# Supplementary material for: chemalot and chemalot_knime: Command line programs as workflow tools for drug discovery
Source: J Cheminform. 2017 Jun 12;9:38. doi: 10.1186/s13321-017-0228-9 (PMC5468363; doi:10.1186/s13321-017-0228-9)
Supplement: Supplementary file 2 — Additional file 2. Contains the structures and data used to create and validate the solubility QSPR model in Fig. 10. [file 13321_2017_228_MOESM2_ESM.sdf]

CHEMBL311709
  -OEChem-10291521012D

 32 36  0     0  0  0  0  0  0999 V2000
    5.0122    0.0349    0.0000 C   0  0  0  0  0  0  0  0  0  0  0  0
    4.3442    0.7791    0.0000 O   0  0  0  0  0  0  0  0  0  0  0  0
    4.6547    1.7297    0.0000 C   0  0  0  0  0  0  0  0  0  0  0  0
    5.6388    1.9342    0.0000 C   0  0  0  0  0  0  0  0  0  0  0  0
    5.9424    2.8924    0.0000 C   0  0  0  0  0  0  0  0  0  0  0  0
    5.2687    3.6385    0.0000 C   0  0  0  0  0  0  0  0  0  0  0  0
    4.2914    3.4263    0.0000 C   0  0  0  0  0  0  0  0  0  0  0  0
    3.9810    2.4757    0.0000 C   0  0  0  0  0  0  0  0  0  0  0  0
    3.0029    2.2678    0.0000 C   0  0  0  0  0  0  0  0  0  0  0  0
    2.6938    1.3168    0.0000 N   0  0  0  0  0  0  0  0  0  0  0  0
    3.2858    0.5022    0.0000 N   0  0  0  0  0  0  0  0  0  0  0  0
    2.6938   -0.3126    0.0000 C   0  0  0  0  0  0  0  0  0  0  0  0
    1.7360   -0.0013    0.0000 C   0  0  0  0  0  0  0  0  0  0  0  0
    0.8680   -0.4979    0.0000 C   0  0  0  0  0  0  0  0  0  0  0  0
    0.0000    0.0000    0.0000 C   0  0  0  0  0  0  0  0  0  0  0  0
   -0.0000    1.0058    0.0000 C   0  0  0  0  0  0  0  0  0  0  0  0
   -0.8675    1.5033    0.0000 N   0  0  0  0  0  0  0  0  0  0  0  0
   -1.7320    1.0008    0.0000 C   0  0  0  0  0  0  0  0  0  0  0  0
   -1.7291    0.0008    0.0000 O   0  0  0  0  0  0  0  0  0  0  0  0
   -2.5995    1.4982    0.0000 O   0  0  0  0  0  0  0  0  0  0  0  0
   -3.4641    0.9957    0.0000 C   0  0  0  0  0  0  0  0  0  0  0  0
   -3.5668   -0.0006    0.0000 C   0  0  0  0  0  0  0  0  0  0  0  0
   -4.5455   -0.2130    0.0000 C   0  0  0  0  0  0  0  0  0  0  0  0
   -5.0469    0.6523    0.0000 C   0  0  0  0  0  0  0  0  0  0  0  0
   -4.3833    1.4007    0.0000 C   0  0  0  0  0  0  0  0  0  0  0  0
    0.8680    1.5137    0.0000 C   0  0  0  0  0  0  0  0  0  0  0  0
    1.7360    1.0058    0.0000 C   0  0  0  0  0  0  0  0  0  0  0  0
    6.9196    3.1046    0.0000 C   0  0  0  0  0  0  0  0  0  0  0  0
    7.6636    2.4365    0.0000 N   0  0  0  0  0  0  0  0  0  0  0  0
    8.5289    2.9407    0.0000 N   0  0  0  0  0  0  0  0  0  0  0  0
    8.3192    3.9201    0.0000 N   0  0  0  0  0  0  0  0  0  0  0  0
    7.3197    4.0215    0.0000 N   0  0  0  0  0  0  0  0  0  0  0  0
  1  2  1  0  0  0  0
  2  3  1  0  0  0  0
  3  8  2  0  0  0  0
  3  4  1  0  0  0  0
  4  5  2  0  0  0  0
  5  6  1  0  0  0  0
  6  7  2  0  0  0  0
  7  8  1  0  0  0  0
  8  9  1  0  0  0  0
  9 10  1  0  0  0  0
 10 27  1  0  0  0  0
 10 11  1  0  0  0  0
 11 12  2  0  0  0  0
 12 13  1  0  0  0  0
 13 27  2  0  0  0  0
 13 14  1  0  0  0  0
 14 15  2  0  0  0  0
 15 16  1  0  0  0  0
 16 17  1  0  0  0  0
 17 18  1  0  0  0  0
 18 19  2  0  0  0  0
 18 20  1  0  0  0  0
 20 21  1  0  0  0  0
 21 25  1  0  0  0  0
 21 22  1  0  0  0  0
 22 23  1  0  0  0  0
 23 24  1  0  0  0  0
 24 25  1  0  0  0  0
 16 26  2  0  0  0  0
 26 27  1  0  0  0  0
  5 28  1  0  0  0  0
 28 32  2  0  0  0  0
 28 29  1  0  0  0  0
 29 30  2  0  0  0  0
 30 31  1  0  0  0  0
 31 32  1  0  0  0  0
M  END
> <CMPD_CHEMBLID>
CHEMBL311709

> <MOLREGNO>
129195

> <PARENT_CMPD_CHEMBLID>
CHEMBL311709

> <PARENT_MOLREGNO>
129195

> <MOL_PREF_NAME>

> <COMPOUND_KEY>
645

> <ACTIVITY_ID>
14770469

> <STANDARD_TYPE>
Solubility

> <STANDARD_VALUE>
43700

> <STANDARD_UNITS>
nM

> <ASSAY_ID>
1369279

> <ASSAY_CHEMBLID>
CHEMBL3301364

> <ASSAY_TYPE>
P

> <ASSAY_SRC_ID>
27

> <ASSAY_SRC_DESCRIPTION>
AstraZeneca Deposited Data

> <TARGET_CHEMBLID>
CHEMBL612558

> <DOC_ID>
84147

> <DOC_CHEMBLID>
CHEMBL3301361

$$$$
CHEMBL2325737
  -OEChem-10291521012D

 29 32  0     1  0  0  0  0  0999 V2000
   -2.4678    3.9740    0.0000 N   0  0  0  0  0  0  0  0  0  0  0  0
   -1.8258    3.2073    0.0000 C   0  0  0  0  0  0  0  0  0  0  0  0
   -0.9583    2.7098    0.0000 C   0  0  0  0  0  0  0  0  0  0  0  0
   -0.9583    1.7046    0.0000 C   0  0  0  0  0  0  0  0  0  0  0  0
   -1.8258    1.1969    0.0000 N   0  0  0  0  0  0  0  0  0  0  0  0
   -2.6933    1.7046    0.0000 C   0  0  0  0  0  0  0  0  0  0  0  0
   -2.6933    2.7098    0.0000 C   0  0  0  0  0  0  0  0  0  0  0  0
   -1.8258    0.1969    0.0000 C   0  0  0  0  0  0  0  0  0  0  0  0
   -2.6938   -0.3110    0.0000 N   0  0  0  0  0  0  0  0  0  0  0  0
   -2.6938   -1.3168    0.0000 C   0  0  0  0  0  0  0  0  0  0  0  0
   -1.8258   -1.8147    0.0000 N   0  0  0  0  0  0  0  0  0  0  0  0
   -0.9578   -1.3181    0.0000 C   0  0  0  0  0  0  0  0  0  0  0  0
    0.0000   -1.6294    0.0000 N   0  0  0  0  0  0  0  0  0  0  0  0
    0.5920   -0.8146    0.0000 C   0  0  0  0  0  0  0  0  0  0  0  0
    0.0000    0.0000    0.0000 C   0  0  0  0  0  0  0  0  0  0  0  0
   -0.9578   -0.3110    0.0000 C   0  0  0  0  0  0  0  0  0  0  0  0
   -1.1838    3.9740    0.0000 C   0  0  0  0  0  0  0  0  0  0  0  0
   -0.1988    3.8013    0.0000 O   0  0  0  0  0  0  0  0  0  0  0  0
   -1.5267    4.9133    0.0000 N   0  0  0  0  0  0  0  0  0  0  0  0
   -0.8846    5.6800    0.0000 C   0  0  3  0  0  0  0  0  0  0  0  0
   -1.2276    6.6194    0.0000 C   0  0  0  0  0  0  0  0  0  0  0  0
   -2.2125    6.7921    0.0000 O   0  0  0  0  0  0  0  0  0  0  0  0
    0.1003    5.5073    0.0000 C   0  0  0  0  0  0  0  0  0  0  0  0
    0.7434    6.2799    0.0000 C   0  0  0  0  0  0  0  0  0  0  0  0
    1.7285    6.1072    0.0000 C   0  0  0  0  0  0  0  0  0  0  0  0
    2.0769    5.1698    0.0000 C   0  0  0  0  0  0  0  0  0  0  0  0
    3.0626    5.0015    0.0000 Cl  0  0  0  0  0  0  0  0  0  0  0  0
    1.4338    4.3973    0.0000 C   0  0  0  0  0  0  0  0  0  0  0  0
    0.4422    4.5621    0.0000 C   0  0  0  0  0  0  0  0  0  0  0  0
  1  2  1  0  0  0  0
  2  7  1  0  0  0  0
  2  3  1  0  0  0  0
  3  4  1  0  0  0  0
  4  5  1  0  0  0  0
  5  6  1  0  0  0  0
  6  7  1  0  0  0  0
  5  8  1  0  0  0  0
  8 16  2  0  0  0  0
  8  9  1  0  0  0  0
  9 10  2  0  0  0  0
 10 11  1  0  0  0  0
 11 12  2  0  0  0  0
 12 16  1  0  0  0  0
 12 13  1  0  0  0  0
 13 14  1  0  0  0  0
 14 15  2  0  0  0  0
 15 16  1  0  0  0  0
  2 17  1  0  0  0  0
 17 18  2  0  0  0  0
 17 19  1  0  0  0  0
 19 20  1  0  0  0  0
 20 21  1  0  0  0  0
 21 22  1  0  0  0  0
 20 23  1  0  0  0  0
 23 29  2  0  0  0  0
 23 24  1  0  0  0  0
 24 25  2  0  0  0  0
 25 26  1  0  0  0  0
 26 27  1  0  0  0  0
 26 28  2  0  0  0  0
 28 29  1  0  0  0  0
M  END
> <CMPD_CHEMBLID>
CHEMBL2325737

> <MOLREGNO>
1519919

> <PARENT_CMPD_CHEMBLID>
CHEMBL2325737

> <PARENT_MOLREGNO>
1519919

> <MOL_PREF_NAME>

> <COMPOUND_KEY>
4740

> <ACTIVITY_ID>
14770485

> <STANDARD_TYPE>
Solubility

> <STANDARD_VALUE>
46800

> <STANDARD_UNITS>
nM

> <ASSAY_ID>
1369279

> <ASSAY_CHEMBLID>
CHEMBL3301364

> <ASSAY_TYPE>
P

> <ASSAY_SRC_ID>
27

> <ASSAY_SRC_DESCRIPTION>
AstraZeneca Deposited Data

> <TARGET_CHEMBLID>
CHEMBL612558

> <DOC_ID>
84147

> <DOC_CHEMBLID>
CHEMBL3301361

$$$$
CHEMBL1726
  -OEChem-10291521012D

 28 29  0     1  0  0  0  0  0999 V2000
   -4.1138   -0.3822    0.0000 C   0  0  0  0  0  0  0  0  0  0  0  0
   -3.2485    0.1190    0.0000 O   0  0  0  0  0  0  0  0  0  0  0  0
   -2.3818   -0.3797    0.0000 C   0  0  0  0  0  0  0  0  0  0  0  0
   -2.3803   -1.3797    0.0000 O   0  0  0  0  0  0  0  0  0  0  0  0
   -0.8675    0.4975    0.0000 C   0  0  0  0  0  0  0  0  0  0  0  0
   -0.8675    1.5027    0.0000 C   0  0  0  0  0  0  0  0  0  0  0  0
   -1.7350    2.0001    0.0000 C   0  0  0  0  0  0  0  0  0  0  0  0
    0.0000    2.0104    0.0000 N   0  0  0  0  0  0  0  0  0  0  0  0
    0.8675    1.5027    0.0000 C   0  0  0  0  0  0  0  0  0  0  0  0
    0.8675    0.4975    0.0000 C   0  0  0  0  0  0  0  0  0  0  0  0
    0.0000    0.0000    0.0000 C   0  0  3  0  0  0  0  0  0  0  0  0
   -0.0000   -1.7500    0.0000 C   0  0  0  0  0  0  0  0  0  0  0  0
    0.8653   -2.2513    0.0000 C   0  0  0  0  0  0  0  0  0  0  0  0
    0.8697   -3.2513    0.0000 C   0  0  0  0  0  0  0  0  0  0  0  0
   -0.0001   -3.7552    0.0000 C   0  0  0  0  0  0  0  0  0  0  0  0
   -0.8743   -3.2590    0.0000 C   0  0  0  0  0  0  0  0  0  0  0  0
   -0.8698   -2.2539    0.0000 C   0  0  0  0  0  0  0  0  0  0  0  0
   -1.7351   -1.7526    0.0000 N   0  3  0  0  0  0  0  0  0  0  0  0
   -1.7336   -0.7526    0.0000 O   0  0  0  0  0  0  0  0  0  0  0  0
   -2.6018   -2.2513    0.0000 O   0  5  0  0  0  0  0  0  0  0  0  0
    1.7328   -0.0038    0.0000 C   0  0  0  0  0  0  0  0  0  0  0  0
    1.7313   -1.0038    0.0000 O   0  0  0  0  0  0  0  0  0  0  0  0
    2.5995    0.4950    0.0000 O   0  0  0  0  0  0  0  0  0  0  0  0
    3.4648   -0.0063    0.0000 C   0  0  0  0  0  0  0  0  0  0  0  0
    4.3316    0.4925    0.0000 C   0  0  0  0  0  0  0  0  0  0  0  0
    4.3330    1.4925    0.0000 C   0  0  0  0  0  0  0  0  0  0  0  0
    5.1969   -0.0088    0.0000 C   0  0  0  0  0  0  0  0  0  0  0  0
    1.7350    2.0001    0.0000 C   0  0  0  0  0  0  0  0  0  0  0  0
  1  2  1  0  0  0  0
  2  3  1  0  0  0  0
  3  4  2  0  0  0  0
  3  5  1  0  0  0  0
  5 11  1  0  0  0  0
  5  6  2  0  0  0  0
  6  7  1  0  0  0  0
  6  8  1  0  0  0  0
  8  9  1  0  0  0  0
  9 10  2  0  0  0  0
 10 11  1  0  0  0  0
 11 12  1  0  0  0  0
 12 17  2  0  0  0  0
 12 13  1  0  0  0  0
 13 14  2  0  0  0  0
 14 15  1  0  0  0  0
 15 16  2  0  0  0  0
 16 17  1  0  0  0  0
 17 18  1  0  0  0  0
 18 19  2  0  0  0  0
 18 20  1  0  0  0  0
 10 21  1  0  0  0  0
 21 22  2  0  0  0  0
 21 23  1  0  0  0  0
 23 24  1  0  0  0  0
 24 25  1  0  0  0  0
 25 26  1  0  0  0  0
 25 27  1  0  0  0  0
  9 28  1  0  0  0  0
M  CHG  2  18   1  20  -1
M  END
> <CMPD_CHEMBLID>
CHEMBL1726

> <MOLREGNO>
554892

> <PARENT_CMPD_CHEMBLID>
CHEMBL1726

> <PARENT_MOLREGNO>
554892

> <MOL_PREF_NAME>
NISOLDIPINE

> <COMPOUND_KEY>
1353

> <ACTIVITY_ID>
14768623

> <STANDARD_TYPE>
Solubility

> <STANDARD_VALUE>
2200

> <STANDARD_UNITS>
nM

> <ASSAY_ID>
1369279

> <ASSAY_CHEMBLID>
CHEMBL3301364

> <ASSAY_TYPE>
P

> <ASSAY_SRC_ID>
27

> <ASSAY_SRC_DESCRIPTION>
AstraZeneca Deposited Data

> <TARGET_CHEMBLID>
CHEMBL612558

> <DOC_ID>
84147

> <DOC_CHEMBLID>
CHEMBL3301361

$$$$
CHEMBL2023802
  -OEChem-10291521012D

 36 39  0     0  0  0  0  0  0999 V2000
   -2.5995    1.5012    0.0000 C   0  0  0  0  0  0  0  0  0  0  0  0
   -1.7320    1.0038    0.0000 C   0  0  0  0  0  0  0  0  0  0  0  0
   -0.8675    1.5063    0.0000 O   0  0  0  0  0  0  0  0  0  0  0  0
   -0.0000    1.0089    0.0000 C   0  0  0  0  0  0  0  0  0  0  0  0
    0.8707    1.5185    0.0000 C   0  0  0  0  0  0  0  0  0  0  0  0
    1.7414    1.0089    0.0000 C   0  0  0  0  0  0  0  0  0  0  0  0
    2.6125    1.5125    0.0000 N   0  0  0  0  0  0  0  0  0  0  0  0
    3.4848    1.0014    0.0000 C   0  0  0  0  0  0  0  0  0  0  0  0
    3.4805   -0.0073    0.0000 C   0  0  0  0  0  0  0  0  0  0  0  0
    2.6039   -0.5053    0.0000 C   0  0  0  0  0  0  0  0  0  0  0  0
    2.5983   -1.5053    0.0000 O   0  0  0  0  0  0  0  0  0  0  0  0
    3.4615   -2.0101    0.0000 C   0  0  0  0  0  0  0  0  0  0  0  0
    4.3356   -1.5136    0.0000 C   0  0  0  0  0  0  0  0  0  0  0  0
    5.2055   -2.0172    0.0000 N   0  0  0  0  0  0  0  0  0  0  0  0
    5.1925   -3.0222    0.0000 C   0  0  0  0  0  0  0  0  0  0  0  0
    6.0535   -3.5309    0.0000 C   0  0  0  0  0  0  0  0  0  0  0  0
    6.9245   -3.0395    0.0000 C   0  0  0  0  0  0  0  0  0  0  0  0
    6.9345   -2.0396    0.0000 O   0  0  0  0  0  0  0  0  0  0  0  0
    7.7855   -3.5481    0.0000 N   0  0  0  0  0  0  0  0  0  0  0  0
    8.6564   -3.0568    0.0000 C   0  0  0  0  0  0  0  0  0  0  0  0
    9.5669   -3.4744    0.0000 N   0  0  0  0  0  0  0  0  0  0  0  0
   10.2460   -2.7341    0.0000 N   0  0  0  0  0  0  0  0  0  0  0  0
    9.7504   -1.8650    0.0000 C   0  0  0  0  0  0  0  0  0  0  0  0
   10.1647   -0.9549    0.0000 C   0  0  0  0  0  0  0  0  0  0  0  0
    9.5837   -0.1410    0.0000 C   0  0  0  0  0  0  0  0  0  0  0  0
    8.7699   -2.0618    0.0000 C   0  0  0  0  0  0  0  0  0  0  0  0
    8.0335   -1.3851    0.0000 C   0  0  0  0  0  0  0  0  0  0  0  0
    4.3185   -3.5187    0.0000 C   0  0  0  0  0  0  0  0  0  0  0  0
    4.3100   -4.5187    0.0000 O   0  0  0  0  0  0  0  0  0  0  0  0
    5.1717   -5.0260    0.0000 C   0  0  0  0  0  0  0  0  0  0  0  0
    3.4574   -3.0101    0.0000 C   0  0  0  0  0  0  0  0  0  0  0  0
    1.7371   -0.0000    0.0000 C   0  0  0  0  0  0  0  0  0  0  0  0
    0.8707   -0.4993    0.0000 C   0  0  0  0  0  0  0  0  0  0  0  0
    0.0000    0.0000    0.0000 C   0  0  0  0  0  0  0  0  0  0  0  0
   -0.8653   -0.5013    0.0000 O   0  0  0  0  0  0  0  0  0  0  0  0
   -0.8638   -1.5013    0.0000 C   0  0  0  0  0  0  0  0  0  0  0  0
  1  2  1  0  0  0  0
  2  3  1  0  0  0  0
  3  4  1  0  0  0  0
  4 34  2  0  0  0  0
  4  5  1  0  0  0  0
  5  6  2  0  0  0  0
  6 32  1  0  0  0  0
  6  7  1  0  0  0  0
  7  8  2  0  0  0  0
  8  9  1  0  0  0  0
  9 10  2  0  0  0  0
 10 11  1  0  0  0  0
 11 12  1  0  0  0  0
 12 31  2  0  0  0  0
 12 13  1  0  0  0  0
 13 14  2  0  0  0  0
 14 15  1  0  0  0  0
 15 16  1  0  0  0  0
 16 17  1  0  0  0  0
 17 18  2  0  0  0  0
 17 19  1  0  0  0  0
 19 20  1  0  0  0  0
 20 26  1  0  0  0  0
 20 21  2  0  0  0  0
 21 22  1  0  0  0  0
 22 23  1  0  0  0  0
 23 24  1  0  0  0  0
 24 25  1  0  0  0  0
 23 26  2  0  0  0  0
 26 27  1  0  0  0  0
 15 28  2  0  0  0  0
 28 29  1  0  0  0  0
 29 30  1  0  0  0  0
 28 31  1  0  0  0  0
 10 32  1  0  0  0  0
 32 33  2  0  0  0  0
 33 34  1  0  0  0  0
 34 35  1  0  0  0  0
 35 36  1  0  0  0  0
M  END
> <CMPD_CHEMBLID>
CHEMBL2023802

> <MOLREGNO>
1339184

> <PARENT_CMPD_CHEMBLID>
CHEMBL2023802

> <PARENT_MOLREGNO>
1339184

> <MOL_PREF_NAME>

> <COMPOUND_KEY>
4324

> <ACTIVITY_ID>
14768630

> <STANDARD_TYPE>
Solubility

> <STANDARD_VALUE>
2200

> <STANDARD_UNITS>
nM

> <ASSAY_ID>
1369279

> <ASSAY_CHEMBLID>
CHEMBL3301364

> <ASSAY_TYPE>
P

> <ASSAY_SRC_ID>
27

> <ASSAY_SRC_DESCRIPTION>
AstraZeneca Deposited Data

> <TARGET_CHEMBLID>
CHEMBL612558

> <DOC_ID>
84147

> <DOC_CHEMBLID>
CHEMBL3301361

$$$$
CHEMBL249927
  -OEChem-10291521012D

 38 42  0     1  0  0  0  0  0999 V2000
    2.1335   -5.7954    0.0000 O   0  0  0  0  0  0  0  0  0  0  0  0
    1.2214   -5.3854    0.0000 C   0  0  0  0  0  0  0  0  0  0  0  0
    1.1205   -4.3905    0.0000 C   0  0  0  0  0  0  0  0  0  0  0  0
    1.9316   -3.8056    0.0000 O   0  0  0  0  0  0  0  0  0  0  0  0
    0.2084   -3.9804    0.0000 N   0  0  0  0  0  0  0  0  0  0  0  0
   -0.6608   -4.4758    0.0000 C   0  0  0  0  0  0  0  0  0  0  0  0
   -1.4044   -3.8071    0.0000 C   0  0  0  0  0  0  0  0  0  0  0  0
   -0.9951   -2.8930    0.0000 C   0  0  0  0  0  0  0  0  0  0  0  0
    0.0011   -2.9974    0.0000 C   0  0  2  0  0  0  0  0  0  0  0  0
    0.9957   -2.8938    0.0000 H   0  0  0  0  0  0  0  0  0  0  0  0
    0.0014   -1.9974    0.0000 C   0  0  0  0  0  0  0  0  0  0  0  0
    0.8676   -1.4977    0.0000 O   0  0  0  0  0  0  0  0  0  0  0  0
    0.8679   -0.4977    0.0000 C   0  0  0  0  0  0  0  0  0  0  0  0
    0.0000    0.0000    0.0000 C   0  0  0  0  0  0  0  0  0  0  0  0
   -0.0000    1.0056    0.0000 C   0  0  0  0  0  0  0  0  0  0  0  0
    0.8679    1.5135    0.0000 C   0  0  0  0  0  0  0  0  0  0  0  0
    1.7358    1.0056    0.0000 C   0  0  0  0  0  0  0  0  0  0  0  0
    2.6012    1.5123    0.0000 N   0  0  0  0  0  0  0  0  0  0  0  0
    3.4735    1.0079    0.0000 C   0  0  0  0  0  0  0  0  0  0  0  0
    3.4748    0.0023    0.0000 N   0  0  0  0  0  0  0  0  0  0  0  0
    2.6038   -0.4989    0.0000 C   0  0  0  0  0  0  0  0  0  0  0  0
    2.6037   -1.4989    0.0000 N   0  0  0  0  0  0  0  0  0  0  0  0
    3.4697   -1.9990    0.0000 C   0  0  0  0  0  0  0  0  0  0  0  0
    3.4667   -3.0042    0.0000 C   0  0  0  0  0  0  0  0  0  0  0  0
    4.3327   -3.5043    0.0000 C   0  0  0  0  0  0  0  0  0  0  0  0
    5.2017   -3.0094    0.0000 C   0  0  0  0  0  0  0  0  0  0  0  0
    6.0654   -3.5133    0.0000 O   0  0  0  0  0  0  0  0  0  0  0  0
    6.9337   -3.0172    0.0000 C   0  0  0  0  0  0  0  0  0  0  0  0
    7.7975   -3.5210    0.0000 C   0  0  0  0  0  0  0  0  0  0  0  0
    8.6688   -3.0198    0.0000 C   0  0  0  0  0  0  0  0  0  0  0  0
    9.5326   -3.5236    0.0000 C   0  0  0  0  0  0  0  0  0  0  0  0
    9.5340   -4.5236    0.0000 C   0  0  0  0  0  0  0  0  0  0  0  0
    8.6627   -5.0249    0.0000 C   0  0  0  0  0  0  0  0  0  0  0  0
    7.7900   -4.5262    0.0000 N   0  0  0  0  0  0  0  0  0  0  0  0
    5.2047   -2.0042    0.0000 C   0  0  0  0  0  0  0  0  0  0  0  0
    6.0737   -1.5094    0.0000 Cl  0  0  0  0  0  0  0  0  0  0  0  0
    4.3387   -1.4939    0.0000 C   0  0  0  0  0  0  0  0  0  0  0  0
    1.7371    0.0000    0.0000 C   0  0  0  0  0  0  0  0  0  0  0  0
  1  2  1  0  0  0  0
  2  3  1  0  0  0  0
  3  4  2  0  0  0  0
  3  5  1  0  0  0  0
  5  9  1  0  0  0  0
  5  6  1  0  0  0  0
  6  7  1  0  0  0  0
  7  8  1  0  0  0  0
  8  9  1  0  0  0  0
  9 10  1  1  0  0  0
  9 11  1  0  0  0  0
 11 12  1  0  0  0  0
 12 13  1  0  0  0  0
 13 38  2  0  0  0  0
 13 14  1  0  0  0  0
 14 15  2  0  0  0  0
 15 16  1  0  0  0  0
 16 17  2  0  0  0  0
 17 38  1  0  0  0  0
 17 18  1  0  0  0  0
 18 19  2  0  0  0  0
 19 20  1  0  0  0  0
 20 21  2  0  0  0  0
 21 22  1  0  0  0  0
 22 23  1  0  0  0  0
 23 37  2  0  0  0  0
 23 24  1  0  0  0  0
 24 25  2  0  0  0  0
 25 26  1  0  0  0  0
 26 27  1  0  0  0  0
 27 28  1  0  0  0  0
 28 29  1  0  0  0  0
 29 34  2  0  0  0  0
 29 30  1  0  0  0  0
 30 31  2  0  0  0  0
 31 32  1  0  0  0  0
 32 33  2  0  0  0  0
 33 34  1  0  0  0  0
 26 35  2  0  0  0  0
 35 36  1  0  0  0  0
 35 37  1  0  0  0  0
 21 38  1  0  0  0  0
M  END
> <CMPD_CHEMBLID>
CHEMBL249927

> <MOLREGNO>
413929

> <PARENT_CMPD_CHEMBLID>
CHEMBL249927

> <PARENT_MOLREGNO>
413929

> <MOL_PREF_NAME>

> <COMPOUND_KEY>
2602

> <ACTIVITY_ID>
14768635

> <STANDARD_TYPE>
Solubility

> <STANDARD_VALUE>
2200

> <STANDARD_UNITS>
nM

> <ASSAY_ID>
1369279

> <ASSAY_CHEMBLID>
CHEMBL3301364

> <ASSAY_TYPE>
P

> <ASSAY_SRC_ID>
27

> <ASSAY_SRC_DESCRIPTION>
AstraZeneca Deposited Data

> <TARGET_CHEMBLID>
CHEMBL612558

> <DOC_ID>
84147

> <DOC_CHEMBLID>
CHEMBL3301361

$$$$
CHEMBL218677
  -OEChem-10291521012D

 32 35  0     0  0  0  0  0  0999 V2000
   -0.8704    2.5031    0.0000 C   0  0  0  0  0  0  0  0  0  0  0  0
   -0.8675    1.5031    0.0000 O   0  0  0  0  0  0  0  0  0  0  0  0
   -0.0000    1.0056    0.0000 C   0  0  0  0  0  0  0  0  0  0  0  0
    0.8679    1.5135    0.0000 C   0  0  0  0  0  0  0  0  0  0  0  0
    1.7358    1.0056    0.0000 C   0  0  0  0  0  0  0  0  0  0  0  0
    2.6012    1.5123    0.0000 N   0  0  0  0  0  0  0  0  0  0  0  0
    3.4735    1.0079    0.0000 C   0  0  0  0  0  0  0  0  0  0  0  0
    3.4748    0.0023    0.0000 N   0  0  0  0  0  0  0  0  0  0  0  0
    2.6038   -0.4989    0.0000 C   0  0  0  0  0  0  0  0  0  0  0  0
    2.6037   -1.4989    0.0000 N   0  0  0  0  0  0  0  0  0  0  0  0
    3.4697   -1.9990    0.0000 C   0  0  0  0  0  0  0  0  0  0  0  0
    3.4667   -3.0042    0.0000 C   0  0  0  0  0  0  0  0  0  0  0  0
    4.3327   -3.5043    0.0000 C   0  0  0  0  0  0  0  0  0  0  0  0
    5.2017   -3.0094    0.0000 C   0  0  0  0  0  0  0  0  0  0  0  0
    5.2047   -2.0042    0.0000 C   0  0  0  0  0  0  0  0  0  0  0  0
    6.0737   -1.5094    0.0000 Cl  0  0  0  0  0  0  0  0  0  0  0  0
    4.3387   -1.4939    0.0000 C   0  0  0  0  0  0  0  0  0  0  0  0
    4.3418   -0.4939    0.0000 F   0  0  0  0  0  0  0  0  0  0  0  0
    1.7371    0.0000    0.0000 C   0  0  0  0  0  0  0  0  0  0  0  0
    0.8679   -0.4977    0.0000 C   0  0  0  0  0  0  0  0  0  0  0  0
    0.0000    0.0000    0.0000 C   0  0  0  0  0  0  0  0  0  0  0  0
   -0.8653   -0.5013    0.0000 O   0  0  0  0  0  0  0  0  0  0  0  0
   -0.8638   -1.5013    0.0000 C   0  0  0  0  0  0  0  0  0  0  0  0
    0.0044   -1.9975    0.0000 C   0  0  0  0  0  0  0  0  0  0  0  0
    0.0059   -3.0027    0.0000 C   0  0  0  0  0  0  0  0  0  0  0  0
   -0.8609   -3.5117    0.0000 N   0  0  0  0  0  0  0  0  0  0  0  0
   -0.8594   -4.5117    0.0000 C   0  0  0  0  0  0  0  0  0  0  0  0
    0.0073   -5.0104    0.0000 C   0  0  0  0  0  0  0  0  0  0  0  0
    0.8726   -4.5091    0.0000 O   0  0  0  0  0  0  0  0  0  0  0  0
    0.0088   -6.0104    0.0000 N   0  0  0  0  0  0  0  0  0  0  0  0
   -1.7291   -3.0052    0.0000 C   0  0  0  0  0  0  0  0  0  0  0  0
   -1.7306   -2.0000    0.0000 C   0  0  0  0  0  0  0  0  0  0  0  0
  1  2  1  0  0  0  0
  2  3  1  0  0  0  0
  3 21  2  0  0  0  0
  3  4  1  0  0  0  0
  4  5  2  0  0  0  0
  5 19  1  0  0  0  0
  5  6  1  0  0  0  0
  6  7  2  0  0  0  0
  7  8  1  0  0  0  0
  8  9  2  0  0  0  0
  9 10  1  0  0  0  0
 10 11  1  0  0  0  0
 11 17  2  0  0  0  0
 11 12  1  0  0  0  0
 12 13  2  0  0  0  0
 13 14  1  0  0  0  0
 14 15  2  0  0  0  0
 15 16  1  0  0  0  0
 15 17  1  0  0  0  0
 17 18  1  0  0  0  0
  9 19  1  0  0  0  0
 19 20  2  0  0  0  0
 20 21  1  0  0  0  0
 21 22  1  0  0  0  0
 22 23  1  0  0  0  0
 23 32  1  0  0  0  0
 23 24  1  0  0  0  0
 24 25  1  0  0  0  0
 25 26  1  0  0  0  0
 26 27  1  0  0  0  0
 27 28  1  0  0  0  0
 28 29  2  0  0  0  0
 28 30  1  0  0  0  0
 26 31  1  0  0  0  0
 31 32  1  0  0  0  0
M  END
> <CMPD_CHEMBLID>
CHEMBL218677

> <MOLREGNO>
359373

> <PARENT_CMPD_CHEMBLID>
CHEMBL218677

> <PARENT_MOLREGNO>
359373

> <MOL_PREF_NAME>

> <COMPOUND_KEY>
1228

> <ACTIVITY_ID>
14768643

> <STANDARD_TYPE>
Solubility

> <STANDARD_VALUE>
2300

> <STANDARD_UNITS>
nM

> <ASSAY_ID>
1369279

> <ASSAY_CHEMBLID>
CHEMBL3301364

> <ASSAY_TYPE>
P

> <ASSAY_SRC_ID>
27

> <ASSAY_SRC_DESCRIPTION>
AstraZeneca Deposited Data

> <TARGET_CHEMBLID>
CHEMBL612558

> <DOC_ID>
84147

> <DOC_CHEMBLID>
CHEMBL3301361

$$$$
CHEMBL168563
  -OEChem-10291521012D

 46 52  0     1  0  0  0  0  0999 V2000
   -3.8341    1.3549    0.0000 C   0  0  0  0  0  0  0  0  0  0  0  0
   -4.3316    0.4874    0.0000 C   0  0  2  0  0  0  0  0  0  0  0  0
   -4.8290   -0.3801    0.0000 H   0  0  0  0  0  0  0  0  0  0  0  0
   -3.4641   -0.0101    0.0000 C   0  0  0  0  0  0  0  0  0  0  0  0
   -2.5995    0.4924    0.0000 N   0  0  0  0  0  0  0  0  0  0  0  0
   -1.7320   -0.0050    0.0000 C   0  0  0  0  0  0  0  0  0  0  0  0
   -0.8675    0.4975    0.0000 C   0  0  0  0  0  0  0  0  0  0  0  0
    0.0000    0.0000    0.0000 C   0  0  0  0  0  0  0  0  0  0  0  0
   -0.0000   -1.0058    0.0000 C   0  0  0  0  0  0  0  0  0  0  0  0
    0.8680   -1.5037    0.0000 C   0  0  0  0  0  0  0  0  0  0  0  0
    1.7360   -1.0071    0.0000 C   0  0  0  0  0  0  0  0  0  0  0  0
    2.6938   -1.3184    0.0000 N   0  0  0  0  0  0  0  0  0  0  0  0
    3.2858   -0.5036    0.0000 N   0  0  0  0  0  0  0  0  0  0  0  0
    2.6938    0.3110    0.0000 N   0  0  0  0  0  0  0  0  0  0  0  0
    1.7360   -0.0000    0.0000 C   0  0  0  0  0  0  0  0  0  0  0  0
    0.8680    0.5079    0.0000 C   0  0  0  0  0  0  0  0  0  0  0  0
   -5.1990    0.9849    0.0000 C   0  0  0  0  0  0  0  0  0  0  0  0
   -5.3073    1.9862    0.0000 C   0  0  0  0  0  0  0  0  0  0  0  0
   -6.2929    2.1925    0.0000 N   0  0  0  0  0  0  0  0  0  0  0  0
   -6.7939    1.3189    0.0000 C   0  0  0  0  0  0  0  0  0  0  0  0
   -7.7783    1.1127    0.0000 C   0  0  0  0  0  0  0  0  0  0  0  0
   -8.0806    0.1535    0.0000 C   0  0  0  0  0  0  0  0  0  0  0  0
   -7.4054   -0.5919    0.0000 C   0  0  0  0  0  0  0  0  0  0  0  0
   -6.4279   -0.3782    0.0000 C   0  0  0  0  0  0  0  0  0  0  0  0
   -6.1179    0.5726    0.0000 C   0  0  0  0  0  0  0  0  0  0  0  0
   -7.7102   -1.5443    0.0000 C   0  0  0  0  0  0  0  0  0  0  0  0
   -6.7578   -1.8492    0.0000 C   0  0  0  0  0  0  0  0  0  0  0  0
   -8.6626   -1.2395    0.0000 C   0  0  0  0  0  0  0  0  0  0  0  0
   -8.0150   -2.4968    0.0000 C   0  0  0  0  0  0  0  0  0  0  0  0
   -8.9922   -2.7090    0.0000 O   0  0  0  0  0  0  0  0  0  0  0  0
   -7.3426   -3.2369    0.0000 N   0  0  0  0  0  0  0  0  0  0  0  0
   -5.9711   -2.9412    0.0000 C   0  0  0  0  0  0  0  0  0  0  0  0
   -5.0229   -3.9755    0.0000 C   0  0  0  0  0  0  0  0  0  0  0  0
   -5.5858   -4.8952    0.0000 C   0  0  0  0  0  0  0  0  0  0  0  0
   -6.9634   -5.1634    0.0000 C   0  0  0  0  0  0  0  0  0  0  0  0
   -7.7662   -4.5671    0.0000 C   0  0  0  0  0  0  0  0  0  0  0  0
   -6.8321   -5.6045    0.0000 C   0  0  0  0  0  0  0  0  0  0  0  0
   -5.4605   -5.3087    0.0000 C   0  0  0  0  0  0  0  0  0  0  0  0
   -4.5661    2.6576    0.0000 C   0  0  0  0  0  0  0  0  0  0  0  0
   -3.6101    2.3470    0.0000 C   0  0  0  0  0  0  0  0  0  0  0  0
   -2.8689    3.0184    0.0000 C   0  0  0  0  0  0  0  0  0  0  0  0
   -1.9179    2.7094    0.0000 C   0  0  0  0  0  0  0  0  0  0  0  0
   -3.0741    3.9971    0.0000 C   0  0  0  0  0  0  0  0  0  0  0  0
   -4.0301    4.3077    0.0000 C   0  0  0  0  0  0  0  0  0  0  0  0
   -4.2352    5.2864    0.0000 C   0  0  0  0  0  0  0  0  0  0  0  0
   -4.7810    3.6395    0.0000 C   0  0  0  0  0  0  0  0  0  0  0  0
  1  2  1  0  0  0  0
  2  3  1  1  0  0  0
  2  4  1  0  0  0  0
  4  5  1  0  0  0  0
  5  6  1  0  0  0  0
  6  7  1  0  0  0  0
  7  8  1  0  0  0  0
  8 16  2  0  0  0  0
  8  9  1  0  0  0  0
  9 10  2  0  0  0  0
 10 11  1  0  0  0  0
 11 15  2  0  0  0  0
 11 12  1  0  0  0  0
 12 13  1  0  0  0  0
 13 14  2  0  0  0  0
 14 15  1  0  0  0  0
 15 16  1  0  0  0  0
  2 17  1  0  0  0  0
 17 25  1  0  0  0  0
 17 18  2  0  0  0  0
 18 19  1  0  0  0  0
 19 20  1  0  0  0  0
 20 25  2  0  0  0  0
 20 21  1  0  0  0  0
 21 22  2  0  0  0  0
 22 23  1  0  0  0  0
 23 24  2  0  0  0  0
 24 25  1  0  0  0  0
 23 26  1  0  0  0  0
 26 27  1  0  0  0  0
 26 28  1  0  0  0  0
 26 29  1  0  0  0  0
 29 30  2  0  0  0  0
 29 31  1  0  0  0  0
 31 36  1  0  0  0  0
 31 32  1  0  0  0  0
 32 33  1  0  0  0  0
 33 38  1  0  0  0  0
 33 34  1  0  0  0  0
 34 35  1  0  0  0  0
 35 36  1  0  0  0  0
 36 37  1  0  0  0  0
 37 38  1  0  0  0  0
 18 39  1  0  0  0  0
 39 46  2  0  0  0  0
 39 40  1  0  0  0  0
 40 41  2  0  0  0  0
 41 42  1  0  0  0  0
 41 43  1  0  0  0  0
 43 44  2  0  0  0  0
 44 45  1  0  0  0  0
 44 46  1  0  0  0  0
M  END
> <CMPD_CHEMBLID>
CHEMBL168563

> <MOLREGNO>
280210

> <PARENT_CMPD_CHEMBLID>
CHEMBL168563

> <PARENT_MOLREGNO>
280210

> <MOL_PREF_NAME>

> <COMPOUND_KEY>
2333

> <ACTIVITY_ID>
14768649

> <STANDARD_TYPE>
Solubility

> <STANDARD_VALUE>
2400

> <STANDARD_UNITS>
nM

> <ASSAY_ID>
1369279

> <ASSAY_CHEMBLID>
CHEMBL3301364

> <ASSAY_TYPE>
P

> <ASSAY_SRC_ID>
27

> <ASSAY_SRC_DESCRIPTION>
AstraZeneca Deposited Data

> <TARGET_CHEMBLID>
CHEMBL612558

> <DOC_ID>
84147

> <DOC_CHEMBLID>
CHEMBL3301361

$$$$
CHEMBL2036575
  -OEChem-10291521012D

 29 32  0     0  0  0  0  0  0999 V2000
    0.8675    2.5129    0.0000 O   0  5  0  0  0  0  0  0  0  0  0  0
    0.8675    1.5129    0.0000 S   0  3  0  0  0  0  0  0  0  0  0  0
    0.0000    1.0052    0.0000 C   0  0  0  0  0  0  0  0  0  0  0  0
    0.0000    0.0000    0.0000 C   0  0  0  0  0  0  0  0  0  0  0  0
    0.8675   -0.4975    0.0000 N   0  0  0  0  0  0  0  0  0  0  0  0
    1.7350    0.0000    0.0000 C   0  0  0  0  0  0  0  0  0  0  0  0
    1.7350    1.0052    0.0000 C   0  0  0  0  0  0  0  0  0  0  0  0
    0.8675   -1.4975    0.0000 C   0  0  0  0  0  0  0  0  0  0  0  0
    1.7395   -1.9975    0.0000 C   0  0  0  0  0  0  0  0  0  0  0  0
    1.7396   -2.9976    0.0000 C   0  0  0  0  0  0  0  0  0  0  0  0
    0.8764   -3.5026    0.0000 C   0  0  0  0  0  0  0  0  0  0  0  0
    0.8808   -4.5026    0.0000 N   0  0  0  0  0  0  0  0  0  0  0  0
    1.7491   -4.9988    0.0000 C   0  0  0  0  0  0  0  0  0  0  0  0
    2.6129   -4.4950    0.0000 O   0  0  0  0  0  0  0  0  0  0  0  0
    1.7535   -5.9988    0.0000 C   0  0  0  0  0  0  0  0  0  0  0  0
    0.9439   -6.5937    0.0000 O   0  0  0  0  0  0  0  0  0  0  0  0
    1.2619   -7.5422    0.0000 C   0  0  0  0  0  0  0  0  0  0  0  0
    0.6791   -8.3549    0.0000 N   0  0  0  0  0  0  0  0  0  0  0  0
    1.0915   -9.2659    0.0000 C   0  0  0  0  0  0  0  0  0  0  0  0
    2.0866   -9.3656    0.0000 C   0  0  0  0  0  0  0  0  0  0  0  0
    2.5030  -10.2749    0.0000 C   0  0  0  0  0  0  0  0  0  0  0  0
    1.9184  -11.0926    0.0000 C   0  0  0  0  0  0  0  0  0  0  0  0
    0.9174  -11.0011    0.0000 C   0  0  0  0  0  0  0  0  0  0  0  0
    0.5069  -10.0836    0.0000 C   0  0  0  0  0  0  0  0  0  0  0  0
   -0.4881   -9.9837    0.0000 F   0  0  0  0  0  0  0  0  0  0  0  0
    2.2618   -7.5390    0.0000 N   0  0  0  0  0  0  0  0  0  0  0  0
    2.5657   -6.5848    0.0000 N   0  0  0  0  0  0  0  0  0  0  0  0
    0.0044   -3.0026    0.0000 C   0  0  0  0  0  0  0  0  0  0  0  0
   -0.0045   -1.9975    0.0000 N   0  0  0  0  0  0  0  0  0  0  0  0
  1  2  1  0  0  0  0
  2  7  1  0  0  0  0
  2  3  1  0  0  0  0
  3  4  1  0  0  0  0
  4  5  1  0  0  0  0
  5  6  1  0  0  0  0
  6  7  1  0  0  0  0
  5  8  1  0  0  0  0
  8 29  2  0  0  0  0
  8  9  1  0  0  0  0
  9 10  2  0  0  0  0
 10 11  1  0  0  0  0
 11 12  1  0  0  0  0
 12 13  1  0  0  0  0
 13 14  2  0  0  0  0
 13 15  1  0  0  0  0
 15 27  2  0  0  0  0
 15 16  1  0  0  0  0
 16 17  1  0  0  0  0
 17 18  1  0  0  0  0
 18 19  1  0  0  0  0
 19 24  2  0  0  0  0
 19 20  1  0  0  0  0
 20 21  2  0  0  0  0
 21 22  1  0  0  0  0
 22 23  2  0  0  0  0
 23 24  1  0  0  0  0
 24 25  1  0  0  0  0
 17 26  2  0  0  0  0
 26 27  1  0  0  0  0
 11 28  2  0  0  0  0
 28 29  1  0  0  0  0
M  CHG  2   1  -1   2   1
M  END
> <CMPD_CHEMBLID>
CHEMBL2036575

> <MOLREGNO>
1346111

> <PARENT_CMPD_CHEMBLID>
CHEMBL2036575

> <PARENT_MOLREGNO>
1346111

> <MOL_PREF_NAME>

> <COMPOUND_KEY>
3354

> <ACTIVITY_ID>
14768655

> <STANDARD_TYPE>
Solubility

> <STANDARD_VALUE>
2500

> <STANDARD_UNITS>
nM

> <ASSAY_ID>
1369279

> <ASSAY_CHEMBLID>
CHEMBL3301364

> <ASSAY_TYPE>
P

> <ASSAY_SRC_ID>
27

> <ASSAY_SRC_DESCRIPTION>
AstraZeneca Deposited Data

> <TARGET_CHEMBLID>
CHEMBL612558

> <DOC_ID>
84147

> <DOC_CHEMBLID>
CHEMBL3301361

$$$$
CHEMBL55424
  -OEChem-10291521012D

 30 33  0     0  0  0  0  0  0999 V2000
   -0.8704    2.5031    0.0000 C   0  0  0  0  0  0  0  0  0  0  0  0
   -0.8675    1.5031    0.0000 O   0  0  0  0  0  0  0  0  0  0  0  0
   -0.0000    1.0056    0.0000 C   0  0  0  0  0  0  0  0  0  0  0  0
    0.8679    1.5135    0.0000 C   0  0  0  0  0  0  0  0  0  0  0  0
    1.7358    1.0056    0.0000 C   0  0  0  0  0  0  0  0  0  0  0  0
    2.6012    1.5123    0.0000 N   0  0  0  0  0  0  0  0  0  0  0  0
    3.4735    1.0079    0.0000 C   0  0  0  0  0  0  0  0  0  0  0  0
    3.4748    0.0023    0.0000 N   0  0  0  0  0  0  0  0  0  0  0  0
    2.6038   -0.4989    0.0000 C   0  0  0  0  0  0  0  0  0  0  0  0
    2.6037   -1.4989    0.0000 N   0  0  0  0  0  0  0  0  0  0  0  0
    3.4697   -1.9990    0.0000 C   0  0  0  0  0  0  0  0  0  0  0  0
    3.4667   -3.0042    0.0000 C   0  0  0  0  0  0  0  0  0  0  0  0
    4.3327   -3.5043    0.0000 C   0  0  0  0  0  0  0  0  0  0  0  0
    5.2017   -3.0094    0.0000 C   0  0  0  0  0  0  0  0  0  0  0  0
    6.0654   -3.5133    0.0000 F   0  0  0  0  0  0  0  0  0  0  0  0
    5.2047   -2.0042    0.0000 C   0  0  0  0  0  0  0  0  0  0  0  0
    6.0737   -1.5094    0.0000 Cl  0  0  0  0  0  0  0  0  0  0  0  0
    4.3387   -1.4939    0.0000 C   0  0  0  0  0  0  0  0  0  0  0  0
    1.7371    0.0000    0.0000 C   0  0  0  0  0  0  0  0  0  0  0  0
    0.8679   -0.4977    0.0000 C   0  0  0  0  0  0  0  0  0  0  0  0
    0.0000    0.0000    0.0000 C   0  0  0  0  0  0  0  0  0  0  0  0
   -0.8653   -0.5013    0.0000 O   0  0  0  0  0  0  0  0  0  0  0  0
   -0.8638   -1.5013    0.0000 C   0  0  0  0  0  0  0  0  0  0  0  0
   -1.7291   -2.0025    0.0000 C   0  0  0  0  0  0  0  0  0  0  0  0
   -1.7277   -3.0025    0.0000 C   0  0  0  0  0  0  0  0  0  0  0  0
   -2.5930   -3.5038    0.0000 N   0  0  0  0  0  0  0  0  0  0  0  0
   -3.5081   -3.1000    0.0000 C   0  0  0  0  0  0  0  0  0  0  0  0
   -4.1793   -3.8414    0.0000 C   0  0  0  0  0  0  0  0  0  0  0  0
   -3.6786   -4.7086    0.0000 N   0  0  0  0  0  0  0  0  0  0  0  0
   -2.6984   -4.5027    0.0000 C   0  0  0  0  0  0  0  0  0  0  0  0
  1  2  1  0  0  0  0
  2  3  1  0  0  0  0
  3 21  2  0  0  0  0
  3  4  1  0  0  0  0
  4  5  2  0  0  0  0
  5 19  1  0  0  0  0
  5  6  1  0  0  0  0
  6  7  2  0  0  0  0
  7  8  1  0  0  0  0
  8  9  2  0  0  0  0
  9 10  1  0  0  0  0
 10 11  1  0  0  0  0
 11 18  2  0  0  0  0
 11 12  1  0  0  0  0
 12 13  2  0  0  0  0
 13 14  1  0  0  0  0
 14 15  1  0  0  0  0
 14 16  2  0  0  0  0
 16 17  1  0  0  0  0
 16 18  1  0  0  0  0
  9 19  1  0  0  0  0
 19 20  2  0  0  0  0
 20 21  1  0  0  0  0
 21 22  1  0  0  0  0
 22 23  1  0  0  0  0
 23 24  1  0  0  0  0
 24 25  1  0  0  0  0
 25 26  1  0  0  0  0
 26 30  1  0  0  0  0
 26 27  1  0  0  0  0
 27 28  2  0  0  0  0
 28 29  1  0  0  0  0
 29 30  2  0  0  0  0
M  END
> <CMPD_CHEMBLID>
CHEMBL55424

> <MOLREGNO>
88353

> <PARENT_CMPD_CHEMBLID>
CHEMBL55424

> <PARENT_MOLREGNO>
88353

> <MOL_PREF_NAME>

> <COMPOUND_KEY>
184

> <ACTIVITY_ID>
14768662

> <STANDARD_TYPE>
Solubility

> <STANDARD_VALUE>
2500

> <STANDARD_UNITS>
nM

> <ASSAY_ID>
1369279

> <ASSAY_CHEMBLID>
CHEMBL3301364

> <ASSAY_TYPE>
P

> <ASSAY_SRC_ID>
27

> <ASSAY_SRC_DESCRIPTION>
AstraZeneca Deposited Data

> <TARGET_CHEMBLID>
CHEMBL612558

> <DOC_ID>
84147

> <DOC_CHEMBLID>
CHEMBL3301361

$$$$
CHEMBL1400083
  -OEChem-10291521012D

 24 27  0     0  0  0  0  0  0999 V2000
    3.3306    2.6232    0.0000 C   0  0  0  0  0  0  0  0  0  0  0  0
    2.4652    2.1220    0.0000 C   0  0  0  0  0  0  0  0  0  0  0  0
    2.4666    1.1220    0.0000 N   0  0  0  0  0  0  0  0  0  0  0  0
    1.6566    0.5296    0.0000 C   0  0  0  0  0  0  0  0  0  0  0  0
    0.6786    0.7423    0.0000 C   0  0  0  0  0  0  0  0  0  0  0  0
    0.0000    0.0000    0.0000 C   0  0  0  0  0  0  0  0  0  0  0  0
    0.3065   -0.9587    0.0000 C   0  0  0  0  0  0  0  0  0  0  0  0
    1.2916   -1.1750    0.0000 C   0  0  0  0  0  0  0  0  0  0  0  0
    1.9631   -0.4291    0.0000 C   0  0  0  0  0  0  0  0  0  0  0  0
    2.9631   -0.4326    0.0000 C   0  0  0  0  0  0  0  0  0  0  0  0
    3.6310   -1.1862    0.0000 C   0  0  0  0  0  0  0  0  0  0  0  0
    4.6229   -0.9863    0.0000 C   0  0  0  0  0  0  0  0  0  0  0  0
    5.2851   -1.7356    0.0000 N   0  0  0  0  0  0  0  0  0  0  0  0
    6.2652   -1.5367    0.0000 C   0  0  0  0  0  0  0  0  0  0  0  0
    6.5830   -0.5886    0.0000 O   0  0  0  0  0  0  0  0  0  0  0  0
    6.9274   -2.2860    0.0000 C   0  0  0  0  0  0  0  0  0  0  0  0
    7.9242   -2.1894    0.0000 C   0  0  0  0  0  0  0  0  0  0  0  0
    8.3212   -3.1072    0.0000 C   0  0  0  0  0  0  0  0  0  0  0  0
    9.2977   -3.3226    0.0000 C   0  0  0  0  0  0  0  0  0  0  0  0
    7.5747   -3.7733    0.0000 O   0  0  0  0  0  0  0  0  0  0  0  0
    6.7089   -3.2636    0.0000 N   0  0  0  0  0  0  0  0  0  0  0  0
    4.9434   -0.0258    0.0000 C   0  0  0  0  0  0  0  0  0  0  0  0
    4.2719    0.7349    0.0000 C   0  0  0  0  0  0  0  0  0  0  0  0
    3.2835    0.5280    0.0000 C   0  0  0  0  0  0  0  0  0  0  0  0
  1  2  1  0  0  0  0
  2  3  1  0  0  0  0
  3 24  1  0  0  0  0
  3  4  1  0  0  0  0
  4  9  2  0  0  0  0
  4  5  1  0  0  0  0
  5  6  2  0  0  0  0
  6  7  1  0  0  0  0
  7  8  2  0  0  0  0
  8  9  1  0  0  0  0
  9 10  1  0  0  0  0
 10 24  2  0  0  0  0
 10 11  1  0  0  0  0
 11 12  2  0  0  0  0
 12 13  1  0  0  0  0
 13 14  1  0  0  0  0
 14 15  2  0  0  0  0
 14 16  1  0  0  0  0
 16 21  2  0  0  0  0
 16 17  1  0  0  0  0
 17 18  2  0  0  0  0
 18 19  1  0  0  0  0
 18 20  1  0  0  0  0
 20 21  1  0  0  0  0
 12 22  1  0  0  0  0
 22 23  2  0  0  0  0
 23 24  1  0  0  0  0
M  END
> <CMPD_CHEMBLID>
CHEMBL1400083

> <MOLREGNO>
823967

> <PARENT_CMPD_CHEMBLID>
CHEMBL1400083

> <PARENT_MOLREGNO>
823967

> <MOL_PREF_NAME>

> <COMPOUND_KEY>
191

> <ACTIVITY_ID>
14768663

> <STANDARD_TYPE>
Solubility

> <STANDARD_VALUE>
2500

> <STANDARD_UNITS>
nM

> <ASSAY_ID>
1369279

> <ASSAY_CHEMBLID>
CHEMBL3301364

> <ASSAY_TYPE>
P

> <ASSAY_SRC_ID>
27

> <ASSAY_SRC_DESCRIPTION>
AstraZeneca Deposited Data

> <TARGET_CHEMBLID>
CHEMBL612558

> <DOC_ID>
84147

> <DOC_CHEMBLID>
CHEMBL3301361

$$$$
CHEMBL1829763
  -OEChem-10291521012D

 34 37  0     1  0  0  0  0  0999 V2000
    2.0990   -1.3666    0.0000 C   0  0  0  0  0  0  0  0  0  0  0  0
    2.6003   -0.5013    0.0000 C   0  0  2  0  0  0  0  0  0  0  0  0
    3.1016    0.3640    0.0000 H   0  0  0  0  0  0  0  0  0  0  0  0
    1.7350    0.0000    0.0000 N   0  0  0  0  0  0  0  0  0  0  0  0
    0.8675   -0.4975    0.0000 C   0  0  0  0  0  0  0  0  0  0  0  0
    0.0000    0.0000    0.0000 C   0  0  0  0  0  0  0  0  0  0  0  0
   -0.0000    1.0052    0.0000 C   0  0  1  0  0  0  0  0  0  0  0  0
   -0.9845    0.8296    0.0000 C   0  0  0  0  0  0  0  0  0  0  0  0
   -1.3246   -0.1107    0.0000 C   0  0  0  0  0  0  0  0  0  0  0  0
   -2.3091   -0.2863    0.0000 O   0  0  0  0  0  0  0  0  0  0  0  0
    0.8675    1.5129    0.0000 O   0  0  0  0  0  0  0  0  0  0  0  0
    1.7350    1.0052    0.0000 C   0  0  0  0  0  0  0  0  0  0  0  0
    2.6025    1.5026    0.0000 O   0  0  0  0  0  0  0  0  0  0  0  0
   -0.3457    1.9435    0.0000 C   0  0  0  0  0  0  0  0  0  0  0  0
   -1.3368    2.1113    0.0000 C   0  0  0  0  0  0  0  0  0  0  0  0
   -1.6826    3.0496    0.0000 C   0  0  0  0  0  0  0  0  0  0  0  0
   -1.0473    3.8219    0.0000 C   0  0  0  0  0  0  0  0  0  0  0  0
   -1.3972    4.7588    0.0000 F   0  0  0  0  0  0  0  0  0  0  0  0
   -0.0562    3.6542    0.0000 C   0  0  0  0  0  0  0  0  0  0  0  0
    0.2996    2.7142    0.0000 C   0  0  0  0  0  0  0  0  0  0  0  0
    3.4656   -1.0025    0.0000 C   0  0  0  0  0  0  0  0  0  0  0  0
    4.3354   -0.4986    0.0000 C   0  0  0  0  0  0  0  0  0  0  0  0
    5.2007   -0.9998    0.0000 C   0  0  0  0  0  0  0  0  0  0  0  0
    5.2051   -1.9999    0.0000 C   0  0  0  0  0  0  0  0  0  0  0  0
    4.3353   -2.5038    0.0000 C   0  0  0  0  0  0  0  0  0  0  0  0
    3.4612   -2.0076    0.0000 C   0  0  0  0  0  0  0  0  0  0  0  0
    6.0726   -2.4973    0.0000 C   0  0  0  0  0  0  0  0  0  0  0  0
    6.0770   -3.4973    0.0000 C   0  0  0  0  0  0  0  0  0  0  0  0
    6.9424   -3.9986    0.0000 C   0  0  0  0  0  0  0  0  0  0  0  0
    7.8121   -3.4947    0.0000 C   0  0  0  0  0  0  0  0  0  0  0  0
    8.6774   -3.9959    0.0000 F   0  0  0  0  0  0  0  0  0  0  0  0
    7.8166   -2.4895    0.0000 C   0  0  0  0  0  0  0  0  0  0  0  0
    6.9424   -1.9934    0.0000 C   0  0  0  0  0  0  0  0  0  0  0  0
    6.9379   -0.9934    0.0000 F   0  0  0  0  0  0  0  0  0  0  0  0
  1  2  1  0  0  0  0
  2  3  1  1  0  0  0
  2  4  1  0  0  0  0
  4 12  1  0  0  0  0
  4  5  1  0  0  0  0
  5  6  1  0  0  0  0
  6  7  1  0  0  0  0
  7  8  1  1  0  0  0
  8  9  1  0  0  0  0
  9 10  1  0  0  0  0
  7 11  1  0  0  0  0
 11 12  1  0  0  0  0
 12 13  2  0  0  0  0
  7 14  1  0  0  0  0
 14 20  2  0  0  0  0
 14 15  1  0  0  0  0
 15 16  2  0  0  0  0
 16 17  1  0  0  0  0
 17 18  1  0  0  0  0
 17 19  2  0  0  0  0
 19 20  1  0  0  0  0
  2 21  1  0  0  0  0
 21 26  2  0  0  0  0
 21 22  1  0  0  0  0
 22 23  2  0  0  0  0
 23 24  1  0  0  0  0
 24 25  2  0  0  0  0
 25 26  1  0  0  0  0
 24 27  1  0  0  0  0
 27 33  2  0  0  0  0
 27 28  1  0  0  0  0
 28 29  2  0  0  0  0
 29 30  1  0  0  0  0
 30 31  1  0  0  0  0
 30 32  2  0  0  0  0
 32 33  1  0  0  0  0
 33 34  1  0  0  0  0
M  END
> <CMPD_CHEMBLID>
CHEMBL1829763

> <MOLREGNO>
1176462

> <PARENT_CMPD_CHEMBLID>
CHEMBL1829763

> <PARENT_MOLREGNO>
1176462

> <MOL_PREF_NAME>

> <COMPOUND_KEY>
5770

> <ACTIVITY_ID>
14768664

> <STANDARD_TYPE>
Solubility

> <STANDARD_VALUE>
2500

> <STANDARD_UNITS>
nM

> <ASSAY_ID>
1369279

> <ASSAY_CHEMBLID>
CHEMBL3301364

> <ASSAY_TYPE>
P

> <ASSAY_SRC_ID>
27

> <ASSAY_SRC_DESCRIPTION>
AstraZeneca Deposited Data

> <TARGET_CHEMBLID>
CHEMBL612558

> <DOC_ID>
84147

> <DOC_CHEMBLID>
CHEMBL3301361

$$$$
CHEMBL1526526
  -OEChem-10291521012D

 24 26  0     0  0  0  0  0  0999 V2000
   -6.7601    2.1397    0.0000 Cl  0  0  0  0  0  0  0  0  0  0  0  0
   -5.8102    1.8269    0.0000 C   0  0  0  0  0  0  0  0  0  0  0  0
   -5.0626    2.4988    0.0000 C   0  0  0  0  0  0  0  0  0  0  0  0
   -4.1127    2.1860    0.0000 C   0  0  0  0  0  0  0  0  0  0  0  0
   -3.9029    1.2083    0.0000 C   0  0  0  0  0  0  0  0  0  0  0  0
   -4.6506    0.5364    0.0000 C   0  0  0  0  0  0  0  0  0  0  0  0
   -5.6081    0.8423    0.0000 C   0  0  0  0  0  0  0  0  0  0  0  0
   -2.9517    0.8997    0.0000 S   0  0  0  0  0  0  0  0  0  0  0  0
   -2.6431    1.8508    0.0000 O   0  0  0  0  0  0  0  0  0  0  0  0
   -3.2603   -0.0515    0.0000 O   0  0  0  0  0  0  0  0  0  0  0  0
   -2.0005    0.5910    0.0000 N   0  0  0  0  0  0  0  0  0  0  0  0
   -1.2577    1.2605    0.0000 C   0  0  0  0  0  0  0  0  0  0  0  0
   -0.3065    0.9519    0.0000 C   0  0  0  0  0  0  0  0  0  0  0  0
    0.5008    1.5428    0.0000 O   0  0  0  0  0  0  0  0  0  0  0  0
    1.3133    0.9519    0.0000 N   0  0  0  0  0  0  0  0  0  0  0  0
    1.0015    0.0000    0.0000 C   0  0  0  0  0  0  0  0  0  0  0  0
    0.0000    0.0000    0.0000 C   0  0  0  0  0  0  0  0  0  0  0  0
    1.5883   -0.8097    0.0000 C   0  0  0  0  0  0  0  0  0  0  0  0
    2.5831   -0.7078    0.0000 C   0  0  0  0  0  0  0  0  0  0  0  0
    3.1735   -1.5150    0.0000 C   0  0  0  0  0  0  0  0  0  0  0  0
    2.7649   -2.4334    0.0000 C   0  0  0  0  0  0  0  0  0  0  0  0
    1.7659   -2.5446    0.0000 C   0  0  0  0  0  0  0  0  0  0  0  0
    1.1797   -1.7281    0.0000 C   0  0  0  0  0  0  0  0  0  0  0  0
    0.1849   -1.8300    0.0000 Cl  0  0  0  0  0  0  0  0  0  0  0  0
  1  2  1  0  0  0  0
  2  7  2  0  0  0  0
  2  3  1  0  0  0  0
  3  4  2  0  0  0  0
  4  5  1  0  0  0  0
  5  6  2  0  0  0  0
  6  7  1  0  0  0  0
  5  8  1  0  0  0  0
  8  9  2  0  0  0  0
  8 10  2  0  0  0  0
  8 11  1  0  0  0  0
 11 12  1  0  0  0  0
 12 13  1  0  0  0  0
 13 17  2  0  0  0  0
 13 14  1  0  0  0  0
 14 15  1  0  0  0  0
 15 16  2  0  0  0  0
 16 17  1  0  0  0  0
 16 18  1  0  0  0  0
 18 23  2  0  0  0  0
 18 19  1  0  0  0  0
 19 20  2  0  0  0  0
 20 21  1  0  0  0  0
 21 22  2  0  0  0  0
 22 23  1  0  0  0  0
 23 24  1  0  0  0  0
M  END
> <CMPD_CHEMBLID>
CHEMBL1526526

> <MOLREGNO>
950410

> <PARENT_CMPD_CHEMBLID>
CHEMBL1526526

> <PARENT_MOLREGNO>
950410

> <MOL_PREF_NAME>

> <COMPOUND_KEY>
2005

> <ACTIVITY_ID>
14768700

> <STANDARD_TYPE>
Solubility

> <STANDARD_VALUE>
3100

> <STANDARD_UNITS>
nM

> <ASSAY_ID>
1369279

> <ASSAY_CHEMBLID>
CHEMBL3301364

> <ASSAY_TYPE>
P

> <ASSAY_SRC_ID>
27

> <ASSAY_SRC_DESCRIPTION>
AstraZeneca Deposited Data

> <TARGET_CHEMBLID>
CHEMBL612558

> <DOC_ID>
84147

> <DOC_CHEMBLID>
CHEMBL3301361

$$$$
CHEMBL374656
  -OEChem-10291521012D

 25 27  0     1  0  0  0  0  0999 V2000
   -3.3813   -3.3507    0.0000 C   0  0  0  0  0  0  0  0  0  0  0  0
   -3.3767   -2.3507    0.0000 N   0  0  0  0  0  0  0  0  0  0  0  0
   -4.2405   -1.8468    0.0000 C   0  0  0  0  0  0  0  0  0  0  0  0
   -2.5084   -1.8547    0.0000 C   0  0  0  0  0  0  0  0  0  0  0  0
   -1.6447   -2.3586    0.0000 O   0  0  0  0  0  0  0  0  0  0  0  0
   -2.5039   -0.8547    0.0000 C   0  0  2  0  0  0  0  0  0  0  0  0
   -3.5039   -0.8501    0.0000 H   0  0  0  0  0  0  0  0  0  0  0  0
   -2.4994    0.1453    0.0000 C   0  0  0  0  0  0  0  0  0  0  0  0
   -3.3631    0.6492    0.0000 C   0  0  0  0  0  0  0  0  0  0  0  0
   -4.2344    0.1480    0.0000 C   0  0  0  0  0  0  0  0  0  0  0  0
   -5.0982    0.6519    0.0000 C   0  0  0  0  0  0  0  0  0  0  0  0
   -5.0996    1.6520    0.0000 C   0  0  0  0  0  0  0  0  0  0  0  0
   -4.2282    2.1532    0.0000 C   0  0  0  0  0  0  0  0  0  0  0  0
   -3.3556    1.6544    0.0000 C   0  0  0  0  0  0  0  0  0  0  0  0
   -1.5039   -0.8592    0.0000 N   0  0  0  0  0  0  0  0  0  0  0  0
   -1.0000    0.0045    0.0000 C   0  0  0  0  0  0  0  0  0  0  0  0
   -1.4961    0.8728    0.0000 O   0  0  0  0  0  0  0  0  0  0  0  0
    0.0000    0.0000    0.0000 C   0  0  0  0  0  0  0  0  0  0  0  0
    0.5915    0.8064    0.0000 C   0  0  0  0  0  0  0  0  0  0  0  0
    1.5413    0.4930    0.0000 C   0  0  0  0  0  0  0  0  0  0  0  0
    2.4944    0.7970    0.0000 S   0  0  0  0  0  0  0  0  0  0  0  0
    3.0782   -0.0149    0.0000 C   0  0  0  0  0  0  0  0  0  0  0  0
    2.4863   -0.8210    0.0000 C   0  0  0  0  0  0  0  0  0  0  0  0
    1.5367   -0.5071    0.0000 C   0  0  0  0  0  0  0  0  0  0  0  0
    0.5842   -0.8118    0.0000 N   0  0  0  0  0  0  0  0  0  0  0  0
  1  2  1  0  0  0  0
  2  3  1  0  0  0  0
  2  4  1  0  0  0  0
  4  5  2  0  0  0  0
  4  6  1  0  0  0  0
  6  7  1  1  0  0  0
  6  8  1  0  0  0  0
  8  9  1  0  0  0  0
  9 14  2  0  0  0  0
  9 10  1  0  0  0  0
 10 11  2  0  0  0  0
 11 12  1  0  0  0  0
 12 13  2  0  0  0  0
 13 14  1  0  0  0  0
  6 15  1  0  0  0  0
 15 16  1  0  0  0  0
 16 17  2  0  0  0  0
 16 18  1  0  0  0  0
 18 25  1  0  0  0  0
 18 19  2  0  0  0  0
 19 20  1  0  0  0  0
 20 24  2  0  0  0  0
 20 21  1  0  0  0  0
 21 22  1  0  0  0  0
 22 23  2  0  0  0  0
 23 24  1  0  0  0  0
 24 25  1  0  0  0  0
M  END
> <CMPD_CHEMBLID>
CHEMBL374656

> <MOLREGNO>
367351

> <PARENT_CMPD_CHEMBLID>
CHEMBL374656

> <PARENT_MOLREGNO>
367351

> <MOL_PREF_NAME>

> <COMPOUND_KEY>
910

> <ACTIVITY_ID>
14769568

> <STANDARD_TYPE>
Solubility

> <STANDARD_VALUE>
17000

> <STANDARD_UNITS>
nM

> <ASSAY_ID>
1369279

> <ASSAY_CHEMBLID>
CHEMBL3301364

> <ASSAY_TYPE>
P

> <ASSAY_SRC_ID>
27

> <ASSAY_SRC_DESCRIPTION>
AstraZeneca Deposited Data

> <TARGET_CHEMBLID>
CHEMBL612558

> <DOC_ID>
84147

> <DOC_CHEMBLID>
CHEMBL3301361

$$$$
CHEMBL96076
  -OEChem-10291521012D

 24 27  0     1  0  0  0  0  0999 V2000
    7.9890   -2.7453    0.0000 C   0  0  0  0  0  0  0  0  0  0  0  0
    8.2924   -1.7924    0.0000 O   0  0  0  0  0  0  0  0  0  0  0  0
    7.6188   -1.0532    0.0000 C   0  0  0  0  0  0  0  0  0  0  0  0
    7.9208   -0.0999    0.0000 C   0  0  0  0  0  0  0  0  0  0  0  0
    7.2505    0.6422    0.0000 C   0  0  0  0  0  0  0  0  0  0  0  0
    6.2682    0.4288    0.0000 C   0  0  0  0  0  0  0  0  0  0  0  0
    5.5979    1.1709    0.0000 C   0  0  0  0  0  0  0  0  0  0  0  0
    4.6201    0.9615    0.0000 N   0  0  3  0  0  0  0  0  0  0  0  0
    4.3095    0.0013    0.0000 C   0  0  0  0  0  0  0  0  0  0  0  0
    3.3258   -0.2052    0.0000 C   0  0  0  0  0  0  0  0  0  0  0  0
    2.6563    0.5419    0.0000 C   0  0  0  0  0  0  0  0  0  0  0  0
    2.9705    1.4970    0.0000 C   0  0  0  0  0  0  0  0  0  0  0  0
    3.9487    1.7045    0.0000 C   0  0  0  0  0  0  0  0  0  0  0  0
    2.1552    2.0893    0.0000 N   0  0  0  0  0  0  0  0  0  0  0  0
    1.3429    1.4971    0.0000 C   0  0  0  0  0  0  0  0  0  0  0  0
    0.3605    1.7075    0.0000 C   0  0  0  0  0  0  0  0  0  0  0  0
   -0.3143    0.9606    0.0000 C   0  0  0  0  0  0  0  0  0  0  0  0
    0.0000    0.0000    0.0000 C   0  0  0  0  0  0  0  0  0  0  0  0
    0.9816   -0.2059    0.0000 C   0  0  0  0  0  0  0  0  0  0  0  0
    1.6513    0.5386    0.0000 C   0  0  0  0  0  0  0  0  0  0  0  0
    5.9563   -0.5267    0.0000 C   0  0  0  0  0  0  0  0  0  0  0  0
    6.6366   -1.2666    0.0000 C   0  0  0  0  0  0  0  0  0  0  0  0
    6.3346   -2.2200    0.0000 O   0  0  0  0  0  0  0  0  0  0  0  0
    7.0093   -2.9581    0.0000 C   0  0  0  0  0  0  0  0  0  0  0  0
  1  2  1  0  0  0  0
  2  3  1  0  0  0  0
  3 22  2  0  0  0  0
  3  4  1  0  0  0  0
  4  5  2  0  0  0  0
  5  6  1  0  0  0  0
  6  7  1  0  0  0  0
  7  8  1  0  0  0  0
  8 13  1  0  0  0  0
  8  9  1  0  0  0  0
  9 10  1  0  0  0  0
 10 11  1  0  0  0  0
 11 20  1  0  0  0  0
 11 12  2  0  0  0  0
 12 13  1  0  0  0  0
 12 14  1  0  0  0  0
 14 15  1  0  0  0  0
 15 20  2  0  0  0  0
 15 16  1  0  0  0  0
 16 17  2  0  0  0  0
 17 18  1  0  0  0  0
 18 19  2  0  0  0  0
 19 20  1  0  0  0  0
  6 21  2  0  0  0  0
 21 22  1  0  0  0  0
 22 23  1  0  0  0  0
 23 24  1  0  0  0  0
M  END
> <CMPD_CHEMBLID>
CHEMBL96076

> <MOLREGNO>
153537

> <PARENT_CMPD_CHEMBLID>
CHEMBL96076

> <PARENT_MOLREGNO>
153537

> <MOL_PREF_NAME>

> <COMPOUND_KEY>
1098

> <ACTIVITY_ID>
14770499

> <STANDARD_TYPE>
Solubility

> <STANDARD_VALUE>
51300

> <STANDARD_UNITS>
nM

> <ASSAY_ID>
1369279

> <ASSAY_CHEMBLID>
CHEMBL3301364

> <ASSAY_TYPE>
P

> <ASSAY_SRC_ID>
27

> <ASSAY_SRC_DESCRIPTION>
AstraZeneca Deposited Data

> <TARGET_CHEMBLID>
CHEMBL612558

> <DOC_ID>
84147

> <DOC_CHEMBLID>
CHEMBL3301361

$$$$
CHEMBL2158771
  -OEChem-10291521012D

 36 39  0     1  0  0  0  0  0999 V2000
   -1.5000    4.6264    0.0000 O   0  0  0  0  0  0  0  0  0  0  0  0
   -1.0000    3.7604    0.0000 C   0  0  0  0  0  0  0  0  0  0  0  0
   -1.5000    2.8944    0.0000 O   0  0  0  0  0  0  0  0  0  0  0  0
   -0.0000    3.7604    0.0000 C   0  0  2  0  0  0  0  0  0  0  0  0
   -0.0000    4.7604    0.0000 H   0  0  0  0  0  0  0  0  0  0  0  0
    1.0000    3.7604    0.0000 C   0  0  0  0  0  0  0  0  0  0  0  0
    1.5000    4.6264    0.0000 C   0  0  0  0  0  0  0  0  0  0  0  0
    0.9948    5.4955    0.0000 C   0  0  0  0  0  0  0  0  0  0  0  0
    1.4948    6.3615    0.0000 C   0  0  0  0  0  0  0  0  0  0  0  0
    2.4948    6.3674    0.0000 C   0  0  0  0  0  0  0  0  0  0  0  0
    3.0000    5.4984    0.0000 C   0  0  0  0  0  0  0  0  0  0  0  0
    2.5051    4.6235    0.0000 C   0  0  0  0  0  0  0  0  0  0  0  0
    2.9910    7.2356    0.0000 C   0  0  0  0  0  0  0  0  0  0  0  0
    3.4872    8.1038    0.0000 N   0  0  0  0  0  0  0  0  0  0  0  0
   -0.0000    2.0104    0.0000 N   0  0  0  0  0  0  0  0  0  0  0  0
   -0.8675    1.5027    0.0000 C   0  0  0  0  0  0  0  0  0  0  0  0
   -0.8675    0.4975    0.0000 C   0  0  0  0  0  0  0  0  0  0  0  0
    0.0000    0.0000    0.0000 C   0  0  0  0  0  0  0  0  0  0  0  0
    0.0000   -1.0000    0.0000 C   0  0  0  0  0  0  0  0  0  0  0  0
    0.8660   -1.5000    0.0000 N   0  0  0  0  0  0  0  0  0  0  0  0
    0.8720   -2.5051    0.0000 C   0  0  0  0  0  0  0  0  0  0  0  0
    1.7425   -3.0077    0.0000 C   0  0  0  0  0  0  0  0  0  0  0  0
    2.6071   -2.5052    0.0000 C   0  0  0  0  0  0  0  0  0  0  0  0
    2.6100   -1.5052    0.0000 C   0  0  0  0  0  0  0  0  0  0  0  0
    1.7395   -1.0026    0.0000 C   0  0  0  0  0  0  0  0  0  0  0  0
    3.4731   -3.0052    0.0000 O   0  0  0  0  0  0  0  0  0  0  0  0
    4.3391   -2.5052    0.0000 C   0  0  0  0  0  0  0  0  0  0  0  0
    5.2082   -3.0104    0.0000 C   0  0  0  0  0  0  0  0  0  0  0  0
    6.0743   -2.5104    0.0000 C   0  0  0  0  0  0  0  0  0  0  0  0
    6.0801   -1.5104    0.0000 C   0  0  0  0  0  0  0  0  0  0  0  0
    6.9483   -1.0142    0.0000 Cl  0  0  0  0  0  0  0  0  0  0  0  0
    5.2111   -1.0052    0.0000 C   0  0  0  0  0  0  0  0  0  0  0  0
    5.2170   -0.0052    0.0000 Cl  0  0  0  0  0  0  0  0  0  0  0  0
    4.3362   -1.5001    0.0000 C   0  0  0  0  0  0  0  0  0  0  0  0
    0.8675    0.4975    0.0000 C   0  0  0  0  0  0  0  0  0  0  0  0
    0.8675    1.5027    0.0000 C   0  0  0  0  0  0  0  0  0  0  0  0
  1  2  1  0  0  0  0
  2  3  2  0  0  0  0
  2  4  1  0  0  0  0
  4  5  1  1  0  0  0
  4  6  1  0  0  0  0
  6  7  1  0  0  0  0
  7 12  2  0  0  0  0
  7  8  1  0  0  0  0
  8  9  2  0  0  0  0
  9 10  1  0  0  0  0
 10 11  2  0  0  0  0
 11 12  1  0  0  0  0
 10 13  1  0  0  0  0
 13 14  3  0  0  0  0
  4 15  1  0  0  0  0
 15 36  1  0  0  0  0
 15 16  1  0  0  0  0
 16 17  1  0  0  0  0
 17 18  1  0  0  0  0
 18 19  1  0  0  0  0
 19 20  1  0  0  0  0
 20 25  1  0  0  0  0
 20 21  1  0  0  0  0
 21 22  1  0  0  0  0
 22 23  1  0  0  0  0
 23 24  1  0  0  0  0
 24 25  1  0  0  0  0
 23 26  1  0  0  0  0
 26 27  1  0  0  0  0
 27 34  2  0  0  0  0
 27 28  1  0  0  0  0
 28 29  2  0  0  0  0
 29 30  1  0  0  0  0
 30 31  1  0  0  0  0
 30 32  2  0  0  0  0
 32 33  1  0  0  0  0
 32 34  1  0  0  0  0
 18 35  1  0  0  0  0
 35 36  1  0  0  0  0
M  END
> <CMPD_CHEMBLID>
CHEMBL2158771

> <MOLREGNO>
1425311

> <PARENT_CMPD_CHEMBLID>
CHEMBL2158771

> <PARENT_MOLREGNO>
1425311

> <MOL_PREF_NAME>

> <COMPOUND_KEY>
3159

> <ACTIVITY_ID>
14770509

> <STANDARD_TYPE>
Solubility

> <STANDARD_VALUE>
53700

> <STANDARD_UNITS>
nM

> <ASSAY_ID>
1369279

> <ASSAY_CHEMBLID>
CHEMBL3301364

> <ASSAY_TYPE>
P

> <ASSAY_SRC_ID>
27

> <ASSAY_SRC_DESCRIPTION>
AstraZeneca Deposited Data

> <TARGET_CHEMBLID>
CHEMBL612558

> <DOC_ID>
84147

> <DOC_CHEMBLID>
CHEMBL3301361

$$$$
CHEMBL535038
  -OEChem-10291521012D

 28 31  0     0  0  0  0  0  0999 V2000
   -0.8705    2.5063    0.0000 C   0  0  0  0  0  0  0  0  0  0  0  0
   -0.8675    1.5063    0.0000 O   0  0  0  0  0  0  0  0  0  0  0  0
   -0.0000    1.0089    0.0000 C   0  0  0  0  0  0  0  0  0  0  0  0
    0.8707    1.5185    0.0000 C   0  0  0  0  0  0  0  0  0  0  0  0
    1.7414    1.0089    0.0000 C   0  0  0  0  0  0  0  0  0  0  0  0
    2.6125    1.5125    0.0000 N   0  0  0  0  0  0  0  0  0  0  0  0
    3.4848    1.0014    0.0000 C   0  0  0  0  0  0  0  0  0  0  0  0
    3.4805   -0.0073    0.0000 C   0  0  0  0  0  0  0  0  0  0  0  0
    2.6039   -0.5053    0.0000 C   0  0  0  0  0  0  0  0  0  0  0  0
    2.5983   -1.5053    0.0000 N   0  0  0  0  0  0  0  0  0  0  0  0
    3.4615   -2.0101    0.0000 C   0  0  0  0  0  0  0  0  0  0  0  0
    4.3334   -1.5098    0.0000 C   0  0  0  0  0  0  0  0  0  0  0  0
    5.1967   -2.0146    0.0000 C   0  0  0  0  0  0  0  0  0  0  0  0
    5.1969   -3.0146    0.0000 C   0  0  0  0  0  0  0  0  0  0  0  0
    6.0624   -3.5156    0.0000 O   0  0  0  0  0  0  0  0  0  0  0  0
    6.9290   -3.0167    0.0000 C   0  0  0  0  0  0  0  0  0  0  0  0
    6.9272   -2.0115    0.0000 C   0  0  0  0  0  0  0  0  0  0  0  0
    7.7938   -1.5124    0.0000 C   0  0  0  0  0  0  0  0  0  0  0  0
    8.6622   -2.0084    0.0000 C   0  0  0  0  0  0  0  0  0  0  0  0
    8.6640   -3.0136    0.0000 C   0  0  0  0  0  0  0  0  0  0  0  0
    7.7974   -3.5228    0.0000 C   0  0  0  0  0  0  0  0  0  0  0  0
    4.3251   -3.5149    0.0000 C   0  0  0  0  0  0  0  0  0  0  0  0
    3.4530   -3.0152    0.0000 C   0  0  0  0  0  0  0  0  0  0  0  0
    1.7371   -0.0000    0.0000 C   0  0  0  0  0  0  0  0  0  0  0  0
    0.8707   -0.4993    0.0000 C   0  0  0  0  0  0  0  0  0  0  0  0
    0.0000    0.0000    0.0000 C   0  0  0  0  0  0  0  0  0  0  0  0
   -0.8653   -0.5013    0.0000 O   0  0  0  0  0  0  0  0  0  0  0  0
   -0.8638   -1.5013    0.0000 C   0  0  0  0  0  0  0  0  0  0  0  0
  1  2  1  0  0  0  0
  2  3  1  0  0  0  0
  3 26  2  0  0  0  0
  3  4  1  0  0  0  0
  4  5  2  0  0  0  0
  5 24  1  0  0  0  0
  5  6  1  0  0  0  0
  6  7  2  0  0  0  0
  7  8  1  0  0  0  0
  8  9  2  0  0  0  0
  9 10  1  0  0  0  0
 10 11  1  0  0  0  0
 11 23  2  0  0  0  0
 11 12  1  0  0  0  0
 12 13  2  0  0  0  0
 13 14  1  0  0  0  0
 14 15  1  0  0  0  0
 15 16  1  0  0  0  0
 16 21  2  0  0  0  0
 16 17  1  0  0  0  0
 17 18  2  0  0  0  0
 18 19  1  0  0  0  0
 19 20  2  0  0  0  0
 20 21  1  0  0  0  0
 14 22  2  0  0  0  0
 22 23  1  0  0  0  0
  9 24  1  0  0  0  0
 24 25  2  0  0  0  0
 25 26  1  0  0  0  0
 26 27  1  0  0  0  0
 27 28  1  0  0  0  0
M  END
> <CMPD_CHEMBLID>
CHEMBL535038

> <MOLREGNO>
541259

> <PARENT_CMPD_CHEMBLID>
CHEMBL535038

> <PARENT_MOLREGNO>
541259

> <MOL_PREF_NAME>

> <COMPOUND_KEY>
1327

> <ACTIVITY_ID>
14768668

> <STANDARD_TYPE>
Solubility

> <STANDARD_VALUE>
2600

> <STANDARD_UNITS>
nM

> <ASSAY_ID>
1369279

> <ASSAY_CHEMBLID>
CHEMBL3301364

> <ASSAY_TYPE>
P

> <ASSAY_SRC_ID>
27

> <ASSAY_SRC_DESCRIPTION>
AstraZeneca Deposited Data

> <TARGET_CHEMBLID>
CHEMBL612558

> <DOC_ID>
84147

> <DOC_CHEMBLID>
CHEMBL3301361

$$$$
CHEMBL165790
  -OEChem-10291521012D

 21 23  0     0  0  0  0  0  0999 V2000
   -1.7380    3.0005    0.0000 C   0  0  0  0  0  0  0  0  0  0  0  0
   -0.8705    2.5031    0.0000 C   0  0  0  0  0  0  0  0  0  0  0  0
   -0.0060    3.0057    0.0000 C   0  0  0  0  0  0  0  0  0  0  0  0
   -0.8675    1.5031    0.0000 O   0  0  0  0  0  0  0  0  0  0  0  0
    0.0000    1.0057    0.0000 C   0  0  0  0  0  0  0  0  0  0  0  0
    0.0000    0.0000    0.0000 C   0  0  0  0  0  0  0  0  0  0  0  0
    0.8680   -0.4978    0.0000 C   0  0  0  0  0  0  0  0  0  0  0  0
    1.7360   -0.0012    0.0000 C   0  0  0  0  0  0  0  0  0  0  0  0
    2.6026   -0.5032    0.0000 C   0  0  0  0  0  0  0  0  0  0  0  0
    2.5999   -1.5032    0.0000 O   0  0  0  0  0  0  0  0  0  0  0  0
    3.4761   -0.0036    0.0000 C   0  0  0  0  0  0  0  0  0  0  0  0
    3.4774    1.0034    0.0000 C   0  0  0  0  0  0  0  0  0  0  0  0
    2.6052    1.5109    0.0000 O   0  0  0  0  0  0  0  0  0  0  0  0
    1.7374    1.0057    0.0000 C   0  0  0  0  0  0  0  0  0  0  0  0
    0.8680    1.5138    0.0000 C   0  0  0  0  0  0  0  0  0  0  0  0
    4.3408   -0.5059    0.0000 C   0  0  0  0  0  0  0  0  0  0  0  0
    5.2112   -0.0031    0.0000 C   0  0  0  0  0  0  0  0  0  0  0  0
    6.0759   -0.5054    0.0000 C   0  0  0  0  0  0  0  0  0  0  0  0
    6.0791   -1.5054    0.0000 C   0  0  0  0  0  0  0  0  0  0  0  0
    5.2087   -2.0082    0.0000 C   0  0  0  0  0  0  0  0  0  0  0  0
    4.3351   -1.5110    0.0000 C   0  0  0  0  0  0  0  0  0  0  0  0
  1  2  1  0  0  0  0
  2  3  1  0  0  0  0
  2  4  1  0  0  0  0
  4  5  1  0  0  0  0
  5 15  2  0  0  0  0
  5  6  1  0  0  0  0
  6  7  2  0  0  0  0
  7  8  1  0  0  0  0
  8 14  2  0  0  0  0
  8  9  1  0  0  0  0
  9 10  2  0  0  0  0
  9 11  1  0  0  0  0
 11 12  2  0  0  0  0
 12 13  1  0  0  0  0
 13 14  1  0  0  0  0
 14 15  1  0  0  0  0
 11 16  1  0  0  0  0
 16 21  2  0  0  0  0
 16 17  1  0  0  0  0
 17 18  2  0  0  0  0
 18 19  1  0  0  0  0
 19 20  2  0  0  0  0
 20 21  1  0  0  0  0
M  END
> <CMPD_CHEMBLID>
CHEMBL165790

> <MOLREGNO>
273921

> <PARENT_CMPD_CHEMBLID>
CHEMBL165790

> <PARENT_MOLREGNO>
273921

> <MOL_PREF_NAME>
IPRIFLAVONE

> <COMPOUND_KEY>
466

> <ACTIVITY_ID>
14768676

> <STANDARD_TYPE>
Solubility

> <STANDARD_VALUE>
2800

> <STANDARD_UNITS>
nM

> <ASSAY_ID>
1369279

> <ASSAY_CHEMBLID>
CHEMBL3301364

> <ASSAY_TYPE>
P

> <ASSAY_SRC_ID>
27

> <ASSAY_SRC_DESCRIPTION>
AstraZeneca Deposited Data

> <TARGET_CHEMBLID>
CHEMBL612558

> <DOC_ID>
84147

> <DOC_CHEMBLID>
CHEMBL3301361

$$$$
CHEMBL1809198
  -OEChem-10291521012D

 35 39  0     0  0  0  0  0  0999 V2000
    1.6026   -6.4019    0.0000 C   0  0  0  0  0  0  0  0  0  0  0  0
    0.6248   -6.1925    0.0000 O   0  0  0  0  0  0  0  0  0  0  0  0
    0.3172   -5.2410    0.0000 C   0  0  0  0  0  0  0  0  0  0  0  0
   -0.6663   -5.0334    0.0000 C   0  0  0  0  0  0  0  0  0  0  0  0
   -0.9670   -4.0743    0.0000 C   0  0  0  0  0  0  0  0  0  0  0  0
   -0.2910   -3.3303    0.0000 C   0  0  0  0  0  0  0  0  0  0  0  0
    0.6856   -3.5454    0.0000 C   0  0  0  0  0  0  0  0  0  0  0  0
    0.9931   -4.4970    0.0000 C   0  0  0  0  0  0  0  0  0  0  0  0
    1.9707   -4.7078    0.0000 N   0  0  0  0  0  0  0  0  0  0  0  0
    2.6420   -3.9667    0.0000 C   0  0  0  0  0  0  0  0  0  0  0  0
    3.6239   -4.1815    0.0000 N   0  0  0  0  0  0  0  0  0  0  0  0
    4.2921   -3.4306    0.0000 C   0  0  0  0  0  0  0  0  0  0  0  0
    3.9815   -2.4746    0.0000 C   0  0  0  0  0  0  0  0  0  0  0  0
    4.6496   -1.7305    0.0000 Cl  0  0  0  0  0  0  0  0  0  0  0  0
    3.0028   -2.2695    0.0000 C   0  0  0  0  0  0  0  0  0  0  0  0
    2.3314   -3.0107    0.0000 N   0  0  0  0  0  0  0  0  0  0  0  0
    2.6938   -1.3184    0.0000 C   0  0  0  0  0  0  0  0  0  0  0  0
    3.2858   -0.5036    0.0000 C   0  0  0  0  0  0  0  0  0  0  0  0
    2.6938    0.3110    0.0000 N   0  0  0  0  0  0  0  0  0  0  0  0
    1.7360   -0.0000    0.0000 C   0  0  0  0  0  0  0  0  0  0  0  0
    0.8680    0.5079    0.0000 C   0  0  0  0  0  0  0  0  0  0  0  0
    0.8680    1.5079    0.0000 F   0  0  0  0  0  0  0  0  0  0  0  0
    0.0000    0.0000    0.0000 C   0  0  0  0  0  0  0  0  0  0  0  0
   -0.0000   -1.0058    0.0000 C   0  0  0  0  0  0  0  0  0  0  0  0
    0.8680   -1.5037    0.0000 C   0  0  0  0  0  0  0  0  0  0  0  0
    1.7360   -1.0071    0.0000 N   0  0  0  0  0  0  0  0  0  0  0  0
   -1.9436   -3.8592    0.0000 N   0  0  0  0  0  0  0  0  0  0  0  0
   -2.6258   -4.5971    0.0000 C   0  0  0  0  0  0  0  0  0  0  0  0
   -3.6074   -4.3808    0.0000 C   0  0  0  0  0  0  0  0  0  0  0  0
   -3.9067   -3.4267    0.0000 N   0  0  0  0  0  0  0  0  0  0  0  0
   -3.2341   -2.6867    0.0000 C   0  0  0  0  0  0  0  0  0  0  0  0
   -2.2526   -2.9029    0.0000 C   0  0  0  0  0  0  0  0  0  0  0  0
   -4.8833   -3.2115    0.0000 C   0  0  0  0  0  0  0  0  0  0  0  0
   -5.5579   -3.9497    0.0000 O   0  0  0  0  0  0  0  0  0  0  0  0
   -5.1852   -2.2582    0.0000 C   0  0  0  0  0  0  0  0  0  0  0  0
  1  2  1  0  0  0  0
  2  3  1  0  0  0  0
  3  8  2  0  0  0  0
  3  4  1  0  0  0  0
  4  5  2  0  0  0  0
  5  6  1  0  0  0  0
  6  7  2  0  0  0  0
  7  8  1  0  0  0  0
  8  9  1  0  0  0  0
  9 10  1  0  0  0  0
 10 16  2  0  0  0  0
 10 11  1  0  0  0  0
 11 12  2  0  0  0  0
 12 13  1  0  0  0  0
 13 14  1  0  0  0  0
 13 15  2  0  0  0  0
 15 16  1  0  0  0  0
 15 17  1  0  0  0  0
 17 26  1  0  0  0  0
 17 18  2  0  0  0  0
 18 19  1  0  0  0  0
 19 20  2  0  0  0  0
 20 26  1  0  0  0  0
 20 21  1  0  0  0  0
 21 22  1  0  0  0  0
 21 23  2  0  0  0  0
 23 24  1  0  0  0  0
 24 25  2  0  0  0  0
 25 26  1  0  0  0  0
  5 27  1  0  0  0  0
 27 32  1  0  0  0  0
 27 28  1  0  0  0  0
 28 29  1  0  0  0  0
 29 30  1  0  0  0  0
 30 31  1  0  0  0  0
 31 32  1  0  0  0  0
 30 33  1  0  0  0  0
 33 34  2  0  0  0  0
 33 35  1  0  0  0  0
M  END
> <CMPD_CHEMBLID>
CHEMBL1809198

> <MOLREGNO>
1166901

> <PARENT_CMPD_CHEMBLID>
CHEMBL1809198

> <PARENT_MOLREGNO>
1166901

> <MOL_PREF_NAME>

> <COMPOUND_KEY>
4987

> <ACTIVITY_ID>
14768679

> <STANDARD_TYPE>
Solubility

> <STANDARD_VALUE>
2800

> <STANDARD_UNITS>
nM

> <ASSAY_ID>
1369279

> <ASSAY_CHEMBLID>
CHEMBL3301364

> <ASSAY_TYPE>
P

> <ASSAY_SRC_ID>
27

> <ASSAY_SRC_DESCRIPTION>
AstraZeneca Deposited Data

> <TARGET_CHEMBLID>
CHEMBL612558

> <DOC_ID>
84147

> <DOC_CHEMBLID>
CHEMBL3301361

$$$$
CHEMBL433068
  -OEChem-10291521012D

 24 26  0     0  0  0  0  0  0999 V2000
    6.9371    0.0027    0.0000 C   0  0  0  0  0  0  0  0  0  0  0  0
    6.0718   -0.4986    0.0000 N   0  0  0  0  0  0  0  0  0  0  0  0
    6.0733   -1.4986    0.0000 C   0  0  0  0  0  0  0  0  0  0  0  0
    5.2051    0.0001    0.0000 C   0  0  0  0  0  0  0  0  0  0  0  0
    5.2022    1.0002    0.0000 C   0  0  0  0  0  0  0  0  0  0  0  0
    4.3376    1.5027    0.0000 C   0  0  0  0  0  0  0  0  0  0  0  0
    3.4670    1.0001    0.0000 C   0  0  0  0  0  0  0  0  0  0  0  0
    2.6025    1.5026    0.0000 N   0  0  0  0  0  0  0  0  0  0  0  0
    1.7350    1.0052    0.0000 C   0  0  0  0  0  0  0  0  0  0  0  0
    0.8675    1.5129    0.0000 N   0  0  0  0  0  0  0  0  0  0  0  0
    0.0000    1.0052    0.0000 C   0  0  0  0  0  0  0  0  0  0  0  0
    0.0000    0.0000    0.0000 C   0  0  0  0  0  0  0  0  0  0  0  0
    0.8675   -0.4975    0.0000 C   0  0  0  0  0  0  0  0  0  0  0  0
    1.7350    0.0000    0.0000 N   0  0  0  0  0  0  0  0  0  0  0  0
    0.8675   -1.4975    0.0000 C   0  0  0  0  0  0  0  0  0  0  0  0
    1.6785   -2.0830    0.0000 S   0  0  0  0  0  0  0  0  0  0  0  0
    1.3674   -3.0380    0.0000 C   0  0  0  0  0  0  0  0  0  0  0  0
    1.9538   -3.8480    0.0000 C   0  0  0  0  0  0  0  0  0  0  0  0
    0.3658   -3.0353    0.0000 N   0  0  0  0  0  0  0  0  0  0  0  0
    0.0567   -2.0828    0.0000 C   0  0  0  0  0  0  0  0  0  0  0  0
   -0.8938   -1.7722    0.0000 C   0  0  0  0  0  0  0  0  0  0  0  0
    3.4611   -0.0050    0.0000 C   0  0  0  0  0  0  0  0  0  0  0  0
    4.3345   -0.5025    0.0000 C   0  0  0  0  0  0  0  0  0  0  0  0
    4.3375   -1.5025    0.0000 Cl  0  0  0  0  0  0  0  0  0  0  0  0
  1  2  1  0  0  0  0
  2  3  1  0  0  0  0
  2  4  1  0  0  0  0
  4 23  2  0  0  0  0
  4  5  1  0  0  0  0
  5  6  2  0  0  0  0
  6  7  1  0  0  0  0
  7  8  1  0  0  0  0
  8  9  1  0  0  0  0
  9 14  2  0  0  0  0
  9 10  1  0  0  0  0
 10 11  2  0  0  0  0
 11 12  1  0  0  0  0
 12 13  2  0  0  0  0
 13 14  1  0  0  0  0
 13 15  1  0  0  0  0
 15 20  2  0  0  0  0
 15 16  1  0  0  0  0
 16 17  1  0  0  0  0
 17 18  1  0  0  0  0
 17 19  2  0  0  0  0
 19 20  1  0  0  0  0
 20 21  1  0  0  0  0
  7 22  2  0  0  0  0
 22 23  1  0  0  0  0
 23 24  1  0  0  0  0
M  END
> <CMPD_CHEMBLID>
CHEMBL433068

> <MOLREGNO>
66755

> <PARENT_CMPD_CHEMBLID>
CHEMBL433068

> <PARENT_MOLREGNO>
66755

> <MOL_PREF_NAME>

> <COMPOUND_KEY>
2864

> <ACTIVITY_ID>
14768524

> <STANDARD_TYPE>
Solubility

> <STANDARD_VALUE>
1300

> <STANDARD_UNITS>
nM

> <ASSAY_ID>
1369279

> <ASSAY_CHEMBLID>
CHEMBL3301364

> <ASSAY_TYPE>
P

> <ASSAY_SRC_ID>
27

> <ASSAY_SRC_DESCRIPTION>
AstraZeneca Deposited Data

> <TARGET_CHEMBLID>
CHEMBL612558

> <DOC_ID>
84147

> <DOC_CHEMBLID>
CHEMBL3301361

$$$$
CHEMBL101253
  -OEChem-10291521012D

 25 28  0     0  0  0  0  0  0999 V2000
   -0.8673   -4.5031    0.0000 Cl  0  0  0  0  0  0  0  0  0  0  0  0
    0.0010   -4.0070    0.0000 C   0  0  0  0  0  0  0  0  0  0  0  0
    0.0026   -3.0018    0.0000 C   0  0  0  0  0  0  0  0  0  0  0  0
    0.8709   -2.5056    0.0000 C   0  0  0  0  0  0  0  0  0  0  0  0
    1.7376   -3.0045    0.0000 C   0  0  0  0  0  0  0  0  0  0  0  0
    2.6037   -2.5046    0.0000 N   0  0  0  0  0  0  0  0  0  0  0  0
    2.6038   -1.5046    0.0000 C   0  0  0  0  0  0  0  0  0  0  0  0
    3.4748   -1.0035    0.0000 N   0  0  0  0  0  0  0  0  0  0  0  0
    3.4735    0.0022    0.0000 N   0  0  0  0  0  0  0  0  0  0  0  0
    2.6012    0.5067    0.0000 C   0  0  0  0  0  0  0  0  0  0  0  0
    2.5985    1.5067    0.0000 C   0  0  0  0  0  0  0  0  0  0  0  0
    1.7312    2.0044    0.0000 C   0  0  0  0  0  0  0  0  0  0  0  0
    0.8679    1.4995    0.0000 C   0  0  0  0  0  0  0  0  0  0  0  0
   -0.0039    1.9998    0.0000 C   0  0  0  0  0  0  0  0  0  0  0  0
   -0.0126    3.0049    0.0000 N   0  0  0  0  0  0  0  0  0  0  0  0
    0.8595    3.5047    0.0000 C   0  0  0  0  0  0  0  0  0  0  0  0
    1.7314    3.0044    0.0000 C   0  0  0  0  0  0  0  0  0  0  0  0
    1.7358    0.0000    0.0000 C   0  0  0  0  0  0  0  0  0  0  0  0
    0.8679    0.5078    0.0000 C   0  0  0  0  0  0  0  0  0  0  0  0
    0.0000    0.0000    0.0000 C   0  0  0  0  0  0  0  0  0  0  0  0
    0.0000   -1.0057    0.0000 C   0  0  0  0  0  0  0  0  0  0  0  0
    0.8679   -1.5035    0.0000 C   0  0  0  0  0  0  0  0  0  0  0  0
    1.7371   -1.0057    0.0000 C   0  0  0  0  0  0  0  0  0  0  0  0
    1.7360   -4.0097    0.0000 C   0  0  0  0  0  0  0  0  0  0  0  0
    0.8677   -4.5160    0.0000 C   0  0  0  0  0  0  0  0  0  0  0  0
  1  2  1  0  0  0  0
  2 25  2  0  0  0  0
  2  3  1  0  0  0  0
  3  4  2  0  0  0  0
  4  5  1  0  0  0  0
  5  6  1  0  0  0  0
  6  7  1  0  0  0  0
  7 23  2  0  0  0  0
  7  8  1  0  0  0  0
  8  9  2  0  0  0  0
  9 10  1  0  0  0  0
 10 11  1  0  0  0  0
 11 12  1  0  0  0  0
 12 17  2  0  0  0  0
 12 13  1  0  0  0  0
 13 14  2  0  0  0  0
 14 15  1  0  0  0  0
 15 16  2  0  0  0  0
 16 17  1  0  0  0  0
 10 18  2  0  0  0  0
 18 23  1  0  0  0  0
 18 19  1  0  0  0  0
 19 20  2  0  0  0  0
 20 21  1  0  0  0  0
 21 22  2  0  0  0  0
 22 23  1  0  0  0  0
  5 24  2  0  0  0  0
 24 25  1  0  0  0  0
M  END
> <CMPD_CHEMBLID>
CHEMBL101253

> <MOLREGNO>
165012

> <PARENT_CMPD_CHEMBLID>
CHEMBL101253

> <PARENT_MOLREGNO>
165012

> <MOL_PREF_NAME>
VATALANIB

> <COMPOUND_KEY>
264

> <ACTIVITY_ID>
14768532

> <STANDARD_TYPE>
Solubility

> <STANDARD_VALUE>
1400

> <STANDARD_UNITS>
nM

> <ASSAY_ID>
1369279

> <ASSAY_CHEMBLID>
CHEMBL3301364

> <ASSAY_TYPE>
P

> <ASSAY_SRC_ID>
27

> <ASSAY_SRC_DESCRIPTION>
AstraZeneca Deposited Data

> <TARGET_CHEMBLID>
CHEMBL612558

> <DOC_ID>
84147

> <DOC_CHEMBLID>
CHEMBL3301361

$$$$
CHEMBL2158840
  -OEChem-10291521012D

 35 38  0     1  0  0  0  0  0999 V2000
   -1.5000    4.6264    0.0000 O   0  0  0  0  0  0  0  0  0  0  0  0
   -1.0000    3.7604    0.0000 C   0  0  0  0  0  0  0  0  0  0  0  0
   -1.5000    2.8944    0.0000 O   0  0  0  0  0  0  0  0  0  0  0  0
   -0.0000    3.7604    0.0000 C   0  0  2  0  0  0  0  0  0  0  0  0
   -0.0000    4.7604    0.0000 H   0  0  0  0  0  0  0  0  0  0  0  0
    1.0000    3.7604    0.0000 C   0  0  0  0  0  0  0  0  0  0  0  0
    1.5000    4.6264    0.0000 C   0  0  0  0  0  0  0  0  0  0  0  0
    2.5052    4.6235    0.0000 C   0  0  0  0  0  0  0  0  0  0  0  0
    3.0053    5.4895    0.0000 C   0  0  0  0  0  0  0  0  0  0  0  0
    2.5103    6.3585    0.0000 C   0  0  0  0  0  0  0  0  0  0  0  0
    1.5051    6.3614    0.0000 C   0  0  0  0  0  0  0  0  0  0  0  0
    1.0102    7.2304    0.0000 F   0  0  0  0  0  0  0  0  0  0  0  0
    0.9949    5.4954    0.0000 C   0  0  0  0  0  0  0  0  0  0  0  0
   -0.0000    2.0104    0.0000 N   0  0  0  0  0  0  0  0  0  0  0  0
   -0.8675    1.5027    0.0000 C   0  0  0  0  0  0  0  0  0  0  0  0
   -0.8675    0.4975    0.0000 C   0  0  0  0  0  0  0  0  0  0  0  0
    0.0000    0.0000    0.0000 C   0  0  0  0  0  0  0  0  0  0  0  0
    0.0000   -1.0000    0.0000 C   0  0  0  0  0  0  0  0  0  0  0  0
    0.8660   -1.5000    0.0000 N   0  0  0  0  0  0  0  0  0  0  0  0
    0.8720   -2.5051    0.0000 C   0  0  0  0  0  0  0  0  0  0  0  0
    1.7425   -3.0077    0.0000 C   0  0  0  0  0  0  0  0  0  0  0  0
    2.6071   -2.5052    0.0000 C   0  0  0  0  0  0  0  0  0  0  0  0
    2.6100   -1.5052    0.0000 C   0  0  0  0  0  0  0  0  0  0  0  0
    1.7395   -1.0026    0.0000 C   0  0  0  0  0  0  0  0  0  0  0  0
    3.4731   -3.0052    0.0000 O   0  0  0  0  0  0  0  0  0  0  0  0
    4.3391   -2.5052    0.0000 C   0  0  0  0  0  0  0  0  0  0  0  0
    5.2082   -3.0104    0.0000 C   0  0  0  0  0  0  0  0  0  0  0  0
    6.0743   -2.5104    0.0000 C   0  0  0  0  0  0  0  0  0  0  0  0
    6.0801   -1.5104    0.0000 C   0  0  0  0  0  0  0  0  0  0  0  0
    6.9483   -1.0142    0.0000 Cl  0  0  0  0  0  0  0  0  0  0  0  0
    5.2111   -1.0052    0.0000 C   0  0  0  0  0  0  0  0  0  0  0  0
    5.2170   -0.0052    0.0000 Cl  0  0  0  0  0  0  0  0  0  0  0  0
    4.3362   -1.5001    0.0000 C   0  0  0  0  0  0  0  0  0  0  0  0
    0.8675    0.4975    0.0000 C   0  0  0  0  0  0  0  0  0  0  0  0
    0.8675    1.5027    0.0000 C   0  0  0  0  0  0  0  0  0  0  0  0
  1  2  1  0  0  0  0
  2  3  2  0  0  0  0
  2  4  1  0  0  0  0
  4  5  1  1  0  0  0
  4  6  1  0  0  0  0
  6  7  1  0  0  0  0
  7 13  2  0  0  0  0
  7  8  1  0  0  0  0
  8  9  2  0  0  0  0
  9 10  1  0  0  0  0
 10 11  2  0  0  0  0
 11 12  1  0  0  0  0
 11 13  1  0  0  0  0
  4 14  1  0  0  0  0
 14 35  1  0  0  0  0
 14 15  1  0  0  0  0
 15 16  1  0  0  0  0
 16 17  1  0  0  0  0
 17 18  1  0  0  0  0
 18 19  1  0  0  0  0
 19 24  1  0  0  0  0
 19 20  1  0  0  0  0
 20 21  1  0  0  0  0
 21 22  1  0  0  0  0
 22 23  1  0  0  0  0
 23 24  1  0  0  0  0
 22 25  1  0  0  0  0
 25 26  1  0  0  0  0
 26 33  2  0  0  0  0
 26 27  1  0  0  0  0
 27 28  2  0  0  0  0
 28 29  1  0  0  0  0
 29 30  1  0  0  0  0
 29 31  2  0  0  0  0
 31 32  1  0  0  0  0
 31 33  1  0  0  0  0
 17 34  1  0  0  0  0
 34 35  1  0  0  0  0
M  END
> <CMPD_CHEMBLID>
CHEMBL2158840

> <MOLREGNO>
1425380

> <PARENT_CMPD_CHEMBLID>
CHEMBL2158840

> <PARENT_MOLREGNO>
1425380

> <MOL_PREF_NAME>

> <COMPOUND_KEY>
3050

> <ACTIVITY_ID>
14760913

> <STANDARD_TYPE>
Solubility

> <STANDARD_VALUE>
416900

> <STANDARD_UNITS>
nM

> <ASSAY_ID>
1369279

> <ASSAY_CHEMBLID>
CHEMBL3301364

> <ASSAY_TYPE>
P

> <ASSAY_SRC_ID>
27

> <ASSAY_SRC_DESCRIPTION>
AstraZeneca Deposited Data

> <TARGET_CHEMBLID>
CHEMBL612558

> <DOC_ID>
84147

> <DOC_CHEMBLID>
CHEMBL3301361

$$$$
CHEMBL212761
  -OEChem-10291521012D

 31 33  0     0  0  0  0  0  0999 V2000
   -6.9289   -0.9937    0.0000 C   0  0  0  0  0  0  0  0  0  0  0  0
   -6.0644   -1.4962    0.0000 C   0  0  0  0  0  0  0  0  0  0  0  0
   -5.5618   -0.6317    0.0000 C   0  0  0  0  0  0  0  0  0  0  0  0
   -6.5669   -2.3608    0.0000 C   0  0  0  0  0  0  0  0  0  0  0  0
   -5.1998   -1.9988    0.0000 N   0  0  0  0  0  0  0  0  0  0  0  0
   -4.3323   -1.5013    0.0000 C   0  0  0  0  0  0  0  0  0  0  0  0
   -4.3294   -0.5014    0.0000 O   0  0  0  0  0  0  0  0  0  0  0  0
   -3.4678   -2.0039    0.0000 N   0  0  0  0  0  0  0  0  0  0  0  0
   -2.6003   -1.5065    0.0000 C   0  0  0  0  0  0  0  0  0  0  0  0
   -2.6003   -0.5013    0.0000 C   0  0  0  0  0  0  0  0  0  0  0  0
   -1.7328   -0.0038    0.0000 C   0  0  0  0  0  0  0  0  0  0  0  0
   -0.8653   -0.5013    0.0000 C   0  0  0  0  0  0  0  0  0  0  0  0
   -0.8653   -1.5065    0.0000 C   0  0  0  0  0  0  0  0  0  0  0  0
   -1.7328   -2.0142    0.0000 C   0  0  0  0  0  0  0  0  0  0  0  0
    0.0000    0.0000    0.0000 C   0  0  0  0  0  0  0  0  0  0  0  0
   -0.0000    1.0052    0.0000 C   0  0  0  0  0  0  0  0  0  0  0  0
   -0.8675    1.5026    0.0000 N   0  0  0  0  0  0  0  0  0  0  0  0
    0.8675    1.5129    0.0000 N   0  0  0  0  0  0  0  0  0  0  0  0
    1.7350    1.0052    0.0000 C   0  0  0  0  0  0  0  0  0  0  0  0
    2.6025    1.5026    0.0000 N   0  0  0  0  0  0  0  0  0  0  0  0
    1.7350    0.0000    0.0000 N   0  0  0  0  0  0  0  0  0  0  0  0
    0.8675   -0.4975    0.0000 C   0  0  0  0  0  0  0  0  0  0  0  0
    0.8675   -1.4975    0.0000 C   0  0  0  0  0  0  0  0  0  0  0  0
    1.7335   -1.9975    0.0000 O   0  0  0  0  0  0  0  0  0  0  0  0
    1.7335   -2.9975    0.0000 C   0  0  0  0  0  0  0  0  0  0  0  0
    2.5996   -3.4975    0.0000 C   0  0  0  0  0  0  0  0  0  0  0  0
    3.4686   -2.9923    0.0000 C   0  0  0  0  0  0  0  0  0  0  0  0
    4.3347   -3.4923    0.0000 C   0  0  0  0  0  0  0  0  0  0  0  0
    4.3405   -4.4923    0.0000 C   0  0  0  0  0  0  0  0  0  0  0  0
    3.4715   -4.9975    0.0000 C   0  0  0  0  0  0  0  0  0  0  0  0
    2.5966   -4.5026    0.0000 C   0  0  0  0  0  0  0  0  0  0  0  0
  1  2  1  0  0  0  0
  2  3  1  0  0  0  0
  2  4  1  0  0  0  0
  2  5  1  0  0  0  0
  5  6  1  0  0  0  0
  6  7  2  0  0  0  0
  6  8  1  0  0  0  0
  8  9  1  0  0  0  0
  9 14  2  0  0  0  0
  9 10  1  0  0  0  0
 10 11  2  0  0  0  0
 11 12  1  0  0  0  0
 12 13  2  0  0  0  0
 13 14  1  0  0  0  0
 12 15  1  0  0  0  0
 15 22  2  0  0  0  0
 15 16  1  0  0  0  0
 16 17  1  0  0  0  0
 16 18  2  0  0  0  0
 18 19  1  0  0  0  0
 19 20  1  0  0  0  0
 19 21  2  0  0  0  0
 21 22  1  0  0  0  0
 22 23  1  0  0  0  0
 23 24  1  0  0  0  0
 24 25  1  0  0  0  0
 25 26  1  0  0  0  0
 26 31  2  0  0  0  0
 26 27  1  0  0  0  0
 27 28  2  0  0  0  0
 28 29  1  0  0  0  0
 29 30  2  0  0  0  0
 30 31  1  0  0  0  0
M  END
> <CMPD_CHEMBLID>
CHEMBL212761

> <MOLREGNO>
352911

> <PARENT_CMPD_CHEMBLID>
CHEMBL212761

> <PARENT_MOLREGNO>
352911

> <MOL_PREF_NAME>

> <COMPOUND_KEY>
4251

> <ACTIVITY_ID>
14760918

> <STANDARD_TYPE>
Solubility

> <STANDARD_VALUE>
426600

> <STANDARD_UNITS>
nM

> <ASSAY_ID>
1369279

> <ASSAY_CHEMBLID>
CHEMBL3301364

> <ASSAY_TYPE>
P

> <ASSAY_SRC_ID>
27

> <ASSAY_SRC_DESCRIPTION>
AstraZeneca Deposited Data

> <TARGET_CHEMBLID>
CHEMBL612558

> <DOC_ID>
84147

> <DOC_CHEMBLID>
CHEMBL3301361

$$$$
CHEMBL1704805
  -OEChem-10291521012D

 21 23  0     0  0  0  0  0  0999 V2000
   -0.8660   -1.5000    0.0000 O   0  0  0  0  0  0  0  0  0  0  0  0
   -0.0000   -1.0000    0.0000 C   0  0  0  0  0  0  0  0  0  0  0  0
    0.0000    0.0000    0.0000 C   0  0  0  0  0  0  0  0  0  0  0  0
   -0.8675    0.4975    0.0000 C   0  0  0  0  0  0  0  0  0  0  0  0
   -0.8675    1.5027    0.0000 C   0  0  0  0  0  0  0  0  0  0  0  0
    0.0000    2.0104    0.0000 N   0  0  0  0  0  0  0  0  0  0  0  0
    0.8675    1.5027    0.0000 C   0  0  0  0  0  0  0  0  0  0  0  0
    0.8675    0.4975    0.0000 C   0  0  0  0  0  0  0  0  0  0  0  0
    0.0000    3.0104    0.0000 C   0  0  0  0  0  0  0  0  0  0  0  0
    0.8660    3.5104    0.0000 O   0  0  0  0  0  0  0  0  0  0  0  0
   -0.8660    3.5104    0.0000 C   0  0  0  0  0  0  0  0  0  0  0  0
   -0.9720    4.5094    0.0000 O   0  0  0  0  0  0  0  0  0  0  0  0
   -1.9516    4.7126    0.0000 C   0  0  0  0  0  0  0  0  0  0  0  0
   -2.4527    3.8472    0.0000 C   0  0  0  0  0  0  0  0  0  0  0  0
   -1.7815    3.1039    0.0000 C   0  0  0  0  0  0  0  0  0  0  0  0
    0.8660   -1.5000    0.0000 C   0  0  0  0  0  0  0  0  0  0  0  0
    1.7351   -0.9948    0.0000 C   0  0  0  0  0  0  0  0  0  0  0  0
    2.6011   -1.4948    0.0000 C   0  0  0  0  0  0  0  0  0  0  0  0
    2.6070   -2.4948    0.0000 C   0  0  0  0  0  0  0  0  0  0  0  0
    1.7380   -3.0000    0.0000 C   0  0  0  0  0  0  0  0  0  0  0  0
    0.8631   -2.5051    0.0000 C   0  0  0  0  0  0  0  0  0  0  0  0
  1  2  2  0  0  0  0
  2  3  1  0  0  0  0
  3  8  1  0  0  0  0
  3  4  1  0  0  0  0
  4  5  1  0  0  0  0
  5  6  1  0  0  0  0
  6  7  1  0  0  0  0
  7  8  1  0  0  0  0
  6  9  1  0  0  0  0
  9 10  2  0  0  0  0
  9 11  1  0  0  0  0
 11 15  2  0  0  0  0
 11 12  1  0  0  0  0
 12 13  1  0  0  0  0
 13 14  2  0  0  0  0
 14 15  1  0  0  0  0
  2 16  1  0  0  0  0
 16 21  2  0  0  0  0
 16 17  1  0  0  0  0
 17 18  2  0  0  0  0
 18 19  1  0  0  0  0
 19 20  2  0  0  0  0
 20 21  1  0  0  0  0
M  END
> <CMPD_CHEMBLID>
CHEMBL1704805

> <MOLREGNO>
1085536

> <PARENT_CMPD_CHEMBLID>
CHEMBL1704805

> <PARENT_MOLREGNO>
1085536

> <MOL_PREF_NAME>

> <COMPOUND_KEY>
1136

> <ACTIVITY_ID>
14760919

> <STANDARD_TYPE>
Solubility

> <STANDARD_VALUE>
426600

> <STANDARD_UNITS>
nM

> <ASSAY_ID>
1369279

> <ASSAY_CHEMBLID>
CHEMBL3301364

> <ASSAY_TYPE>
P

> <ASSAY_SRC_ID>
27

> <ASSAY_SRC_DESCRIPTION>
AstraZeneca Deposited Data

> <TARGET_CHEMBLID>
CHEMBL612558

> <DOC_ID>
84147

> <DOC_CHEMBLID>
CHEMBL3301361

$$$$
CHEMBL401418
  -OEChem-10291521012D

 46 52  0     1  0  0  0  0  0999 V2000
   -3.0023    1.7398    0.0000 C   0  0  0  0  0  0  0  0  0  0  0  0
   -2.5012    0.8744    0.0000 C   0  0  0  0  0  0  0  0  0  0  0  0
   -3.0051    0.0047    0.0000 C   0  0  0  0  0  0  0  0  0  0  0  0
   -2.5040   -0.8607    0.0000 C   0  0  0  0  0  0  0  0  0  0  0  0
   -3.0054   -1.7259    0.0000 C   0  0  0  0  0  0  0  0  0  0  0  0
   -1.5040   -0.8652    0.0000 C   0  0  0  0  0  0  0  0  0  0  0  0
   -1.0000    0.0045    0.0000 C   0  0  0  0  0  0  0  0  0  0  0  0
   -1.4960    0.8788    0.0000 C   0  0  0  0  0  0  0  0  0  0  0  0
    0.0000    0.0000    0.0000 C   0  0  0  0  0  0  0  0  0  0  0  0
    0.5915    0.8064    0.0000 N   0  0  0  0  0  0  0  0  0  0  0  0
    1.5413    0.4930    0.0000 C   0  0  0  0  0  0  0  0  0  0  0  0
    2.4944    0.7970    0.0000 S   0  0  0  0  0  0  0  0  0  0  0  0
    3.0782   -0.0149    0.0000 C   0  0  0  0  0  0  0  0  0  0  0  0
    2.4863   -0.8210    0.0000 C   0  0  0  0  0  0  0  0  0  0  0  0
    1.5367   -0.5071    0.0000 C   0  0  0  0  0  0  0  0  0  0  0  0
    0.5842   -0.8118    0.0000 C   0  0  0  0  0  0  0  0  0  0  0  0
    0.2709   -1.7614    0.0000 C   0  0  0  0  0  0  0  0  0  0  0  0
    0.9366   -2.5076    0.0000 C   0  0  0  0  0  0  0  0  0  0  0  0
    0.6233   -3.4573    0.0000 N   0  0  0  0  0  0  0  0  0  0  0  0
   -0.3595   -3.6674    0.0000 C   0  0  0  0  0  0  0  0  0  0  0  0
   -0.6744   -4.6219    0.0000 C   0  0  0  0  0  0  0  0  0  0  0  0
   -0.0066   -5.3662    0.0000 N   0  0  0  0  0  0  0  0  0  0  0  0
   -0.3199   -6.3159    0.0000 C   0  0  0  0  0  0  0  0  0  0  0  0
    0.3458   -7.0621    0.0000 C   0  0  3  0  0  0  0  0  0  0  0  0
    1.3249   -6.8586    0.0000 O   0  0  0  0  0  0  0  0  0  0  0  0
    0.0325   -8.0117    0.0000 C   0  0  0  0  0  0  0  0  0  0  0  0
    0.6982   -8.7579    0.0000 N   0  0  0  0  0  0  0  0  0  0  0  0
    0.3889   -9.7140    0.0000 C   0  0  0  0  0  0  0  0  0  0  0  0
    1.0580  -10.4640    0.0000 C   0  0  0  0  0  0  0  0  0  0  0  0
    2.0365  -10.2578    0.0000 N   0  0  0  0  0  0  0  0  0  0  0  0
    2.3525   -9.3091    0.0000 C   0  0  0  0  0  0  0  0  0  0  0  0
    1.6833   -8.5591    0.0000 C   0  0  0  0  0  0  0  0  0  0  0  0
    0.9730   -5.1655    0.0000 C   0  0  0  0  0  0  0  0  0  0  0  0
    1.2880   -4.2110    0.0000 C   0  0  0  0  0  0  0  0  0  0  0  0
    4.0782   -0.0199    0.0000 C   0  0  0  0  0  0  0  0  0  0  0  0
    4.0832    0.9801    0.0000 C   0  0  0  0  0  0  0  0  0  0  0  0
    4.0732   -1.0199    0.0000 C   0  0  0  0  0  0  0  0  0  0  0  0
    5.0782   -0.0249    0.0000 C   0  0  0  0  0  0  0  0  0  0  0  0
    5.5739   -0.8934    0.0000 O   0  0  0  0  0  0  0  0  0  0  0  0
    5.9607    1.4863    0.0000 N   0  0  0  0  0  0  0  0  0  0  0  0
    7.0705    1.3367    0.0000 C   0  0  0  0  0  0  0  0  0  0  0  0
    6.1829    0.8380    0.0000 C   0  0  0  0  0  0  0  0  0  0  0  0
    5.3043    1.3521    0.0000 C   0  0  0  0  0  0  0  0  0  0  0  0
    5.3057    2.3521    0.0000 C   0  0  0  0  0  0  0  0  0  0  0  0
    6.1917    2.8688    0.0000 C   0  0  0  0  0  0  0  0  0  0  0  0
    7.0704    2.3547    0.0000 C   0  0  0  0  0  0  0  0  0  0  0  0
  1  2  1  0  0  0  0
  2  8  2  0  0  0  0
  2  3  1  0  0  0  0
  3  4  2  0  0  0  0
  4  5  1  0  0  0  0
  4  6  1  0  0  0  0
  6  7  2  0  0  0  0
  7  8  1  0  0  0  0
  7  9  1  0  0  0  0
  9 16  2  0  0  0  0
  9 10  1  0  0  0  0
 10 11  1  0  0  0  0
 11 15  2  0  0  0  0
 11 12  1  0  0  0  0
 12 13  1  0  0  0  0
 13 14  2  0  0  0  0
 14 15  1  0  0  0  0
 15 16  1  0  0  0  0
 16 17  1  0  0  0  0
 17 18  1  0  0  0  0
 18 19  1  0  0  0  0
 19 34  1  0  0  0  0
 19 20  1  0  0  0  0
 20 21  1  0  0  0  0
 21 22  1  0  0  0  0
 22 23  1  0  0  0  0
 23 24  1  0  0  0  0
 24 25  1  0  0  0  0
 24 26  1  0  0  0  0
 26 27  1  0  0  0  0
 27 32  1  0  0  0  0
 27 28  1  0  0  0  0
 28 29  1  0  0  0  0
 29 30  1  0  0  0  0
 30 31  1  0  0  0  0
 31 32  1  0  0  0  0
 22 33  1  0  0  0  0
 33 34  1  0  0  0  0
 13 35  1  0  0  0  0
 35 36  1  0  0  0  0
 35 37  1  0  0  0  0
 35 38  1  0  0  0  0
 38 39  2  0  0  0  0
 38 40  1  0  0  0  0
 40 44  1  0  0  0  0
 40 41  1  0  0  0  0
 41 46  1  0  0  0  0
 41 42  1  0  0  0  0
 42 43  1  0  0  0  0
 43 44  1  0  0  0  0
 44 45  1  0  0  0  0
 45 46  1  0  0  0  0
M  END
> <CMPD_CHEMBLID>
CHEMBL401418

> <MOLREGNO>
417888

> <PARENT_CMPD_CHEMBLID>
CHEMBL401418

> <PARENT_MOLREGNO>
417888

> <MOL_PREF_NAME>

> <COMPOUND_KEY>
2435

> <ACTIVITY_ID>
14760920

> <STANDARD_TYPE>
Solubility

> <STANDARD_VALUE>
426600

> <STANDARD_UNITS>
nM

> <ASSAY_ID>
1369279

> <ASSAY_CHEMBLID>
CHEMBL3301364

> <ASSAY_TYPE>
P

> <ASSAY_SRC_ID>
27

> <ASSAY_SRC_DESCRIPTION>
AstraZeneca Deposited Data

> <TARGET_CHEMBLID>
CHEMBL612558

> <DOC_ID>
84147

> <DOC_CHEMBLID>
CHEMBL3301361

$$$$
CHEMBL207235
  -OEChem-10291521012D

 34 37  0     1  0  0  0  0  0999 V2000
    0.3522   -4.6221    0.0000 C   0  0  0  0  0  0  0  0  0  0  0  0
   -0.4591   -4.0375    0.0000 O   0  0  0  0  0  0  0  0  0  0  0  0
   -0.3584   -3.0426    0.0000 C   0  0  2  0  0  0  0  0  0  0  0  0
    0.6207   -3.2458    0.0000 H   0  0  0  0  0  0  0  0  0  0  0  0
   -1.3599   -3.0456    0.0000 C   0  0  0  0  0  0  0  0  0  0  0  0
   -1.6746   -2.0946    0.0000 C   0  0  1  0  0  0  0  0  0  0  0  0
   -2.1781   -1.2306    0.0000 H   0  0  0  0  0  0  0  0  0  0  0  0
   -0.8638   -1.5013    0.0000 N   0  0  3  0  0  0  0  0  0  0  0  0
   -0.8653   -0.5013    0.0000 C   0  0  0  0  0  0  0  0  0  0  0  0
    0.0000    0.0000    0.0000 C   0  0  0  0  0  0  0  0  0  0  0  0
    0.8679   -0.4977    0.0000 C   0  0  0  0  0  0  0  0  0  0  0  0
    1.7371    0.0000    0.0000 C   0  0  0  0  0  0  0  0  0  0  0  0
    2.6038   -0.4989    0.0000 C   0  0  0  0  0  0  0  0  0  0  0  0
    2.6037   -1.4989    0.0000 N   0  0  0  0  0  0  0  0  0  0  0  0
    3.4697   -1.9990    0.0000 C   0  0  0  0  0  0  0  0  0  0  0  0
    3.4667   -3.0042    0.0000 C   0  0  0  0  0  0  0  0  0  0  0  0
    4.3327   -3.5043    0.0000 C   0  0  0  0  0  0  0  0  0  0  0  0
    5.2017   -3.0094    0.0000 C   0  0  0  0  0  0  0  0  0  0  0  0
    5.2047   -2.0042    0.0000 C   0  0  0  0  0  0  0  0  0  0  0  0
    6.0737   -1.5094    0.0000 Cl  0  0  0  0  0  0  0  0  0  0  0  0
    4.3387   -1.4939    0.0000 C   0  0  0  0  0  0  0  0  0  0  0  0
    4.3418   -0.4939    0.0000 F   0  0  0  0  0  0  0  0  0  0  0  0
    3.4748    0.0023    0.0000 N   0  0  0  0  0  0  0  0  0  0  0  0
    3.4735    1.0079    0.0000 C   0  0  0  0  0  0  0  0  0  0  0  0
    2.6012    1.5123    0.0000 N   0  0  0  0  0  0  0  0  0  0  0  0
    1.7358    1.0056    0.0000 C   0  0  0  0  0  0  0  0  0  0  0  0
    0.8679    1.5135    0.0000 C   0  0  0  0  0  0  0  0  0  0  0  0
    0.0000    1.0056    0.0000 C   0  0  0  0  0  0  0  0  0  0  0  0
   -0.8675    1.5031    0.0000 O   0  0  0  0  0  0  0  0  0  0  0  0
   -1.7320    1.0005    0.0000 C   0  0  0  0  0  0  0  0  0  0  0  0
   -0.0548   -2.0897    0.0000 C   0  0  0  0  0  0  0  0  0  0  0  0
   -2.5862   -2.5057    0.0000 C   0  0  0  0  0  0  0  0  0  0  0  0
   -2.6860   -3.5007    0.0000 O   0  0  0  0  0  0  0  0  0  0  0  0
   -3.3980   -1.9217    0.0000 N   0  0  0  0  0  0  0  0  0  0  0  0
  1  2  1  0  0  0  0
  2  3  1  0  0  0  0
  3  4  1  1  0  0  0
  3 31  1  0  0  0  0
  3  5  1  0  0  0  0
  5  6  1  0  0  0  0
  6  7  1  1  0  0  0
  6  8  1  0  0  0  0
  8  9  1  0  0  0  0
  9 10  1  0  0  0  0
 10 28  2  0  0  0  0
 10 11  1  0  0  0  0
 11 12  2  0  0  0  0
 12 26  1  0  0  0  0
 12 13  1  0  0  0  0
 13 14  1  0  0  0  0
 14 15  1  0  0  0  0
 15 21  2  0  0  0  0
 15 16  1  0  0  0  0
 16 17  2  0  0  0  0
 17 18  1  0  0  0  0
 18 19  2  0  0  0  0
 19 20  1  0  0  0  0
 19 21  1  0  0  0  0
 21 22  1  0  0  0  0
 13 23  2  0  0  0  0
 23 24  1  0  0  0  0
 24 25  2  0  0  0  0
 25 26  1  0  0  0  0
 26 27  2  0  0  0  0
 27 28  1  0  0  0  0
 28 29  1  0  0  0  0
 29 30  1  0  0  0  0
  8 31  1  0  0  0  0
  6 32  1  0  0  0  0
 32 33  2  0  0  0  0
 32 34  1  0  0  0  0
M  END
> <CMPD_CHEMBLID>
CHEMBL207235

> <MOLREGNO>
346406

> <PARENT_CMPD_CHEMBLID>
CHEMBL207235

> <PARENT_MOLREGNO>
346406

> <MOL_PREF_NAME>

> <COMPOUND_KEY>
2963

> <ACTIVITY_ID>
14760925

> <STANDARD_TYPE>
Solubility

> <STANDARD_VALUE>
436500

> <STANDARD_UNITS>
nM

> <ASSAY_ID>
1369279

> <ASSAY_CHEMBLID>
CHEMBL3301364

> <ASSAY_TYPE>
P

> <ASSAY_SRC_ID>
27

> <ASSAY_SRC_DESCRIPTION>
AstraZeneca Deposited Data

> <TARGET_CHEMBLID>
CHEMBL612558

> <DOC_ID>
84147

> <DOC_CHEMBLID>
CHEMBL3301361

$$$$
CHEMBL247828
  -OEChem-10291521012D

 41 43  0     1  0  0  0  0  0999 V2000
    0.9228    2.7982    0.0000 C   0  0  0  0  0  0  0  0  0  0  0  0
    1.6540    2.1161    0.0000 C   0  0  0  0  0  0  0  0  0  0  0  0
    2.6104    2.4084    0.0000 C   0  0  0  0  0  0  0  0  0  0  0  0
    1.4290    1.1418    0.0000 N   0  0  0  0  0  0  0  0  0  0  0  0
    0.4384    0.9159    0.0000 C   0  0  0  0  0  0  0  0  0  0  0  0
   -0.1859    1.6971    0.0000 O   0  0  0  0  0  0  0  0  0  0  0  0
    0.0000    0.0000    0.0000 C   0  0  1  0  0  0  0  0  0  0  0  0
   -0.7829   -0.6221    0.0000 H   0  0  0  0  0  0  0  0  0  0  0  0
    0.4360   -0.9143    0.0000 C   0  0  0  0  0  0  0  0  0  0  0  0
    1.4241   -1.1362    0.0000 C   0  0  0  0  0  0  0  0  0  0  0  0
    2.2192   -0.5026    0.0000 C   0  0  0  0  0  0  0  0  0  0  0  0
    3.0837   -1.0052    0.0000 C   0  0  0  0  0  0  0  0  0  0  0  0
    3.9567   -0.5076    0.0000 C   0  0  0  0  0  0  0  0  0  0  0  0
    3.9596    0.4979    0.0000 C   0  0  0  0  0  0  0  0  0  0  0  0
    3.0895    1.0060    0.0000 C   0  0  0  0  0  0  0  0  0  0  0  0
    2.2220    0.5029    0.0000 C   0  0  0  0  0  0  0  0  0  0  0  0
   -0.7820    0.6233    0.0000 N   0  0  0  0  0  0  0  0  0  0  0  0
   -1.7128    0.2576    0.0000 C   0  0  0  0  0  0  0  0  0  0  0  0
   -1.8615   -0.7313    0.0000 O   0  0  0  0  0  0  0  0  0  0  0  0
   -2.4948    0.8809    0.0000 C   0  0  1  0  0  0  0  0  0  0  0  0
   -3.1181    0.0989    0.0000 H   0  0  0  0  0  0  0  0  0  0  0  0
   -3.2768    1.5041    0.0000 C   0  0  0  0  0  0  0  0  0  0  0  0
   -4.2076    1.1385    0.0000 C   0  0  0  0  0  0  0  0  0  0  0  0
   -4.3578    0.1498    0.0000 C   0  0  0  0  0  0  0  0  0  0  0  0
   -5.2870   -0.2199    0.0000 C   0  0  0  0  0  0  0  0  0  0  0  0
   -6.0740    0.4055    0.0000 C   0  0  0  0  0  0  0  0  0  0  0  0
   -5.9318    1.4005    0.0000 C   0  0  0  0  0  0  0  0  0  0  0  0
   -4.9946    1.7639    0.0000 C   0  0  0  0  0  0  0  0  0  0  0  0
   -4.8444    2.7525    0.0000 O   0  0  0  0  0  0  0  0  0  0  0  0
   -5.6255    3.3769    0.0000 C   0  0  0  0  0  0  0  0  0  0  0  0
   -6.2499    2.5958    0.0000 F   0  0  0  0  0  0  0  0  0  0  0  0
   -5.0010    4.1580    0.0000 F   0  0  0  0  0  0  0  0  0  0  0  0
   -6.4065    4.0013    0.0000 F   0  0  0  0  0  0  0  0  0  0  0  0
   -1.8716    1.6629    0.0000 N   0  0  0  0  0  0  0  0  0  0  0  0
   -2.2372    2.5937    0.0000 C   0  0  0  0  0  0  0  0  0  0  0  0
   -3.2261    2.7424    0.0000 O   0  0  0  0  0  0  0  0  0  0  0  0
   -1.6139    3.3757    0.0000 O   0  0  0  0  0  0  0  0  0  0  0  0
   -1.9796    4.3064    0.0000 C   0  0  0  0  0  0  0  0  0  0  0  0
   -2.9103    3.9408    0.0000 C   0  0  0  0  0  0  0  0  0  0  0  0
   -1.0488    4.6721    0.0000 C   0  0  0  0  0  0  0  0  0  0  0  0
   -2.3452    5.2372    0.0000 C   0  0  0  0  0  0  0  0  0  0  0  0
  1  2  1  0  0  0  0
  2  3  1  0  0  0  0
  2  4  1  0  0  0  0
  4 16  1  0  0  0  0
  4  5  1  0  0  0  0
  5  6  2  0  0  0  0
  5  7  1  0  0  0  0
  7  8  1  6  0  0  0
  7  9  1  0  0  0  0
  9 10  1  0  0  0  0
 10 11  1  0  0  0  0
 11 16  2  0  0  0  0
 11 12  1  0  0  0  0
 12 13  2  0  0  0  0
 13 14  1  0  0  0  0
 14 15  2  0  0  0  0
 15 16  1  0  0  0  0
  7 17  1  0  0  0  0
 17 18  1  0  0  0  0
 18 19  2  0  0  0  0
 18 20  1  0  0  0  0
 20 21  1  6  0  0  0
 20 22  1  0  0  0  0
 22 23  1  0  0  0  0
 23 28  2  0  0  0  0
 23 24  1  0  0  0  0
 24 25  2  0  0  0  0
 25 26  1  0  0  0  0
 26 27  2  0  0  0  0
 27 28  1  0  0  0  0
 28 29  1  0  0  0  0
 29 30  1  0  0  0  0
 30 31  1  0  0  0  0
 30 32  1  0  0  0  0
 30 33  1  0  0  0  0
 20 34  1  0  0  0  0
 34 35  1  0  0  0  0
 35 36  2  0  0  0  0
 35 37  1  0  0  0  0
 37 38  1  0  0  0  0
 38 39  1  0  0  0  0
 38 40  1  0  0  0  0
 38 41  1  0  0  0  0
M  END
> <CMPD_CHEMBLID>
CHEMBL247828

> <MOLREGNO>
414914

> <PARENT_CMPD_CHEMBLID>
CHEMBL247828

> <PARENT_MOLREGNO>
414914

> <MOL_PREF_NAME>

> <COMPOUND_KEY>
4770

> <ACTIVITY_ID>
14768800

> <STANDARD_TYPE>
Solubility

> <STANDARD_VALUE>
5000

> <STANDARD_UNITS>
nM

> <ASSAY_ID>
1369279

> <ASSAY_CHEMBLID>
CHEMBL3301364

> <ASSAY_TYPE>
P

> <ASSAY_SRC_ID>
27

> <ASSAY_SRC_DESCRIPTION>
AstraZeneca Deposited Data

> <TARGET_CHEMBLID>
CHEMBL612558

> <DOC_ID>
84147

> <DOC_CHEMBLID>
CHEMBL3301361

$$$$
CHEMBL1809059
  -OEChem-10291521012D

 37 42  0     1  0  0  0  0  0999 V2000
    4.3335    0.7800    0.0000 C   0  0  0  0  0  0  0  0  0  0  0  0
    4.6468    1.7297    0.0000 O   0  0  0  0  0  0  0  0  0  0  0  0
    5.6259    1.9332    0.0000 C   0  0  0  0  0  0  0  0  0  0  0  0
    6.2929    1.1813    0.0000 C   0  0  0  0  0  0  0  0  0  0  0  0
    7.2751    1.3945    0.0000 C   0  0  0  0  0  0  0  0  0  0  0  0
    7.5872    2.3501    0.0000 C   0  0  0  0  0  0  0  0  0  0  0  0
    6.9171    3.0923    0.0000 C   0  0  0  0  0  0  0  0  0  0  0  0
    5.9380    2.8887    0.0000 C   0  0  0  0  0  0  0  0  0  0  0  0
    5.2711    3.6339    0.0000 N   0  0  0  0  0  0  0  0  0  0  0  0
    4.2923    3.4289    0.0000 C   0  0  0  0  0  0  0  0  0  0  0  0
    3.6242    4.1798    0.0000 N   0  0  0  0  0  0  0  0  0  0  0  0
    2.6422    3.9651    0.0000 C   0  0  0  0  0  0  0  0  0  0  0  0
    2.3316    3.0091    0.0000 C   0  0  0  0  0  0  0  0  0  0  0  0
    1.3537    2.7998    0.0000 Cl  0  0  0  0  0  0  0  0  0  0  0  0
    3.0029    2.2678    0.0000 C   0  0  0  0  0  0  0  0  0  0  0  0
    3.9816    2.4729    0.0000 N   0  0  0  0  0  0  0  0  0  0  0  0
    2.6938    1.3168    0.0000 C   0  0  0  0  0  0  0  0  0  0  0  0
    3.2858    0.5022    0.0000 C   0  0  0  0  0  0  0  0  0  0  0  0
    2.6938   -0.3126    0.0000 N   0  0  0  0  0  0  0  0  0  0  0  0
    1.7360   -0.0013    0.0000 C   0  0  0  0  0  0  0  0  0  0  0  0
    0.8680   -0.4979    0.0000 C   0  0  0  0  0  0  0  0  0  0  0  0
    0.0000    0.0000    0.0000 C   0  0  0  0  0  0  0  0  0  0  0  0
   -0.0000    1.0058    0.0000 C   0  0  0  0  0  0  0  0  0  0  0  0
    0.8680    1.5137    0.0000 C   0  0  0  0  0  0  0  0  0  0  0  0
    1.7360    1.0058    0.0000 N   0  0  0  0  0  0  0  0  0  0  0  0
    7.9453    0.6523    0.0000 N   0  0  0  0  0  0  0  0  0  0  0  0
    7.5132   -0.2656    0.0000 C   0  0  0  0  0  0  0  0  0  0  0  0
    7.8545   -1.2249    0.0000 C   0  0  3  0  0  0  0  0  0  0  0  0
    8.7702   -1.6616    0.0000 C   0  0  0  0  0  0  0  0  0  0  0  0
    9.7248   -1.3182    0.0000 N   0  0  0  0  0  0  0  0  0  0  0  0
   10.3976   -2.0580    0.0000 C   0  0  0  0  0  0  0  0  0  0  0  0
   11.3747   -1.8452    0.0000 C   0  0  0  0  0  0  0  0  0  0  0  0
   12.0476   -2.5850    0.0000 O   0  0  0  0  0  0  0  0  0  0  0  0
   10.1569   -0.4003    0.0000 C   0  0  0  0  0  0  0  0  0  0  0  0
    9.8088    0.5565    0.0000 C   0  0  3  0  0  0  0  0  0  0  0  0
    8.8887    0.9840    0.0000 C   0  0  0  0  0  0  0  0  0  0  0  0
    8.5972   -0.0604    0.0000 O   0  0  0  0  0  0  0  0  0  0  0  0
  1  2  1  0  0  0  0
  2  3  1  0  0  0  0
  3  8  2  0  0  0  0
  3  4  1  0  0  0  0
  4  5  2  0  0  0  0
  5  6  1  0  0  0  0
  6  7  2  0  0  0  0
  7  8  1  0  0  0  0
  8  9  1  0  0  0  0
  9 10  1  0  0  0  0
 10 16  2  0  0  0  0
 10 11  1  0  0  0  0
 11 12  2  0  0  0  0
 12 13  1  0  0  0  0
 13 14  1  0  0  0  0
 13 15  2  0  0  0  0
 15 16  1  0  0  0  0
 15 17  1  0  0  0  0
 17 25  1  0  0  0  0
 17 18  2  0  0  0  0
 18 19  1  0  0  0  0
 19 20  2  0  0  0  0
 20 25  1  0  0  0  0
 20 21  1  0  0  0  0
 21 22  2  0  0  0  0
 22 23  1  0  0  0  0
 23 24  2  0  0  0  0
 24 25  1  0  0  0  0
  5 26  1  0  0  0  0
 26 36  1  0  0  0  0
 26 27  1  0  0  0  0
 27 28  1  0  0  0  0
 28 37  1  0  0  0  0
 28 29  1  0  0  0  0
 29 30  1  0  0  0  0
 30 31  1  0  0  0  0
 31 32  1  0  0  0  0
 32 33  1  0  0  0  0
 30 34  1  0  0  0  0
 34 35  1  0  0  0  0
 35 36  1  0  0  0  0
 35 37  1  0  0  0  0
M  END
> <CMPD_CHEMBLID>
CHEMBL1809059

> <MOLREGNO>
1166760

> <PARENT_CMPD_CHEMBLID>
CHEMBL1809059

> <PARENT_MOLREGNO>
1166760

> <MOL_PREF_NAME>

> <COMPOUND_KEY>
5093

> <ACTIVITY_ID>
14768804

> <STANDARD_TYPE>
Solubility

> <STANDARD_VALUE>
5100

> <STANDARD_UNITS>
nM

> <ASSAY_ID>
1369279

> <ASSAY_CHEMBLID>
CHEMBL3301364

> <ASSAY_TYPE>
P

> <ASSAY_SRC_ID>
27

> <ASSAY_SRC_DESCRIPTION>
AstraZeneca Deposited Data

> <TARGET_CHEMBLID>
CHEMBL612558

> <DOC_ID>
84147

> <DOC_CHEMBLID>
CHEMBL3301361

$$$$
CHEMBL1940118
  -OEChem-10291521012D

 34 37  0     0  0  0  0  0  0999 V2000
   -0.8704    2.5031    0.0000 C   0  0  0  0  0  0  0  0  0  0  0  0
   -0.8675    1.5031    0.0000 O   0  0  0  0  0  0  0  0  0  0  0  0
   -0.0000    1.0056    0.0000 C   0  0  0  0  0  0  0  0  0  0  0  0
    0.8679    1.5135    0.0000 C   0  0  0  0  0  0  0  0  0  0  0  0
    1.7358    1.0056    0.0000 C   0  0  0  0  0  0  0  0  0  0  0  0
    2.6012    1.5123    0.0000 N   0  0  0  0  0  0  0  0  0  0  0  0
    3.4735    1.0079    0.0000 C   0  0  0  0  0  0  0  0  0  0  0  0
    3.4748    0.0023    0.0000 N   0  0  0  0  0  0  0  0  0  0  0  0
    2.6038   -0.4989    0.0000 C   0  0  0  0  0  0  0  0  0  0  0  0
    2.6037   -1.4989    0.0000 O   0  0  0  0  0  0  0  0  0  0  0  0
    3.4697   -1.9990    0.0000 C   0  0  0  0  0  0  0  0  0  0  0  0
    4.3388   -1.4939    0.0000 C   0  0  0  0  0  0  0  0  0  0  0  0
    5.2048   -1.9939    0.0000 C   0  0  0  0  0  0  0  0  0  0  0  0
    5.2106   -2.9939    0.0000 C   0  0  0  0  0  0  0  0  0  0  0  0
    6.0788   -3.4902    0.0000 C   0  0  0  0  0  0  0  0  0  0  0  0
    6.9426   -2.9864    0.0000 C   0  0  0  0  0  0  0  0  0  0  0  0
    6.9383   -1.9864    0.0000 O   0  0  0  0  0  0  0  0  0  0  0  0
    7.8108   -3.4827    0.0000 N   0  0  0  0  0  0  0  0  0  0  0  0
    8.6747   -2.9789    0.0000 C   0  0  0  0  0  0  0  0  0  0  0  0
    8.6674   -1.9738    0.0000 C   0  0  0  0  0  0  0  0  0  0  0  0
    9.5312   -1.4700    0.0000 C   0  0  0  0  0  0  0  0  0  0  0  0
   10.4023   -1.9611    0.0000 C   0  0  0  0  0  0  0  0  0  0  0  0
   10.4096   -2.9663    0.0000 C   0  0  0  0  0  0  0  0  0  0  0  0
    9.5458   -3.4803    0.0000 N   0  0  0  0  0  0  0  0  0  0  0  0
   11.2639   -1.4536    0.0000 N   0  0  0  0  0  0  0  0  0  0  0  0
   11.2552   -0.4536    0.0000 C   0  0  0  0  0  0  0  0  0  0  0  0
   12.1343   -1.9460    0.0000 C   0  0  0  0  0  0  0  0  0  0  0  0
    4.3415   -3.4990    0.0000 C   0  0  0  0  0  0  0  0  0  0  0  0
    3.4667   -3.0041    0.0000 C   0  0  0  0  0  0  0  0  0  0  0  0
    1.7371    0.0000    0.0000 C   0  0  0  0  0  0  0  0  0  0  0  0
    0.8679   -0.4977    0.0000 C   0  0  0  0  0  0  0  0  0  0  0  0
    0.0000    0.0000    0.0000 C   0  0  0  0  0  0  0  0  0  0  0  0
   -0.8653   -0.5013    0.0000 O   0  0  0  0  0  0  0  0  0  0  0  0
   -0.8638   -1.5013    0.0000 C   0  0  0  0  0  0  0  0  0  0  0  0
  1  2  1  0  0  0  0
  2  3  1  0  0  0  0
  3 32  2  0  0  0  0
  3  4  1  0  0  0  0
  4  5  2  0  0  0  0
  5 30  1  0  0  0  0
  5  6  1  0  0  0  0
  6  7  2  0  0  0  0
  7  8  1  0  0  0  0
  8  9  2  0  0  0  0
  9 10  1  0  0  0  0
 10 11  1  0  0  0  0
 11 29  2  0  0  0  0
 11 12  1  0  0  0  0
 12 13  2  0  0  0  0
 13 14  1  0  0  0  0
 14 15  1  0  0  0  0
 15 16  1  0  0  0  0
 16 17  2  0  0  0  0
 16 18  1  0  0  0  0
 18 19  1  0  0  0  0
 19 24  2  0  0  0  0
 19 20  1  0  0  0  0
 20 21  2  0  0  0  0
 21 22  1  0  0  0  0
 22 23  2  0  0  0  0
 23 24  1  0  0  0  0
 22 25  1  0  0  0  0
 25 26  1  0  0  0  0
 25 27  1  0  0  0  0
 14 28  2  0  0  0  0
 28 29  1  0  0  0  0
  9 30  1  0  0  0  0
 30 31  2  0  0  0  0
 31 32  1  0  0  0  0
 32 33  1  0  0  0  0
 33 34  1  0  0  0  0
M  END
> <CMPD_CHEMBLID>
CHEMBL1940118

> <MOLREGNO>
1274969

> <PARENT_CMPD_CHEMBLID>
CHEMBL1940118

> <PARENT_MOLREGNO>
1274969

> <MOL_PREF_NAME>

> <COMPOUND_KEY>
3375

> <ACTIVITY_ID>
14768558

> <STANDARD_TYPE>
Solubility

> <STANDARD_VALUE>
1600

> <STANDARD_UNITS>
nM

> <ASSAY_ID>
1369279

> <ASSAY_CHEMBLID>
CHEMBL3301364

> <ASSAY_TYPE>
P

> <ASSAY_SRC_ID>
27

> <ASSAY_SRC_DESCRIPTION>
AstraZeneca Deposited Data

> <TARGET_CHEMBLID>
CHEMBL612558

> <DOC_ID>
84147

> <DOC_CHEMBLID>
CHEMBL3301361

$$$$
CHEMBL1645494
  -OEChem-10291521012D

 22 24  0     0  0  0  0  0  0999 V2000
   -1.7409    4.0038    0.0000 C   0  0  0  0  0  0  0  0  0  0  0  0
   -1.7380    3.0038    0.0000 N   0  0  0  0  0  0  0  0  0  0  0  0
   -0.8705    2.5063    0.0000 C   0  0  0  0  0  0  0  0  0  0  0  0
   -0.0059    3.0089    0.0000 O   0  0  0  0  0  0  0  0  0  0  0  0
   -0.8675    1.5063    0.0000 C   0  0  0  0  0  0  0  0  0  0  0  0
    0.0000    1.0089    0.0000 C   0  0  0  0  0  0  0  0  0  0  0  0
    0.0000    0.0000    0.0000 C   0  0  0  0  0  0  0  0  0  0  0  0
    0.8707   -0.4993    0.0000 C   0  0  0  0  0  0  0  0  0  0  0  0
    1.7371    0.0000    0.0000 C   0  0  0  0  0  0  0  0  0  0  0  0
    2.6039   -0.5053    0.0000 C   0  0  0  0  0  0  0  0  0  0  0  0
    2.5983   -1.5053    0.0000 O   0  0  0  0  0  0  0  0  0  0  0  0
    3.4805   -0.0073    0.0000 C   0  0  0  0  0  0  0  0  0  0  0  0
    3.4848    1.0014    0.0000 C   0  0  0  0  0  0  0  0  0  0  0  0
    2.6125    1.5125    0.0000 N   0  0  0  0  0  0  0  0  0  0  0  0
    1.7414    1.0089    0.0000 C   0  0  0  0  0  0  0  0  0  0  0  0
    0.8707    1.5185    0.0000 C   0  0  0  0  0  0  0  0  0  0  0  0
    4.3535    1.4968    0.0000 C   0  0  0  0  0  0  0  0  0  0  0  0
    4.3603    2.4968    0.0000 C   0  0  0  0  0  0  0  0  0  0  0  0
    5.2268    2.9959    0.0000 C   0  0  0  0  0  0  0  0  0  0  0  0
    6.0954    2.4900    0.0000 C   0  0  0  0  0  0  0  0  0  0  0  0
    6.0974    1.4848    0.0000 N   0  0  0  0  0  0  0  0  0  0  0  0
    5.2221    0.9908    0.0000 C   0  0  0  0  0  0  0  0  0  0  0  0
  1  2  1  0  0  0  0
  2  3  1  0  0  0  0
  3  4  2  0  0  0  0
  3  5  1  0  0  0  0
  5  6  1  0  0  0  0
  6 16  2  0  0  0  0
  6  7  1  0  0  0  0
  7  8  2  0  0  0  0
  8  9  1  0  0  0  0
  9 15  2  0  0  0  0
  9 10  1  0  0  0  0
 10 11  2  0  0  0  0
 10 12  1  0  0  0  0
 12 13  2  0  0  0  0
 13 14  1  0  0  0  0
 14 15  1  0  0  0  0
 15 16  1  0  0  0  0
 13 17  1  0  0  0  0
 17 22  2  0  0  0  0
 17 18  1  0  0  0  0
 18 19  2  0  0  0  0
 19 20  1  0  0  0  0
 20 21  2  0  0  0  0
 21 22  1  0  0  0  0
M  END
> <CMPD_CHEMBLID>
CHEMBL1645494

> <MOLREGNO>
1060617

> <PARENT_CMPD_CHEMBLID>
CHEMBL1645494

> <PARENT_MOLREGNO>
1060617

> <MOL_PREF_NAME>

> <COMPOUND_KEY>
5246

> <ACTIVITY_ID>
14760938

> <STANDARD_TYPE>
Solubility

> <STANDARD_VALUE>
457100

> <STANDARD_UNITS>
nM

> <ASSAY_ID>
1369279

> <ASSAY_CHEMBLID>
CHEMBL3301364

> <ASSAY_TYPE>
P

> <ASSAY_SRC_ID>
27

> <ASSAY_SRC_DESCRIPTION>
AstraZeneca Deposited Data

> <TARGET_CHEMBLID>
CHEMBL612558

> <DOC_ID>
84147

> <DOC_CHEMBLID>
CHEMBL3301361

$$$$
CHEMBL1351571
  -OEChem-10291521012D

 15 16  0     0  0  0  0  0  0999 V2000
    1.7350    2.0001    0.0000 N   0  0  0  0  0  0  0  0  0  0  0  0
    0.8675    1.5027    0.0000 C   0  0  0  0  0  0  0  0  0  0  0  0
    0.8675    0.4975    0.0000 C   0  0  0  0  0  0  0  0  0  0  0  0
    0.0000    0.0000    0.0000 C   0  0  0  0  0  0  0  0  0  0  0  0
   -0.8675    0.4975    0.0000 C   0  0  0  0  0  0  0  0  0  0  0  0
   -1.7328   -0.0038    0.0000 O   0  0  0  0  0  0  0  0  0  0  0  0
   -1.7313   -1.0038    0.0000 C   0  0  0  0  0  0  0  0  0  0  0  0
   -2.5966   -1.5050    0.0000 C   0  0  0  0  0  0  0  0  0  0  0  0
   -2.5922   -2.5102    0.0000 C   0  0  0  0  0  0  0  0  0  0  0  0
   -3.4575   -3.0115    0.0000 C   0  0  0  0  0  0  0  0  0  0  0  0
   -4.3272   -2.5178    0.0000 C   0  0  0  0  0  0  0  0  0  0  0  0
   -4.3316   -1.5126    0.0000 C   0  0  0  0  0  0  0  0  0  0  0  0
   -3.4664   -1.0011    0.0000 C   0  0  0  0  0  0  0  0  0  0  0  0
   -0.8675    1.5027    0.0000 C   0  0  0  0  0  0  0  0  0  0  0  0
    0.0000    2.0104    0.0000 C   0  0  0  0  0  0  0  0  0  0  0  0
  1  2  1  0  0  0  0
  2 15  2  0  0  0  0
  2  3  1  0  0  0  0
  3  4  2  0  0  0  0
  4  5  1  0  0  0  0
  5  6  1  0  0  0  0
  6  7  1  0  0  0  0
  7  8  1  0  0  0  0
  8 13  2  0  0  0  0
  8  9  1  0  0  0  0
  9 10  2  0  0  0  0
 10 11  1  0  0  0  0
 11 12  2  0  0  0  0
 12 13  1  0  0  0  0
  5 14  2  0  0  0  0
 14 15  1  0  0  0  0
M  END
> <CMPD_CHEMBLID>
CHEMBL1351571

> <MOLREGNO>
775455

> <PARENT_CMPD_CHEMBLID>
CHEMBL1351571

> <PARENT_MOLREGNO>
775455

> <MOL_PREF_NAME>
4-BENZYLOXYANILINE

> <COMPOUND_KEY>
296

> <ACTIVITY_ID>
14760940

> <STANDARD_TYPE>
Solubility

> <STANDARD_VALUE>
467700

> <STANDARD_UNITS>
nM

> <ASSAY_ID>
1369279

> <ASSAY_CHEMBLID>
CHEMBL3301364

> <ASSAY_TYPE>
P

> <ASSAY_SRC_ID>
27

> <ASSAY_SRC_DESCRIPTION>
AstraZeneca Deposited Data

> <TARGET_CHEMBLID>
CHEMBL612558

> <DOC_ID>
84147

> <DOC_CHEMBLID>
CHEMBL3301361

$$$$
CHEMBL179858
  -OEChem-10291521012D

 38 41  0     0  0  0  0  0  0999 V2000
   -5.2093   -5.9950    0.0000 C   0  0  0  0  0  0  0  0  0  0  0  0
   -5.2049   -4.9950    0.0000 N   0  0  0  0  0  0  0  0  0  0  0  0
   -6.0688   -4.4912    0.0000 C   0  0  0  0  0  0  0  0  0  0  0  0
   -4.3367   -4.4989    0.0000 S   0  0  0  0  0  0  0  0  0  0  0  0
   -4.8329   -3.6306    0.0000 O   0  0  0  0  0  0  0  0  0  0  0  0
   -3.8405   -5.3671    0.0000 O   0  0  0  0  0  0  0  0  0  0  0  0
   -3.4685   -4.0027    0.0000 C   0  0  0  0  0  0  0  0  0  0  0  0
   -3.4670   -2.9975    0.0000 C   0  0  0  0  0  0  0  0  0  0  0  0
   -2.5988   -2.5012    0.0000 C   0  0  0  0  0  0  0  0  0  0  0  0
   -1.7321   -3.0000    0.0000 C   0  0  0  0  0  0  0  0  0  0  0  0
   -0.8660   -2.5000    0.0000 C   0  0  0  0  0  0  0  0  0  0  0  0
   -0.8660   -1.5000    0.0000 C   0  0  0  0  0  0  0  0  0  0  0  0
   -1.7321   -1.0000    0.0000 O   0  0  0  0  0  0  0  0  0  0  0  0
   -0.0000   -1.0000    0.0000 N   0  0  0  0  0  0  0  0  0  0  0  0
    0.8660   -1.5000    0.0000 C   0  0  0  0  0  0  0  0  0  0  0  0
    0.0000    0.0000    0.0000 C   0  0  0  0  0  0  0  0  0  0  0  0
   -0.8675    0.4975    0.0000 C   0  0  0  0  0  0  0  0  0  0  0  0
   -0.8675    1.5027    0.0000 C   0  0  0  0  0  0  0  0  0  0  0  0
    0.0000    2.0104    0.0000 N   0  0  0  0  0  0  0  0  0  0  0  0
    0.0000    3.0104    0.0000 C   0  0  0  0  0  0  0  0  0  0  0  0
   -0.8660    3.5104    0.0000 C   0  0  0  0  0  0  0  0  0  0  0  0
   -0.8660    4.5104    0.0000 C   0  0  0  0  0  0  0  0  0  0  0  0
   -1.7320    5.0104    0.0000 C   0  0  0  0  0  0  0  0  0  0  0  0
   -2.6011    4.5052    0.0000 C   0  0  0  0  0  0  0  0  0  0  0  0
   -3.4672    5.0052    0.0000 C   0  0  0  0  0  0  0  0  0  0  0  0
   -3.4730    6.0052    0.0000 C   0  0  0  0  0  0  0  0  0  0  0  0
   -2.6040    6.5104    0.0000 C   0  0  0  0  0  0  0  0  0  0  0  0
   -1.7291    6.0155    0.0000 C   0  0  0  0  0  0  0  0  0  0  0  0
    0.0000    5.0104    0.0000 C   0  0  0  0  0  0  0  0  0  0  0  0
   -0.0030    6.0156    0.0000 C   0  0  0  0  0  0  0  0  0  0  0  0
    0.8631    6.5157    0.0000 C   0  0  0  0  0  0  0  0  0  0  0  0
    1.7320    6.0207    0.0000 C   0  0  0  0  0  0  0  0  0  0  0  0
    1.7350    5.0155    0.0000 C   0  0  0  0  0  0  0  0  0  0  0  0
    0.8690    4.5053    0.0000 C   0  0  0  0  0  0  0  0  0  0  0  0
    0.8675    1.5027    0.0000 C   0  0  0  0  0  0  0  0  0  0  0  0
    0.8675    0.4975    0.0000 C   0  0  0  0  0  0  0  0  0  0  0  0
   -1.7335   -4.0052    0.0000 C   0  0  0  0  0  0  0  0  0  0  0  0
   -2.6017   -4.5116    0.0000 C   0  0  0  0  0  0  0  0  0  0  0  0
  1  2  1  0  0  0  0
  2  3  1  0  0  0  0
  2  4  1  0  0  0  0
  4  5  2  0  0  0  0
  4  6  2  0  0  0  0
  4  7  1  0  0  0  0
  7 38  2  0  0  0  0
  7  8  1  0  0  0  0
  8  9  2  0  0  0  0
  9 10  1  0  0  0  0
 10 11  1  0  0  0  0
 11 12  1  0  0  0  0
 12 13  2  0  0  0  0
 12 14  1  0  0  0  0
 14 15  1  0  0  0  0
 14 16  1  0  0  0  0
 16 36  1  0  0  0  0
 16 17  1  0  0  0  0
 17 18  1  0  0  0  0
 18 19  1  0  0  0  0
 19 20  1  0  0  0  0
 20 21  1  0  0  0  0
 21 22  1  0  0  0  0
 22 23  1  0  0  0  0
 23 28  2  0  0  0  0
 23 24  1  0  0  0  0
 24 25  2  0  0  0  0
 25 26  1  0  0  0  0
 26 27  2  0  0  0  0
 27 28  1  0  0  0  0
 22 29  1  0  0  0  0
 29 34  2  0  0  0  0
 29 30  1  0  0  0  0
 30 31  2  0  0  0  0
 31 32  1  0  0  0  0
 32 33  2  0  0  0  0
 33 34  1  0  0  0  0
 19 35  1  0  0  0  0
 35 36  1  0  0  0  0
 10 37  2  0  0  0  0
 37 38  1  0  0  0  0
M  END
> <CMPD_CHEMBLID>
CHEMBL179858

> <MOLREGNO>
305059

> <PARENT_CMPD_CHEMBLID>
CHEMBL179858

> <PARENT_MOLREGNO>
305059

> <MOL_PREF_NAME>

> <COMPOUND_KEY>
867

> <ACTIVITY_ID>
14760956

> <STANDARD_TYPE>
Solubility

> <STANDARD_VALUE>
489800

> <STANDARD_UNITS>
nM

> <ASSAY_ID>
1369279

> <ASSAY_CHEMBLID>
CHEMBL3301364

> <ASSAY_TYPE>
P

> <ASSAY_SRC_ID>
27

> <ASSAY_SRC_DESCRIPTION>
AstraZeneca Deposited Data

> <TARGET_CHEMBLID>
CHEMBL612558

> <DOC_ID>
84147

> <DOC_CHEMBLID>
CHEMBL3301361

$$$$
CHEMBL117563
  -OEChem-10291521012D

 26 29  0     0  0  0  0  0  0999 V2000
    1.5985    2.6208    0.0000 C   0  0  0  0  0  0  0  0  0  0  0  0
    2.4652    2.1220    0.0000 C   0  0  0  0  0  0  0  0  0  0  0  0
    3.3306    2.6232    0.0000 C   0  0  0  0  0  0  0  0  0  0  0  0
    2.4666    1.1220    0.0000 N   0  0  0  0  0  0  0  0  0  0  0  0
    1.6566    0.5296    0.0000 C   0  0  0  0  0  0  0  0  0  0  0  0
    0.6786    0.7423    0.0000 C   0  0  0  0  0  0  0  0  0  0  0  0
    0.0000    0.0000    0.0000 C   0  0  0  0  0  0  0  0  0  0  0  0
    0.3065   -0.9587    0.0000 C   0  0  0  0  0  0  0  0  0  0  0  0
   -0.3669   -1.6980    0.0000 N   0  0  0  0  0  0  0  0  0  0  0  0
   -0.0633   -2.6508    0.0000 C   0  0  0  0  0  0  0  0  0  0  0  0
    0.9137   -2.8643    0.0000 O   0  0  0  0  0  0  0  0  0  0  0  0
   -0.7367   -3.3901    0.0000 N   0  0  0  0  0  0  0  0  0  0  0  0
   -0.4303   -4.3421    0.0000 C   0  0  0  0  0  0  0  0  0  0  0  0
   -1.1072   -5.0852    0.0000 C   0  0  0  0  0  0  0  0  0  0  0  0
   -2.0904   -4.8764    0.0000 O   0  0  0  0  0  0  0  0  0  0  0  0
   -2.3899   -3.9169    0.0000 C   0  0  0  0  0  0  0  0  0  0  0  0
   -1.7130   -3.1738    0.0000 C   0  0  0  0  0  0  0  0  0  0  0  0
    1.2916   -1.1750    0.0000 C   0  0  0  0  0  0  0  0  0  0  0  0
    1.9631   -0.4291    0.0000 C   0  0  0  0  0  0  0  0  0  0  0  0
    2.9631   -0.4326    0.0000 C   0  0  0  0  0  0  0  0  0  0  0  0
    3.6310   -1.1862    0.0000 C   0  0  0  0  0  0  0  0  0  0  0  0
    4.6229   -0.9863    0.0000 C   0  0  0  0  0  0  0  0  0  0  0  0
    4.9434   -0.0258    0.0000 C   0  0  0  0  0  0  0  0  0  0  0  0
    4.2719    0.7349    0.0000 C   0  0  0  0  0  0  0  0  0  0  0  0
    4.5871    1.6839    0.0000 C   0  0  0  0  0  0  0  0  0  0  0  0
    3.2835    0.5280    0.0000 C   0  0  0  0  0  0  0  0  0  0  0  0
  1  2  1  0  0  0  0
  2  3  1  0  0  0  0
  2  4  1  0  0  0  0
  4 26  1  0  0  0  0
  4  5  1  0  0  0  0
  5 19  2  0  0  0  0
  5  6  1  0  0  0  0
  6  7  2  0  0  0  0
  7  8  1  0  0  0  0
  8  9  1  0  0  0  0
  9 10  1  0  0  0  0
 10 11  2  0  0  0  0
 10 12  1  0  0  0  0
 12 17  1  0  0  0  0
 12 13  1  0  0  0  0
 13 14  1  0  0  0  0
 14 15  1  0  0  0  0
 15 16  1  0  0  0  0
 16 17  1  0  0  0  0
  8 18  2  0  0  0  0
 18 19  1  0  0  0  0
 19 20  1  0  0  0  0
 20 26  2  0  0  0  0
 20 21  1  0  0  0  0
 21 22  2  0  0  0  0
 22 23  1  0  0  0  0
 23 24  2  0  0  0  0
 24 25  1  0  0  0  0
 24 26  1  0  0  0  0
M  END
> <CMPD_CHEMBLID>
CHEMBL117563

> <MOLREGNO>
193946

> <PARENT_CMPD_CHEMBLID>
CHEMBL117563

> <PARENT_MOLREGNO>
193946

> <MOL_PREF_NAME>

> <COMPOUND_KEY>
1002

> <ACTIVITY_ID>
14768809

> <STANDARD_TYPE>
Solubility

> <STANDARD_VALUE>
5100

> <STANDARD_UNITS>
nM

> <ASSAY_ID>
1369279

> <ASSAY_CHEMBLID>
CHEMBL3301364

> <ASSAY_TYPE>
P

> <ASSAY_SRC_ID>
27

> <ASSAY_SRC_DESCRIPTION>
AstraZeneca Deposited Data

> <TARGET_CHEMBLID>
CHEMBL612558

> <DOC_ID>
84147

> <DOC_CHEMBLID>
CHEMBL3301361

$$$$
CHEMBL2325733
  -OEChem-10291521012D

 32 35  0     1  0  0  0  0  0999 V2000
   -2.4678    3.9740    0.0000 N   0  0  0  0  0  0  0  0  0  0  0  0
   -1.8258    3.2073    0.0000 C   0  0  0  0  0  0  0  0  0  0  0  0
   -0.9583    2.7098    0.0000 C   0  0  0  0  0  0  0  0  0  0  0  0
   -0.9583    1.7046    0.0000 C   0  0  0  0  0  0  0  0  0  0  0  0
   -1.8258    1.1969    0.0000 N   0  0  0  0  0  0  0  0  0  0  0  0
   -2.6933    1.7046    0.0000 C   0  0  0  0  0  0  0  0  0  0  0  0
   -2.6933    2.7098    0.0000 C   0  0  0  0  0  0  0  0  0  0  0  0
   -1.8258    0.1969    0.0000 C   0  0  0  0  0  0  0  0  0  0  0  0
   -2.6938   -0.3110    0.0000 N   0  0  0  0  0  0  0  0  0  0  0  0
   -2.6938   -1.3168    0.0000 C   0  0  0  0  0  0  0  0  0  0  0  0
   -1.8258   -1.8147    0.0000 N   0  0  0  0  0  0  0  0  0  0  0  0
   -0.9578   -1.3181    0.0000 C   0  0  0  0  0  0  0  0  0  0  0  0
    0.0000   -1.6294    0.0000 N   0  0  0  0  0  0  0  0  0  0  0  0
    0.5920   -0.8146    0.0000 C   0  0  0  0  0  0  0  0  0  0  0  0
    0.0000    0.0000    0.0000 C   0  0  0  0  0  0  0  0  0  0  0  0
   -0.9578   -0.3110    0.0000 C   0  0  0  0  0  0  0  0  0  0  0  0
   -1.1838    3.9740    0.0000 C   0  0  0  0  0  0  0  0  0  0  0  0
   -0.1988    3.8013    0.0000 O   0  0  0  0  0  0  0  0  0  0  0  0
   -1.5267    4.9133    0.0000 N   0  0  0  0  0  0  0  0  0  0  0  0
   -0.8846    5.6800    0.0000 C   0  0  3  0  0  0  0  0  0  0  0  0
   -1.2276    6.6194    0.0000 C   0  0  0  0  0  0  0  0  0  0  0  0
   -2.2125    6.7921    0.0000 S   0  0  0  0  0  0  0  0  0  0  0  0
   -2.3852    5.8071    0.0000 O   0  0  0  0  0  0  0  0  0  0  0  0
   -2.0398    7.7770    0.0000 O   0  0  0  0  0  0  0  0  0  0  0  0
   -3.1975    6.9647    0.0000 N   0  0  0  0  0  0  0  0  0  0  0  0
    0.1003    5.5073    0.0000 C   0  0  0  0  0  0  0  0  0  0  0  0
    0.7434    6.2799    0.0000 C   0  0  0  0  0  0  0  0  0  0  0  0
    1.7285    6.1072    0.0000 C   0  0  0  0  0  0  0  0  0  0  0  0
    2.0769    5.1698    0.0000 C   0  0  0  0  0  0  0  0  0  0  0  0
    3.0626    5.0015    0.0000 Cl  0  0  0  0  0  0  0  0  0  0  0  0
    1.4338    4.3973    0.0000 C   0  0  0  0  0  0  0  0  0  0  0  0
    0.4422    4.5621    0.0000 C   0  0  0  0  0  0  0  0  0  0  0  0
  1  2  1  0  0  0  0
  2  7  1  0  0  0  0
  2  3  1  0  0  0  0
  3  4  1  0  0  0  0
  4  5  1  0  0  0  0
  5  6  1  0  0  0  0
  6  7  1  0  0  0  0
  5  8  1  0  0  0  0
  8 16  2  0  0  0  0
  8  9  1  0  0  0  0
  9 10  2  0  0  0  0
 10 11  1  0  0  0  0
 11 12  2  0  0  0  0
 12 16  1  0  0  0  0
 12 13  1  0  0  0  0
 13 14  1  0  0  0  0
 14 15  2  0  0  0  0
 15 16  1  0  0  0  0
  2 17  1  0  0  0  0
 17 18  2  0  0  0  0
 17 19  1  0  0  0  0
 19 20  1  0  0  0  0
 20 21  1  0  0  0  0
 21 22  1  0  0  0  0
 22 23  2  0  0  0  0
 22 24  2  0  0  0  0
 22 25  1  0  0  0  0
 20 26  1  0  0  0  0
 26 32  2  0  0  0  0
 26 27  1  0  0  0  0
 27 28  2  0  0  0  0
 28 29  1  0  0  0  0
 29 30  1  0  0  0  0
 29 31  2  0  0  0  0
 31 32  1  0  0  0  0
M  END
> <CMPD_CHEMBLID>
CHEMBL2325733

> <MOLREGNO>
1519915

> <PARENT_CMPD_CHEMBLID>
CHEMBL2325733

> <PARENT_MOLREGNO>
1519915

> <MOL_PREF_NAME>

> <COMPOUND_KEY>
4751

> <ACTIVITY_ID>
14768811

> <STANDARD_TYPE>
Solubility

> <STANDARD_VALUE>
5200

> <STANDARD_UNITS>
nM

> <ASSAY_ID>
1369279

> <ASSAY_CHEMBLID>
CHEMBL3301364

> <ASSAY_TYPE>
P

> <ASSAY_SRC_ID>
27

> <ASSAY_SRC_DESCRIPTION>
AstraZeneca Deposited Data

> <TARGET_CHEMBLID>
CHEMBL612558

> <DOC_ID>
84147

> <DOC_CHEMBLID>
CHEMBL3301361

$$$$
CHEMBL2158775
  -OEChem-10291521012D

 36 39  0     1  0  0  0  0  0999 V2000
   -4.0039    3.7552    0.0000 C   0  0  0  0  0  0  0  0  0  0  0  0
   -3.0039    3.7567    0.0000 O   0  0  0  0  0  0  0  0  0  0  0  0
   -2.5052    4.6235    0.0000 C   0  0  0  0  0  0  0  0  0  0  0  0
   -3.0053    5.4895    0.0000 C   0  0  0  0  0  0  0  0  0  0  0  0
   -2.5103    6.3585    0.0000 C   0  0  0  0  0  0  0  0  0  0  0  0
   -1.5051    6.3614    0.0000 C   0  0  0  0  0  0  0  0  0  0  0  0
   -0.9949    5.4954    0.0000 C   0  0  0  0  0  0  0  0  0  0  0  0
   -1.5000    4.6264    0.0000 C   0  0  0  0  0  0  0  0  0  0  0  0
   -1.0000    3.7604    0.0000 C   0  0  0  0  0  0  0  0  0  0  0  0
   -0.0000    3.7604    0.0000 C   0  0  2  0  0  0  0  0  0  0  0  0
   -0.0000    4.7604    0.0000 H   0  0  0  0  0  0  0  0  0  0  0  0
   -0.0000    2.0104    0.0000 N   0  0  0  0  0  0  0  0  0  0  0  0
   -0.8675    1.5027    0.0000 C   0  0  0  0  0  0  0  0  0  0  0  0
   -0.8675    0.4975    0.0000 C   0  0  0  0  0  0  0  0  0  0  0  0
    0.0000    0.0000    0.0000 C   0  0  0  0  0  0  0  0  0  0  0  0
    0.0000   -1.0000    0.0000 C   0  0  0  0  0  0  0  0  0  0  0  0
    0.8660   -1.5000    0.0000 N   0  0  0  0  0  0  0  0  0  0  0  0
    0.8720   -2.5051    0.0000 C   0  0  0  0  0  0  0  0  0  0  0  0
    1.7425   -3.0077    0.0000 C   0  0  0  0  0  0  0  0  0  0  0  0
    2.6071   -2.5052    0.0000 C   0  0  0  0  0  0  0  0  0  0  0  0
    2.6100   -1.5052    0.0000 C   0  0  0  0  0  0  0  0  0  0  0  0
    1.7395   -1.0026    0.0000 C   0  0  0  0  0  0  0  0  0  0  0  0
    3.4731   -3.0052    0.0000 O   0  0  0  0  0  0  0  0  0  0  0  0
    4.3391   -2.5052    0.0000 C   0  0  0  0  0  0  0  0  0  0  0  0
    5.2082   -3.0104    0.0000 C   0  0  0  0  0  0  0  0  0  0  0  0
    6.0743   -2.5104    0.0000 C   0  0  0  0  0  0  0  0  0  0  0  0
    6.0801   -1.5104    0.0000 C   0  0  0  0  0  0  0  0  0  0  0  0
    6.9483   -1.0142    0.0000 Cl  0  0  0  0  0  0  0  0  0  0  0  0
    5.2111   -1.0052    0.0000 C   0  0  0  0  0  0  0  0  0  0  0  0
    5.2170   -0.0052    0.0000 Cl  0  0  0  0  0  0  0  0  0  0  0  0
    4.3362   -1.5001    0.0000 C   0  0  0  0  0  0  0  0  0  0  0  0
    0.8675    0.4975    0.0000 C   0  0  0  0  0  0  0  0  0  0  0  0
    0.8675    1.5027    0.0000 C   0  0  0  0  0  0  0  0  0  0  0  0
    1.0000    3.7604    0.0000 C   0  0  0  0  0  0  0  0  0  0  0  0
    1.5000    2.8944    0.0000 O   0  0  0  0  0  0  0  0  0  0  0  0
    1.5000    4.6264    0.0000 O   0  0  0  0  0  0  0  0  0  0  0  0
  1  2  1  0  0  0  0
  2  3  1  0  0  0  0
  3  8  2  0  0  0  0
  3  4  1  0  0  0  0
  4  5  2  0  0  0  0
  5  6  1  0  0  0  0
  6  7  2  0  0  0  0
  7  8  1  0  0  0  0
  8  9  1  0  0  0  0
  9 10  1  0  0  0  0
 10 11  1  6  0  0  0
 10 12  1  0  0  0  0
 12 33  1  0  0  0  0
 12 13  1  0  0  0  0
 13 14  1  0  0  0  0
 14 15  1  0  0  0  0
 15 16  1  0  0  0  0
 16 17  1  0  0  0  0
 17 22  1  0  0  0  0
 17 18  1  0  0  0  0
 18 19  1  0  0  0  0
 19 20  1  0  0  0  0
 20 21  1  0  0  0  0
 21 22  1  0  0  0  0
 20 23  1  0  0  0  0
 23 24  1  0  0  0  0
 24 31  2  0  0  0  0
 24 25  1  0  0  0  0
 25 26  2  0  0  0  0
 26 27  1  0  0  0  0
 27 28  1  0  0  0  0
 27 29  2  0  0  0  0
 29 30  1  0  0  0  0
 29 31  1  0  0  0  0
 15 32  1  0  0  0  0
 32 33  1  0  0  0  0
 10 34  1  0  0  0  0
 34 35  2  0  0  0  0
 34 36  1  0  0  0  0
M  END
> <CMPD_CHEMBLID>
CHEMBL2158775

> <MOLREGNO>
1425315

> <PARENT_CMPD_CHEMBLID>
CHEMBL2158775

> <PARENT_MOLREGNO>
1425315

> <MOL_PREF_NAME>

> <COMPOUND_KEY>
3101

> <ACTIVITY_ID>
14760810

> <STANDARD_TYPE>
Solubility

> <STANDARD_VALUE>
263000

> <STANDARD_UNITS>
nM

> <ASSAY_ID>
1369279

> <ASSAY_CHEMBLID>
CHEMBL3301364

> <ASSAY_TYPE>
P

> <ASSAY_SRC_ID>
27

> <ASSAY_SRC_DESCRIPTION>
AstraZeneca Deposited Data

> <TARGET_CHEMBLID>
CHEMBL612558

> <DOC_ID>
84147

> <DOC_CHEMBLID>
CHEMBL3301361

$$$$
CHEMBL232432
  -OEChem-10291521012D

 27 30  0     1  0  0  0  0  0999 V2000
    4.3533    4.5074    0.0000 C   0  0  0  0  0  0  0  0  0  0  0  0
    3.4858    4.0100    0.0000 O   0  0  0  0  0  0  0  0  0  0  0  0
    3.4829    3.0100    0.0000 C   0  0  0  0  0  0  0  0  0  0  0  0
    2.6154    2.5125    0.0000 C   0  0  0  0  0  0  0  0  0  0  0  0
    2.6125    1.5125    0.0000 N   0  0  0  0  0  0  0  0  0  0  0  0
    3.4848    1.0014    0.0000 C   0  0  0  0  0  0  0  0  0  0  0  0
    4.3535    1.4968    0.0000 O   0  0  0  0  0  0  0  0  0  0  0  0
    3.4805   -0.0073    0.0000 C   0  0  3  0  0  0  0  0  0  0  0  0
    2.6039   -0.5053    0.0000 C   0  0  0  0  0  0  0  0  0  0  0  0
    1.7371   -0.0000    0.0000 C   0  0  0  0  0  0  0  0  0  0  0  0
    0.8707   -0.4993    0.0000 C   0  0  0  0  0  0  0  0  0  0  0  0
    0.0000    0.0000    0.0000 C   0  0  0  0  0  0  0  0  0  0  0  0
   -0.0000    1.0089    0.0000 C   0  0  0  0  0  0  0  0  0  0  0  0
    0.8707    1.5185    0.0000 C   0  0  0  0  0  0  0  0  0  0  0  0
    1.7414    1.0089    0.0000 C   0  0  0  0  0  0  0  0  0  0  0  0
    4.3437   -0.5122    0.0000 N   0  0  0  0  0  0  0  0  0  0  0  0
    5.2125   -0.0170    0.0000 C   0  0  0  0  0  0  0  0  0  0  0  0
    5.2181    0.9830    0.0000 O   0  0  0  0  0  0  0  0  0  0  0  0
    6.0757   -0.5219    0.0000 C   0  0  0  0  0  0  0  0  0  0  0  0
    6.1747   -1.5171    0.0000 C   0  0  0  0  0  0  0  0  0  0  0  0
    7.1517   -1.7305    0.0000 C   0  0  0  0  0  0  0  0  0  0  0  0
    7.8163   -2.4779    0.0000 C   0  0  0  0  0  0  0  0  0  0  0  0
    8.7324   -2.0767    0.0000 C   0  0  0  0  0  0  0  0  0  0  0  0
    9.5954   -2.5820    0.0000 Cl  0  0  0  0  0  0  0  0  0  0  0  0
    8.6338   -1.0816    0.0000 S   0  0  0  0  0  0  0  0  0  0  0  0
    7.6567   -0.8673    0.0000 C   0  0  0  0  0  0  0  0  0  0  0  0
    6.9916   -0.1202    0.0000 N   0  0  0  0  0  0  0  0  0  0  0  0
  1  2  1  0  0  0  0
  2  3  1  0  0  0  0
  3  4  1  0  0  0  0
  4  5  1  0  0  0  0
  5 15  1  0  0  0  0
  5  6  1  0  0  0  0
  6  7  2  0  0  0  0
  6  8  1  0  0  0  0
  8  9  1  0  0  0  0
  9 10  1  0  0  0  0
 10 15  2  0  0  0  0
 10 11  1  0  0  0  0
 11 12  2  0  0  0  0
 12 13  1  0  0  0  0
 13 14  2  0  0  0  0
 14 15  1  0  0  0  0
  8 16  1  0  0  0  0
 16 17  1  0  0  0  0
 17 18  2  0  0  0  0
 17 19  1  0  0  0  0
 19 27  1  0  0  0  0
 19 20  2  0  0  0  0
 20 21  1  0  0  0  0
 21 26  2  0  0  0  0
 21 22  1  0  0  0  0
 22 23  2  0  0  0  0
 23 24  1  0  0  0  0
 23 25  1  0  0  0  0
 25 26  1  0  0  0  0
 26 27  1  0  0  0  0
M  END
> <CMPD_CHEMBLID>
CHEMBL232432

> <MOLREGNO>
394023

> <PARENT_CMPD_CHEMBLID>
CHEMBL232432

> <PARENT_MOLREGNO>
394023

> <MOL_PREF_NAME>

> <COMPOUND_KEY>
2020

> <ACTIVITY_ID>
14768591

> <STANDARD_TYPE>
Solubility

> <STANDARD_VALUE>
1900

> <STANDARD_UNITS>
nM

> <ASSAY_ID>
1369279

> <ASSAY_CHEMBLID>
CHEMBL3301364

> <ASSAY_TYPE>
P

> <ASSAY_SRC_ID>
27

> <ASSAY_SRC_DESCRIPTION>
AstraZeneca Deposited Data

> <TARGET_CHEMBLID>
CHEMBL612558

> <DOC_ID>
84147

> <DOC_CHEMBLID>
CHEMBL3301361

$$$$
CHEMBL452824
  -OEChem-10291521012D

 32 34  0     0  0  0  0  0  0999 V2000
   -1.7321   -3.0000    0.0000 C   0  0  0  0  0  0  0  0  0  0  0  0
   -0.8660   -2.5000    0.0000 C   0  0  0  0  0  0  0  0  0  0  0  0
   -0.8660   -1.5000    0.0000 O   0  0  0  0  0  0  0  0  0  0  0  0
   -0.0000   -1.0000    0.0000 C   0  0  0  0  0  0  0  0  0  0  0  0
    0.8660   -1.5000    0.0000 O   0  0  0  0  0  0  0  0  0  0  0  0
    0.0000    0.0000    0.0000 C   0  0  0  0  0  0  0  0  0  0  0  0
   -0.8675    0.4975    0.0000 C   0  0  0  0  0  0  0  0  0  0  0  0
   -0.8675    1.5027    0.0000 C   0  0  0  0  0  0  0  0  0  0  0  0
    0.0000    2.0104    0.0000 N   0  0  0  0  0  0  0  0  0  0  0  0
    0.8675    1.5027    0.0000 C   0  0  0  0  0  0  0  0  0  0  0  0
    0.8675    0.4975    0.0000 C   0  0  0  0  0  0  0  0  0  0  0  0
    0.0000    3.0104    0.0000 C   0  0  0  0  0  0  0  0  0  0  0  0
   -0.8720    3.5104    0.0000 N   0  0  0  0  0  0  0  0  0  0  0  0
   -0.8631    4.5155    0.0000 C   0  0  0  0  0  0  0  0  0  0  0  0
    0.0089    5.0155    0.0000 N   0  0  0  0  0  0  0  0  0  0  0  0
    0.8721    4.5105    0.0000 C   0  0  0  0  0  0  0  0  0  0  0  0
    1.7396    5.0079    0.0000 O   0  0  0  0  0  0  0  0  0  0  0  0
    1.7425    6.0079    0.0000 C   0  0  0  0  0  0  0  0  0  0  0  0
    0.8720    6.5105    0.0000 C   0  0  0  0  0  0  0  0  0  0  0  0
    0.8749    7.5105    0.0000 C   0  0  0  0  0  0  0  0  0  0  0  0
    1.7395    8.0131    0.0000 C   0  0  0  0  0  0  0  0  0  0  0  0
    1.7380    9.0131    0.0000 C   0  0  0  0  0  0  0  0  0  0  0  0
    0.8713    9.5118    0.0000 C   0  0  0  0  0  0  0  0  0  0  0  0
    0.8698   10.5118    0.0000 C   0  0  0  0  0  0  0  0  0  0  0  0
    1.7351   11.0131    0.0000 O   0  0  0  0  0  0  0  0  0  0  0  0
    0.0031   11.0105    0.0000 C   0  0  0  0  0  0  0  0  0  0  0  0
    2.6100    7.5105    0.0000 C   0  0  0  0  0  0  0  0  0  0  0  0
    2.6159    6.5053    0.0000 C   0  0  0  0  0  0  0  0  0  0  0  0
    0.8720    3.5104    0.0000 C   0  0  0  0  0  0  0  0  0  0  0  0
    1.7373    3.0091    0.0000 N   0  3  0  0  0  0  0  0  0  0  0  0
    1.7358    2.0091    0.0000 O   0  0  0  0  0  0  0  0  0  0  0  0
    2.6041    3.5078    0.0000 O   0  5  0  0  0  0  0  0  0  0  0  0
  1  2  1  0  0  0  0
  2  3  1  0  0  0  0
  3  4  1  0  0  0  0
  4  5  2  0  0  0  0
  4  6  1  0  0  0  0
  6 11  1  0  0  0  0
  6  7  1  0  0  0  0
  7  8  1  0  0  0  0
  8  9  1  0  0  0  0
  9 10  1  0  0  0  0
 10 11  1  0  0  0  0
  9 12  1  0  0  0  0
 12 29  2  0  0  0  0
 12 13  1  0  0  0  0
 13 14  2  0  0  0  0
 14 15  1  0  0  0  0
 15 16  2  0  0  0  0
 16 17  1  0  0  0  0
 17 18  1  0  0  0  0
 18 28  2  0  0  0  0
 18 19  1  0  0  0  0
 19 20  2  0  0  0  0
 20 21  1  0  0  0  0
 21 22  1  0  0  0  0
 22 23  1  0  0  0  0
 23 24  1  0  0  0  0
 24 25  2  0  0  0  0
 24 26  1  0  0  0  0
 21 27  2  0  0  0  0
 27 28  1  0  0  0  0
 16 29  1  0  0  0  0
 29 30  1  0  0  0  0
 30 31  2  0  0  0  0
 30 32  1  0  0  0  0
M  CHG  2  30   1  32  -1
M  END
> <CMPD_CHEMBLID>
CHEMBL452824

> <MOLREGNO>
450275

> <PARENT_CMPD_CHEMBLID>
CHEMBL452824

> <PARENT_MOLREGNO>
450275

> <MOL_PREF_NAME>

> <COMPOUND_KEY>
3379

> <ACTIVITY_ID>
14768594

> <STANDARD_TYPE>
Solubility

> <STANDARD_VALUE>
1900

> <STANDARD_UNITS>
nM

> <ASSAY_ID>
1369279

> <ASSAY_CHEMBLID>
CHEMBL3301364

> <ASSAY_TYPE>
P

> <ASSAY_SRC_ID>
27

> <ASSAY_SRC_DESCRIPTION>
AstraZeneca Deposited Data

> <TARGET_CHEMBLID>
CHEMBL612558

> <DOC_ID>
84147

> <DOC_CHEMBLID>
CHEMBL3301361

$$$$
CHEMBL508129
  -OEChem-10291521012D

 26 28  0     0  0  0  0  0  0999 V2000
    7.7950   -0.5266    0.0000 C   0  0  0  0  0  0  0  0  0  0  0  0
    6.9327   -0.0202    0.0000 N   0  0  0  0  0  0  0  0  0  0  0  0
    6.0630   -0.5139    0.0000 C   0  0  0  0  0  0  0  0  0  0  0  0
    6.0556   -1.5138    0.0000 O   0  0  0  0  0  0  0  0  0  0  0  0
    5.2007   -0.0075    0.0000 C   0  0  0  0  0  0  0  0  0  0  0  0
    4.3279   -0.5063    0.0000 C   0  0  0  0  0  0  0  0  0  0  0  0
    3.4655    0.0001    0.0000 C   0  0  0  0  0  0  0  0  0  0  0  0
    3.4670    1.0001    0.0000 C   0  0  0  0  0  0  0  0  0  0  0  0
    2.6025    1.5026    0.0000 N   0  0  0  0  0  0  0  0  0  0  0  0
    1.7350    1.0052    0.0000 C   0  0  0  0  0  0  0  0  0  0  0  0
    0.8675    1.5129    0.0000 N   0  0  0  0  0  0  0  0  0  0  0  0
    0.0000    1.0052    0.0000 C   0  0  0  0  0  0  0  0  0  0  0  0
    0.0000    0.0000    0.0000 C   0  0  0  0  0  0  0  0  0  0  0  0
    0.8675   -0.4975    0.0000 C   0  0  0  0  0  0  0  0  0  0  0  0
    1.7350    0.0000    0.0000 N   0  0  0  0  0  0  0  0  0  0  0  0
    0.8675   -1.4975    0.0000 C   0  0  0  0  0  0  0  0  0  0  0  0
    0.0567   -2.0828    0.0000 C   0  0  0  0  0  0  0  0  0  0  0  0
    0.3658   -3.0353    0.0000 N   0  0  0  0  0  0  0  0  0  0  0  0
    1.3674   -3.0380    0.0000 C   0  0  0  0  0  0  0  0  0  0  0  0
    1.9538   -3.8480    0.0000 C   0  0  0  0  0  0  0  0  0  0  0  0
    1.6785   -2.0830    0.0000 N   0  0  0  0  0  0  0  0  0  0  0  0
    2.6292   -1.7729    0.0000 C   0  0  0  0  0  0  0  0  0  0  0  0
    2.8360   -0.7945    0.0000 C   0  0  0  0  0  0  0  0  0  0  0  0
    3.3731   -2.4411    0.0000 C   0  0  0  0  0  0  0  0  0  0  0  0
    4.3398    1.4989    0.0000 C   0  0  0  0  0  0  0  0  0  0  0  0
    5.2110    0.9976    0.0000 C   0  0  0  0  0  0  0  0  0  0  0  0
  1  2  1  0  0  0  0
  2  3  1  0  0  0  0
  3  4  2  0  0  0  0
  3  5  1  0  0  0  0
  5 26  2  0  0  0  0
  5  6  1  0  0  0  0
  6  7  2  0  0  0  0
  7  8  1  0  0  0  0
  8  9  1  0  0  0  0
  9 10  1  0  0  0  0
 10 15  2  0  0  0  0
 10 11  1  0  0  0  0
 11 12  2  0  0  0  0
 12 13  1  0  0  0  0
 13 14  2  0  0  0  0
 14 15  1  0  0  0  0
 14 16  1  0  0  0  0
 16 21  1  0  0  0  0
 16 17  2  0  0  0  0
 17 18  1  0  0  0  0
 18 19  2  0  0  0  0
 19 20  1  0  0  0  0
 19 21  1  0  0  0  0
 21 22  1  0  0  0  0
 22 23  1  0  0  0  0
 22 24  1  0  0  0  0
  8 25  2  0  0  0  0
 25 26  1  0  0  0  0
M  END
> <CMPD_CHEMBLID>
CHEMBL508129

> <MOLREGNO>
452954

> <PARENT_CMPD_CHEMBLID>
CHEMBL508129

> <PARENT_MOLREGNO>
452954

> <MOL_PREF_NAME>

> <COMPOUND_KEY>
3400

> <ACTIVITY_ID>
14760972

> <STANDARD_TYPE>
Solubility

> <STANDARD_VALUE>
537000

> <STANDARD_UNITS>
nM

> <ASSAY_ID>
1369279

> <ASSAY_CHEMBLID>
CHEMBL3301364

> <ASSAY_TYPE>
P

> <ASSAY_SRC_ID>
27

> <ASSAY_SRC_DESCRIPTION>
AstraZeneca Deposited Data

> <TARGET_CHEMBLID>
CHEMBL612558

> <DOC_ID>
84147

> <DOC_CHEMBLID>
CHEMBL3301361

$$$$
CHEMBL2031238
  -OEChem-10291521012D

 33 37  0     0  0  0  0  0  0999 V2000
   -3.4700   -2.0102    0.0000 C   0  0  0  0  0  0  0  0  0  0  0  0
   -2.6047   -1.5089    0.0000 N   0  0  0  0  0  0  0  0  0  0  0  0
   -1.7308   -2.0051    0.0000 C   0  0  0  0  0  0  0  0  0  0  0  0
   -0.8611   -1.5013    0.0000 C   0  0  0  0  0  0  0  0  0  0  0  0
   -0.8653   -0.5013    0.0000 N   0  0  0  0  0  0  0  0  0  0  0  0
   -1.7307   -0.0001    0.0000 C   0  0  0  0  0  0  0  0  0  0  0  0
   -2.6004   -0.5040    0.0000 C   0  0  0  0  0  0  0  0  0  0  0  0
    0.0000    0.0000    0.0000 C   0  0  0  0  0  0  0  0  0  0  0  0
   -0.0000    1.0056    0.0000 C   0  0  0  0  0  0  0  0  0  0  0  0
    0.8679    1.5135    0.0000 C   0  0  0  0  0  0  0  0  0  0  0  0
    1.7358    1.0056    0.0000 C   0  0  0  0  0  0  0  0  0  0  0  0
    2.6012    1.5123    0.0000 N   0  0  0  0  0  0  0  0  0  0  0  0
    3.4735    1.0079    0.0000 C   0  0  0  0  0  0  0  0  0  0  0  0
    3.4748    0.0023    0.0000 N   0  0  0  0  0  0  0  0  0  0  0  0
    2.6038   -0.4989    0.0000 C   0  0  0  0  0  0  0  0  0  0  0  0
    2.6037   -1.4989    0.0000 O   0  0  0  0  0  0  0  0  0  0  0  0
    1.7371    0.0000    0.0000 C   0  0  0  0  0  0  0  0  0  0  0  0
    0.8679   -0.4977    0.0000 C   0  0  0  0  0  0  0  0  0  0  0  0
    4.3408   -0.4978    0.0000 C   0  0  0  0  0  0  0  0  0  0  0  0
    4.3377   -1.5029    0.0000 C   0  0  0  0  0  0  0  0  0  0  0  0
    5.2126   -1.9978    0.0000 C   0  0  0  0  0  0  0  0  0  0  0  0
    5.2184   -2.9978    0.0000 N   0  0  0  0  0  0  0  0  0  0  0  0
    6.0874   -3.4927    0.0000 C   0  0  0  0  0  0  0  0  0  0  0  0
    6.9505   -2.9877    0.0000 O   0  0  0  0  0  0  0  0  0  0  0  0
    6.0932   -4.4927    0.0000 C   0  0  0  0  0  0  0  0  0  0  0  0
    5.2856   -5.0852    0.0000 C   0  0  0  0  0  0  0  0  0  0  0  0
    5.6023   -6.0387    0.0000 O   0  0  0  0  0  0  0  0  0  0  0  0
    6.6027   -6.0281    0.0000 C   0  0  0  0  0  0  0  0  0  0  0  0
    6.9075   -5.0757    0.0000 C   0  0  0  0  0  0  0  0  0  0  0  0
    6.0817   -1.4927    0.0000 C   0  0  0  0  0  0  0  0  0  0  0  0
    6.0759   -0.4927    0.0000 C   0  0  0  0  0  0  0  0  0  0  0  0
    5.2099    0.0073    0.0000 C   0  0  0  0  0  0  0  0  0  0  0  0
    5.2084    1.0073    0.0000 C   0  0  0  0  0  0  0  0  0  0  0  0
  1  2  1  0  0  0  0
  2  7  1  0  0  0  0
  2  3  1  0  0  0  0
  3  4  1  0  0  0  0
  4  5  1  0  0  0  0
  5  6  1  0  0  0  0
  6  7  1  0  0  0  0
  5  8  1  0  0  0  0
  8 18  2  0  0  0  0
  8  9  1  0  0  0  0
  9 10  2  0  0  0  0
 10 11  1  0  0  0  0
 11 17  2  0  0  0  0
 11 12  1  0  0  0  0
 12 13  2  0  0  0  0
 13 14  1  0  0  0  0
 14 15  1  0  0  0  0
 15 16  2  0  0  0  0
 15 17  1  0  0  0  0
 17 18  1  0  0  0  0
 14 19  1  0  0  0  0
 19 32  2  0  0  0  0
 19 20  1  0  0  0  0
 20 21  2  0  0  0  0
 21 22  1  0  0  0  0
 22 23  1  0  0  0  0
 23 24  2  0  0  0  0
 23 25  1  0  0  0  0
 25 29  1  0  0  0  0
 25 26  2  0  0  0  0
 26 27  1  0  0  0  0
 27 28  1  0  0  0  0
 28 29  2  0  0  0  0
 21 30  1  0  0  0  0
 30 31  2  0  0  0  0
 31 32  1  0  0  0  0
 32 33  1  0  0  0  0
M  END
> <CMPD_CHEMBLID>
CHEMBL2031238

> <MOLREGNO>
1343301

> <PARENT_CMPD_CHEMBLID>
CHEMBL2031238

> <PARENT_MOLREGNO>
1343301

> <MOL_PREF_NAME>

> <COMPOUND_KEY>
2375

> <ACTIVITY_ID>
14762162

> <STANDARD_TYPE>
Solubility

> <STANDARD_VALUE>
1288200

> <STANDARD_UNITS>
nM

> <ASSAY_ID>
1369279

> <ASSAY_CHEMBLID>
CHEMBL3301364

> <ASSAY_TYPE>
P

> <ASSAY_SRC_ID>
27

> <ASSAY_SRC_DESCRIPTION>
AstraZeneca Deposited Data

> <TARGET_CHEMBLID>
CHEMBL612558

> <DOC_ID>
84147

> <DOC_CHEMBLID>
CHEMBL3301361

$$$$
CHEMBL57990
  -OEChem-10291521012D

 28 30  0     0  0  0  0  0  0999 V2000
   -0.8704    2.5031    0.0000 C   0  0  0  0  0  0  0  0  0  0  0  0
   -0.8675    1.5031    0.0000 O   0  0  0  0  0  0  0  0  0  0  0  0
   -0.0000    1.0056    0.0000 C   0  0  0  0  0  0  0  0  0  0  0  0
    0.8679    1.5135    0.0000 C   0  0  0  0  0  0  0  0  0  0  0  0
    1.7358    1.0056    0.0000 C   0  0  0  0  0  0  0  0  0  0  0  0
    2.6012    1.5123    0.0000 N   0  0  0  0  0  0  0  0  0  0  0  0
    3.4735    1.0079    0.0000 C   0  0  0  0  0  0  0  0  0  0  0  0
    3.4748    0.0023    0.0000 N   0  0  0  0  0  0  0  0  0  0  0  0
    2.6038   -0.4989    0.0000 C   0  0  0  0  0  0  0  0  0  0  0  0
    2.6037   -1.4989    0.0000 N   0  0  0  0  0  0  0  0  0  0  0  0
    3.4697   -1.9990    0.0000 C   0  0  0  0  0  0  0  0  0  0  0  0
    3.4667   -3.0042    0.0000 C   0  0  0  0  0  0  0  0  0  0  0  0
    4.3327   -3.5043    0.0000 C   0  0  0  0  0  0  0  0  0  0  0  0
    5.2017   -3.0094    0.0000 C   0  0  0  0  0  0  0  0  0  0  0  0
    6.0654   -3.5133    0.0000 F   0  0  0  0  0  0  0  0  0  0  0  0
    5.2047   -2.0042    0.0000 C   0  0  0  0  0  0  0  0  0  0  0  0
    6.0737   -1.5094    0.0000 Cl  0  0  0  0  0  0  0  0  0  0  0  0
    4.3387   -1.4939    0.0000 C   0  0  0  0  0  0  0  0  0  0  0  0
    1.7371    0.0000    0.0000 C   0  0  0  0  0  0  0  0  0  0  0  0
    0.8679   -0.4977    0.0000 C   0  0  0  0  0  0  0  0  0  0  0  0
    0.0000    0.0000    0.0000 C   0  0  0  0  0  0  0  0  0  0  0  0
   -0.8653   -0.5013    0.0000 O   0  0  0  0  0  0  0  0  0  0  0  0
   -0.8638   -1.5013    0.0000 C   0  0  0  0  0  0  0  0  0  0  0  0
   -1.7291   -2.0025    0.0000 C   0  0  0  0  0  0  0  0  0  0  0  0
   -1.7277   -3.0025    0.0000 C   0  0  0  0  0  0  0  0  0  0  0  0
   -2.5930   -3.5038    0.0000 N   0  0  0  0  0  0  0  0  0  0  0  0
   -2.5915   -4.5038    0.0000 C   0  0  0  0  0  0  0  0  0  0  0  0
   -3.4597   -3.0051    0.0000 C   0  0  0  0  0  0  0  0  0  0  0  0
  1  2  1  0  0  0  0
  2  3  1  0  0  0  0
  3 21  2  0  0  0  0
  3  4  1  0  0  0  0
  4  5  2  0  0  0  0
  5 19  1  0  0  0  0
  5  6  1  0  0  0  0
  6  7  2  0  0  0  0
  7  8  1  0  0  0  0
  8  9  2  0  0  0  0
  9 10  1  0  0  0  0
 10 11  1  0  0  0  0
 11 18  2  0  0  0  0
 11 12  1  0  0  0  0
 12 13  2  0  0  0  0
 13 14  1  0  0  0  0
 14 15  1  0  0  0  0
 14 16  2  0  0  0  0
 16 17  1  0  0  0  0
 16 18  1  0  0  0  0
  9 19  1  0  0  0  0
 19 20  2  0  0  0  0
 20 21  1  0  0  0  0
 21 22  1  0  0  0  0
 22 23  1  0  0  0  0
 23 24  1  0  0  0  0
 24 25  1  0  0  0  0
 25 26  1  0  0  0  0
 26 27  1  0  0  0  0
 26 28  1  0  0  0  0
M  END
> <CMPD_CHEMBLID>
CHEMBL57990

> <MOLREGNO>
88204

> <PARENT_CMPD_CHEMBLID>
CHEMBL57990

> <PARENT_MOLREGNO>
88204

> <MOL_PREF_NAME>

> <COMPOUND_KEY>
422

> <ACTIVITY_ID>
14762163

> <STANDARD_TYPE>
Solubility

> <STANDARD_VALUE>
1288200

> <STANDARD_UNITS>
nM

> <ASSAY_ID>
1369279

> <ASSAY_CHEMBLID>
CHEMBL3301364

> <ASSAY_TYPE>
P

> <ASSAY_SRC_ID>
27

> <ASSAY_SRC_DESCRIPTION>
AstraZeneca Deposited Data

> <TARGET_CHEMBLID>
CHEMBL612558

> <DOC_ID>
84147

> <DOC_CHEMBLID>
CHEMBL3301361

$$$$
CHEMBL182380
  -OEChem-10291521012D

 38 41  0     0  0  0  0  0  0999 V2000
   -1.7321   -1.0000    0.0000 C   0  0  0  0  0  0  0  0  0  0  0  0
   -0.8660   -1.5000    0.0000 C   0  0  0  0  0  0  0  0  0  0  0  0
   -0.0000   -1.0000    0.0000 N   0  0  0  0  0  0  0  0  0  0  0  0
    0.0000    0.0000    0.0000 C   0  0  0  0  0  0  0  0  0  0  0  0
   -0.8675    0.4975    0.0000 C   0  0  0  0  0  0  0  0  0  0  0  0
   -0.8675    1.5027    0.0000 C   0  0  0  0  0  0  0  0  0  0  0  0
    0.0000    2.0104    0.0000 N   0  0  0  0  0  0  0  0  0  0  0  0
    0.0000    3.0104    0.0000 C   0  0  0  0  0  0  0  0  0  0  0  0
   -0.8660    3.5104    0.0000 C   0  0  0  0  0  0  0  0  0  0  0  0
   -0.8660    4.5104    0.0000 C   0  0  0  0  0  0  0  0  0  0  0  0
   -1.7320    5.0104    0.0000 C   0  0  0  0  0  0  0  0  0  0  0  0
   -2.6011    4.5052    0.0000 C   0  0  0  0  0  0  0  0  0  0  0  0
   -3.4672    5.0052    0.0000 C   0  0  0  0  0  0  0  0  0  0  0  0
   -3.4730    6.0052    0.0000 C   0  0  0  0  0  0  0  0  0  0  0  0
   -2.6040    6.5104    0.0000 C   0  0  0  0  0  0  0  0  0  0  0  0
   -1.7291    6.0155    0.0000 C   0  0  0  0  0  0  0  0  0  0  0  0
    0.0000    5.0104    0.0000 C   0  0  0  0  0  0  0  0  0  0  0  0
   -0.0030    6.0156    0.0000 C   0  0  0  0  0  0  0  0  0  0  0  0
    0.8631    6.5157    0.0000 C   0  0  0  0  0  0  0  0  0  0  0  0
    1.7320    6.0207    0.0000 C   0  0  0  0  0  0  0  0  0  0  0  0
    1.7350    5.0155    0.0000 C   0  0  0  0  0  0  0  0  0  0  0  0
    0.8690    4.5053    0.0000 C   0  0  0  0  0  0  0  0  0  0  0  0
    0.8675    1.5027    0.0000 C   0  0  0  0  0  0  0  0  0  0  0  0
    0.8675    0.4975    0.0000 C   0  0  0  0  0  0  0  0  0  0  0  0
    0.8660   -1.5000    0.0000 C   0  0  0  0  0  0  0  0  0  0  0  0
    0.8660   -2.5000    0.0000 O   0  0  0  0  0  0  0  0  0  0  0  0
    1.7321   -1.0000    0.0000 N   0  0  0  0  0  0  0  0  0  0  0  0
    2.5981   -1.5000    0.0000 C   0  0  0  0  0  0  0  0  0  0  0  0
    3.4641   -1.0000    0.0000 C   0  0  0  0  0  0  0  0  0  0  0  0
    3.4611    0.0052    0.0000 C   0  0  0  0  0  0  0  0  0  0  0  0
    4.3272    0.5053    0.0000 C   0  0  0  0  0  0  0  0  0  0  0  0
    5.1961    0.0103    0.0000 C   0  0  0  0  0  0  0  0  0  0  0  0
    5.1991   -0.9949    0.0000 C   0  0  0  0  0  0  0  0  0  0  0  0
    4.3331   -1.5051    0.0000 C   0  0  0  0  0  0  0  0  0  0  0  0
    6.0599    0.5141    0.0000 S   0  0  0  0  0  0  0  0  0  0  0  0
    5.5561    1.3779    0.0000 O   0  0  0  0  0  0  0  0  0  0  0  0
    6.5638   -0.3497    0.0000 O   0  0  0  0  0  0  0  0  0  0  0  0
    6.9238    1.0179    0.0000 C   0  0  0  0  0  0  0  0  0  0  0  0
  1  2  1  0  0  0  0
  2  3  1  0  0  0  0
  3  4  1  0  0  0  0
  4 24  1  0  0  0  0
  4  5  1  0  0  0  0
  5  6  1  0  0  0  0
  6  7  1  0  0  0  0
  7  8  1  0  0  0  0
  8  9  1  0  0  0  0
  9 10  1  0  0  0  0
 10 11  1  0  0  0  0
 11 16  2  0  0  0  0
 11 12  1  0  0  0  0
 12 13  2  0  0  0  0
 13 14  1  0  0  0  0
 14 15  2  0  0  0  0
 15 16  1  0  0  0  0
 10 17  1  0  0  0  0
 17 22  2  0  0  0  0
 17 18  1  0  0  0  0
 18 19  2  0  0  0  0
 19 20  1  0  0  0  0
 20 21  2  0  0  0  0
 21 22  1  0  0  0  0
  7 23  1  0  0  0  0
 23 24  1  0  0  0  0
  3 25  1  0  0  0  0
 25 26  2  0  0  0  0
 25 27  1  0  0  0  0
 27 28  1  0  0  0  0
 28 29  1  0  0  0  0
 29 34  2  0  0  0  0
 29 30  1  0  0  0  0
 30 31  2  0  0  0  0
 31 32  1  0  0  0  0
 32 33  2  0  0  0  0
 33 34  1  0  0  0  0
 32 35  1  0  0  0  0
 35 36  2  0  0  0  0
 35 37  2  0  0  0  0
 35 38  1  0  0  0  0
M  END
> <CMPD_CHEMBLID>
CHEMBL182380

> <MOLREGNO>
305178

> <PARENT_CMPD_CHEMBLID>
CHEMBL182380

> <PARENT_MOLREGNO>
305178

> <MOL_PREF_NAME>

> <COMPOUND_KEY>
1110

> <ACTIVITY_ID>
14760824

> <STANDARD_TYPE>
Solubility

> <STANDARD_VALUE>
281800

> <STANDARD_UNITS>
nM

> <ASSAY_ID>
1369279

> <ASSAY_CHEMBLID>
CHEMBL3301364

> <ASSAY_TYPE>
P

> <ASSAY_SRC_ID>
27

> <ASSAY_SRC_DESCRIPTION>
AstraZeneca Deposited Data

> <TARGET_CHEMBLID>
CHEMBL612558

> <DOC_ID>
84147

> <DOC_CHEMBLID>
CHEMBL3301361

$$$$
CHEMBL224554
  -OEChem-10291521012D

 17 19  0     0  0  0  0  0  0999 V2000
   -1.7624   -2.4341    0.0000 C   0  0  0  0  0  0  0  0  0  0  0  0
   -0.7674   -2.5342    0.0000 C   0  0  0  0  0  0  0  0  0  0  0  0
   -0.1785   -1.7259    0.0000 C   0  0  0  0  0  0  0  0  0  0  0  0
   -0.5889   -0.8082    0.0000 C   0  0  0  0  0  0  0  0  0  0  0  0
   -1.5880   -0.6989    0.0000 C   0  0  0  0  0  0  0  0  0  0  0  0
   -2.1727   -1.5165    0.0000 C   0  0  0  0  0  0  0  0  0  0  0  0
    0.0000    0.0000    0.0000 C   0  0  0  0  0  0  0  0  0  0  0  0
    1.0014   -0.0000    0.0000 N   0  0  0  0  0  0  0  0  0  0  0  0
    1.3131    0.9519    0.0000 C   0  0  0  0  0  0  0  0  0  0  0  0
    0.5007    1.5426    0.0000 N   0  0  0  0  0  0  0  0  0  0  0  0
   -0.3065    0.9519    0.0000 C   0  0  0  0  0  0  0  0  0  0  0  0
   -1.2577    1.2606    0.0000 C   0  0  0  0  0  0  0  0  0  0  0  0
   -2.0024    0.5855    0.0000 C   0  0  0  0  0  0  0  0  0  0  0  0
   -2.9537    0.8941    0.0000 C   0  0  0  0  0  0  0  0  0  0  0  0
   -3.1677    1.8709    0.0000 C   0  0  0  0  0  0  0  0  0  0  0  0
   -2.4229    2.5460    0.0000 C   0  0  0  0  0  0  0  0  0  0  0  0
   -1.4641    2.2443    0.0000 C   0  0  0  0  0  0  0  0  0  0  0  0
  1  6  2  0  0  0  0
  1  2  1  0  0  0  0
  2  3  2  0  0  0  0
  3  4  1  0  0  0  0
  4  5  2  0  0  0  0
  5  6  1  0  0  0  0
  4  7  1  0  0  0  0
  7 11  2  0  0  0  0
  7  8  1  0  0  0  0
  8  9  2  0  0  0  0
  9 10  1  0  0  0  0
 10 11  1  0  0  0  0
 11 12  1  0  0  0  0
 12 17  2  0  0  0  0
 12 13  1  0  0  0  0
 13 14  2  0  0  0  0
 14 15  1  0  0  0  0
 15 16  2  0  0  0  0
 16 17  1  0  0  0  0
M  END
> <CMPD_CHEMBLID>
CHEMBL224554

> <MOLREGNO>
376142

> <PARENT_CMPD_CHEMBLID>
CHEMBL224554

> <PARENT_MOLREGNO>
376142

> <MOL_PREF_NAME>

> <COMPOUND_KEY>
131

> <ACTIVITY_ID>
14770320

> <STANDARD_TYPE>
Solubility

> <STANDARD_VALUE>
22900

> <STANDARD_UNITS>
nM

> <ASSAY_ID>
1369279

> <ASSAY_CHEMBLID>
CHEMBL3301364

> <ASSAY_TYPE>
P

> <ASSAY_SRC_ID>
27

> <ASSAY_SRC_DESCRIPTION>
AstraZeneca Deposited Data

> <TARGET_CHEMBLID>
CHEMBL612558

> <DOC_ID>
84147

> <DOC_CHEMBLID>
CHEMBL3301361

$$$$
CHEMBL84597
  -OEChem-10291521012D

 26 29  0     0  0  0  0  0  0999 V2000
   -0.9606   -3.3152    0.0000 C   0  0  0  0  0  0  0  0  0  0  0  0
   -1.8264   -2.8147    0.0000 C   0  0  0  0  0  0  0  0  0  0  0  0
   -2.6927   -3.3142    0.0000 C   0  0  0  0  0  0  0  0  0  0  0  0
   -1.8258   -1.8147    0.0000 N   0  0  0  0  0  0  0  0  0  0  0  0
   -2.6938   -1.3168    0.0000 C   0  0  0  0  0  0  0  0  0  0  0  0
   -3.5591   -1.8180    0.0000 O   0  0  0  0  0  0  0  0  0  0  0  0
   -2.6938   -0.3110    0.0000 N   0  0  0  0  0  0  0  0  0  0  0  0
   -3.5613    0.1865    0.0000 C   0  0  0  0  0  0  0  0  0  0  0  0
   -1.8258    0.1969    0.0000 C   0  0  0  0  0  0  0  0  0  0  0  0
   -1.8258    1.1969    0.0000 O   0  0  0  0  0  0  0  0  0  0  0  0
   -0.9578   -0.3110    0.0000 C   0  0  0  0  0  0  0  0  0  0  0  0
    0.0000    0.0000    0.0000 C   0  0  0  0  0  0  0  0  0  0  0  0
    0.5920   -0.8146    0.0000 N   0  0  0  0  0  0  0  0  0  0  0  0
    1.5920   -0.8145    0.0000 C   0  0  0  0  0  0  0  0  0  0  0  0
    2.0919    0.0515    0.0000 C   0  0  0  0  0  0  0  0  0  0  0  0
    1.5910    0.9259    0.0000 C   0  0  0  0  0  0  0  0  0  0  0  0
    2.0951    1.7962    0.0000 C   0  0  0  0  0  0  0  0  0  0  0  0
    3.0999    1.7920    0.0000 C   0  0  0  0  0  0  0  0  0  0  0  0
    3.5988    0.9253    0.0000 C   0  0  0  0  0  0  0  0  0  0  0  0
    4.6004    0.9192    0.0000 C   0  0  0  0  0  0  0  0  0  0  0  0
    5.1009    0.0528    0.0000 C   0  0  0  0  0  0  0  0  0  0  0  0
    4.5957   -0.8168    0.0000 C   0  0  0  0  0  0  0  0  0  0  0  0
    3.5902   -0.8200    0.0000 C   0  0  0  0  0  0  0  0  0  0  0  0
    3.0948    0.0550    0.0000 C   0  0  0  0  0  0  0  0  0  0  0  0
    0.0000   -1.6294    0.0000 C   0  0  0  0  0  0  0  0  0  0  0  0
   -0.9578   -1.3181    0.0000 C   0  0  0  0  0  0  0  0  0  0  0  0
  1  2  1  0  0  0  0
  2  3  1  0  0  0  0
  2  4  1  0  0  0  0
  4 26  1  0  0  0  0
  4  5  1  0  0  0  0
  5  6  2  0  0  0  0
  5  7  1  0  0  0  0
  7  8  1  0  0  0  0
  7  9  1  0  0  0  0
  9 10  2  0  0  0  0
  9 11  1  0  0  0  0
 11 26  1  0  0  0  0
 11 12  2  0  0  0  0
 12 13  1  0  0  0  0
 13 14  1  0  0  0  0
 14 15  1  0  0  0  0
 15 24  2  0  0  0  0
 15 16  1  0  0  0  0
 16 17  2  0  0  0  0
 17 18  1  0  0  0  0
 18 19  2  0  0  0  0
 19 24  1  0  0  0  0
 19 20  1  0  0  0  0
 20 21  2  0  0  0  0
 21 22  1  0  0  0  0
 22 23  2  0  0  0  0
 23 24  1  0  0  0  0
 13 25  1  0  0  0  0
 25 26  2  0  0  0  0
M  END
> <CMPD_CHEMBLID>
CHEMBL84597

> <MOLREGNO>
137548

> <PARENT_CMPD_CHEMBLID>
CHEMBL84597

> <PARENT_MOLREGNO>
137548

> <MOL_PREF_NAME>

> <COMPOUND_KEY>
1635

> <ACTIVITY_ID>
14770327

> <STANDARD_TYPE>
Solubility

> <STANDARD_VALUE>
23400

> <STANDARD_UNITS>
nM

> <ASSAY_ID>
1369279

> <ASSAY_CHEMBLID>
CHEMBL3301364

> <ASSAY_TYPE>
P

> <ASSAY_SRC_ID>
27

> <ASSAY_SRC_DESCRIPTION>
AstraZeneca Deposited Data

> <TARGET_CHEMBLID>
CHEMBL612558

> <DOC_ID>
84147

> <DOC_CHEMBLID>
CHEMBL3301361

$$$$
CHEMBL1491421
  -OEChem-10291521012D

 25 28  0     0  0  0  0  0  0999 V2000
   -2.0000   -0.0001    0.0000 C   0  0  0  0  0  0  0  0  0  0  0  0
   -1.0000   -0.0000    0.0000 C   0  0  0  0  0  0  0  0  0  0  0  0
   -1.0000    1.0000    0.0000 C   0  0  0  0  0  0  0  0  0  0  0  0
   -1.0000   -1.0000    0.0000 C   0  0  0  0  0  0  0  0  0  0  0  0
    0.0000    0.0000    0.0000 C   0  0  0  0  0  0  0  0  0  0  0  0
    0.5942    0.8178    0.0000 C   0  0  0  0  0  0  0  0  0  0  0  0
    1.5554    0.5054    0.0000 C   0  0  0  0  0  0  0  0  0  0  0  0
    2.4229    1.0075    0.0000 N   0  0  0  0  0  0  0  0  0  0  0  0
    3.2903    0.4998    0.0000 C   0  0  0  0  0  0  0  0  0  0  0  0
    4.2423    0.8089    0.0000 C   0  0  0  0  0  0  0  0  0  0  0  0
    4.5514    1.7599    0.0000 O   0  0  0  0  0  0  0  0  0  0  0  0
    4.8306   -0.0007    0.0000 N   0  0  0  0  0  0  0  0  0  0  0  0
    5.8306   -0.0007    0.0000 C   0  0  0  0  0  0  0  0  0  0  0  0
    6.3306    0.8653    0.0000 C   0  0  0  0  0  0  0  0  0  0  0  0
    5.8255    1.7343    0.0000 C   0  0  0  0  0  0  0  0  0  0  0  0
    6.3255    2.6004    0.0000 C   0  0  0  0  0  0  0  0  0  0  0  0
    7.3255    2.6062    0.0000 C   0  0  0  0  0  0  0  0  0  0  0  0
    7.8306    1.7372    0.0000 C   0  0  0  0  0  0  0  0  0  0  0  0
    7.3358    0.8623    0.0000 C   0  0  0  0  0  0  0  0  0  0  0  0
    4.2421   -0.8105    0.0000 C   0  0  0  0  0  0  0  0  0  0  0  0
    3.2903   -0.5011    0.0000 C   0  0  0  0  0  0  0  0  0  0  0  0
    2.4229   -1.0029    0.0000 C   0  0  0  0  0  0  0  0  0  0  0  0
    2.4248   -2.0029    0.0000 O   0  0  0  0  0  0  0  0  0  0  0  0
    1.5554   -0.5054    0.0000 N   0  0  0  0  0  0  0  0  0  0  0  0
    0.5941   -0.8175    0.0000 N   0  0  0  0  0  0  0  0  0  0  0  0
  1  2  1  0  0  0  0
  2  3  1  0  0  0  0
  2  4  1  0  0  0  0
  2  5  1  0  0  0  0
  5 25  2  0  0  0  0
  5  6  1  0  0  0  0
  6  7  2  0  0  0  0
  7 24  1  0  0  0  0
  7  8  1  0  0  0  0
  8  9  2  0  0  0  0
  9 21  1  0  0  0  0
  9 10  1  0  0  0  0
 10 11  2  0  0  0  0
 10 12  1  0  0  0  0
 12 13  1  0  0  0  0
 13 14  1  0  0  0  0
 14 19  2  0  0  0  0
 14 15  1  0  0  0  0
 15 16  2  0  0  0  0
 16 17  1  0  0  0  0
 17 18  2  0  0  0  0
 18 19  1  0  0  0  0
 12 20  1  0  0  0  0
 20 21  1  0  0  0  0
 21 22  2  0  0  0  0
 22 23  1  0  0  0  0
 22 24  1  0  0  0  0
 24 25  1  0  0  0  0
M  END
> <CMPD_CHEMBLID>
CHEMBL1491421

> <MOLREGNO>
915305

> <PARENT_CMPD_CHEMBLID>
CHEMBL1491421

> <PARENT_MOLREGNO>
915305

> <MOL_PREF_NAME>

> <COMPOUND_KEY>
3760

> <ACTIVITY_ID>
14770338

> <STANDARD_TYPE>
Solubility

> <STANDARD_VALUE>
25100

> <STANDARD_UNITS>
nM

> <ASSAY_ID>
1369279

> <ASSAY_CHEMBLID>
CHEMBL3301364

> <ASSAY_TYPE>
P

> <ASSAY_SRC_ID>
27

> <ASSAY_SRC_DESCRIPTION>
AstraZeneca Deposited Data

> <TARGET_CHEMBLID>
CHEMBL612558

> <DOC_ID>
84147

> <DOC_CHEMBLID>
CHEMBL3301361

$$$$
CHEMBL1311211
  -OEChem-10291521012D

 29 32  0     0  0  0  0  0  0999 V2000
    2.5995    2.5126    0.0000 O   0  0  0  0  0  0  0  0  0  0  0  0
    1.7334    3.0126    0.0000 C   0  0  0  0  0  0  0  0  0  0  0  0
    0.8674    2.5126    0.0000 C   0  0  0  0  0  0  0  0  0  0  0  0
    0.8674    1.5126    0.0000 N   0  0  0  0  0  0  0  0  0  0  0  0
    0.0000    1.0051    0.0000 C   0  0  0  0  0  0  0  0  0  0  0  0
    0.0000    0.0000    0.0000 C   0  0  0  0  0  0  0  0  0  0  0  0
    0.8674   -0.4976    0.0000 N   0  0  0  0  0  0  0  0  0  0  0  0
    1.7348    0.0000    0.0000 C   0  0  0  0  0  0  0  0  0  0  0  0
    1.7348    1.0051    0.0000 C   0  0  0  0  0  0  0  0  0  0  0  0
    0.8674   -1.4976    0.0000 C   0  0  0  0  0  0  0  0  0  0  0  0
    1.7394   -1.9976    0.0000 C   0  0  0  0  0  0  0  0  0  0  0  0
    1.7395   -2.9977    0.0000 C   0  0  0  0  0  0  0  0  0  0  0  0
    0.8763   -3.5027    0.0000 C   0  0  0  0  0  0  0  0  0  0  0  0
    0.0043   -3.0027    0.0000 C   0  0  0  0  0  0  0  0  0  0  0  0
   -0.0046   -1.9976    0.0000 C   0  0  0  0  0  0  0  0  0  0  0  0
    1.7334    4.0126    0.0000 N   0  0  0  0  0  0  0  0  0  0  0  0
    2.5995    4.5126    0.0000 C   0  0  0  0  0  0  0  0  0  0  0  0
    3.5139    4.1042    0.0000 C   0  0  0  0  0  0  0  0  0  0  0  0
    4.1819    4.8483    0.0000 C   0  0  0  0  0  0  0  0  0  0  0  0
    3.6858    5.7171    0.0000 N   0  0  0  0  0  0  0  0  0  0  0  0
    2.7030    5.5089    0.0000 N   0  0  0  0  0  0  0  0  0  0  0  0
    1.9597    6.1779    0.0000 C   0  0  0  0  0  0  0  0  0  0  0  0
    2.1713    7.1605    0.0000 C   0  0  0  0  0  0  0  0  0  0  0  0
    1.4280    7.8295    0.0000 C   0  0  0  0  0  0  0  0  0  0  0  0
    0.4752    7.5259    0.0000 C   0  0  0  0  0  0  0  0  0  0  0  0
    0.2636    6.5432    0.0000 C   0  0  0  0  0  0  0  0  0  0  0  0
    1.0047    5.8642    0.0000 C   0  0  0  0  0  0  0  0  0  0  0  0
    3.7219    3.1260    0.0000 C   0  0  0  0  0  0  0  0  0  0  0  0
    3.9300    2.1479    0.0000 N   0  0  0  0  0  0  0  0  0  0  0  0
  1  2  2  0  0  0  0
  2  3  1  0  0  0  0
  3  4  1  0  0  0  0
  4  9  1  0  0  0  0
  4  5  1  0  0  0  0
  5  6  1  0  0  0  0
  6  7  1  0  0  0  0
  7  8  1  0  0  0  0
  8  9  1  0  0  0  0
  7 10  1  0  0  0  0
 10 15  2  0  0  0  0
 10 11  1  0  0  0  0
 11 12  2  0  0  0  0
 12 13  1  0  0  0  0
 13 14  2  0  0  0  0
 14 15  1  0  0  0  0
  2 16  1  0  0  0  0
 16 17  1  0  0  0  0
 17 21  1  0  0  0  0
 17 18  2  0  0  0  0
 18 19  1  0  0  0  0
 19 20  2  0  0  0  0
 20 21  1  0  0  0  0
 21 22  1  0  0  0  0
 22 27  2  0  0  0  0
 22 23  1  0  0  0  0
 23 24  2  0  0  0  0
 24 25  1  0  0  0  0
 25 26  2  0  0  0  0
 26 27  1  0  0  0  0
 18 28  1  0  0  0  0
 28 29  3  0  0  0  0
M  END
> <CMPD_CHEMBLID>
CHEMBL1311211

> <MOLREGNO>
735095

> <PARENT_CMPD_CHEMBLID>
CHEMBL1311211

> <PARENT_MOLREGNO>
735095

> <MOL_PREF_NAME>

> <COMPOUND_KEY>
2504

> <ACTIVITY_ID>
14770339

> <STANDARD_TYPE>
Solubility

> <STANDARD_VALUE>
25100

> <STANDARD_UNITS>
nM

> <ASSAY_ID>
1369279

> <ASSAY_CHEMBLID>
CHEMBL3301364

> <ASSAY_TYPE>
P

> <ASSAY_SRC_ID>
27

> <ASSAY_SRC_DESCRIPTION>
AstraZeneca Deposited Data

> <TARGET_CHEMBLID>
CHEMBL612558

> <DOC_ID>
84147

> <DOC_CHEMBLID>
CHEMBL3301361

$$$$
CHEMBL1964629
  -OEChem-10291521012D

 16 17  0     0  0  0  0  0  0999 V2000
   -0.8675    0.4974    0.0000 N   0  0  0  0  0  0  0  0  0  0  0  0
    0.0000    0.0000    0.0000 C   0  0  0  0  0  0  0  0  0  0  0  0
   -0.0000   -1.0052    0.0000 N   0  0  0  0  0  0  0  0  0  0  0  0
    0.8675   -1.5027    0.0000 C   0  0  0  0  0  0  0  0  0  0  0  0
    0.8675   -2.5027    0.0000 Cl  0  0  0  0  0  0  0  0  0  0  0  0
    1.7350   -1.0052    0.0000 N   0  0  0  0  0  0  0  0  0  0  0  0
    1.7350   -0.0000    0.0000 C   0  0  0  0  0  0  0  0  0  0  0  0
    2.6025    0.4974    0.0000 N   0  0  0  0  0  0  0  0  0  0  0  0
    2.6054    1.4974    0.0000 C   0  0  0  0  0  0  0  0  0  0  0  0
    3.4729    1.9949    0.0000 C   0  0  0  0  0  0  0  0  0  0  0  0
    3.4729    3.0001    0.0000 C   0  0  0  0  0  0  0  0  0  0  0  0
    4.3404    3.4976    0.0000 C   0  0  0  0  0  0  0  0  0  0  0  0
    5.2079    3.0001    0.0000 C   0  0  0  0  0  0  0  0  0  0  0  0
    5.2079    1.9949    0.0000 C   0  0  0  0  0  0  0  0  0  0  0  0
    4.3404    1.4872    0.0000 C   0  0  0  0  0  0  0  0  0  0  0  0
    0.8675    0.5077    0.0000 N   0  0  0  0  0  0  0  0  0  0  0  0
  1  2  1  0  0  0  0
  2 16  2  0  0  0  0
  2  3  1  0  0  0  0
  3  4  2  0  0  0  0
  4  5  1  0  0  0  0
  4  6  1  0  0  0  0
  6  7  2  0  0  0  0
  7  8  1  0  0  0  0
  8  9  1  0  0  0  0
  9 10  1  0  0  0  0
 10 15  2  0  0  0  0
 10 11  1  0  0  0  0
 11 12  2  0  0  0  0
 12 13  1  0  0  0  0
 13 14  2  0  0  0  0
 14 15  1  0  0  0  0
  7 16  1  0  0  0  0
M  END
> <CMPD_CHEMBLID>
CHEMBL1964629

> <MOLREGNO>
1285920

> <PARENT_CMPD_CHEMBLID>
CHEMBL1964629

> <PARENT_MOLREGNO>
1285920

> <MOL_PREF_NAME>

> <COMPOUND_KEY>
979

> <ACTIVITY_ID>
14770368

> <STANDARD_TYPE>
Solubility

> <STANDARD_VALUE>
28200

> <STANDARD_UNITS>
nM

> <ASSAY_ID>
1369279

> <ASSAY_CHEMBLID>
CHEMBL3301364

> <ASSAY_TYPE>
P

> <ASSAY_SRC_ID>
27

> <ASSAY_SRC_DESCRIPTION>
AstraZeneca Deposited Data

> <TARGET_CHEMBLID>
CHEMBL612558

> <DOC_ID>
84147

> <DOC_CHEMBLID>
CHEMBL3301361

$$$$
CHEMBL1163672
  -OEChem-10291521012D

 24 26  0     0  0  0  0  0  0999 V2000
   -3.4707   -2.9989    0.0000 F   0  0  0  0  0  0  0  0  0  0  0  0
   -2.6025   -2.5027    0.0000 C   0  0  0  0  0  0  0  0  0  0  0  0
   -2.6010   -1.4975    0.0000 C   0  0  0  0  0  0  0  0  0  0  0  0
   -1.7328   -1.0012    0.0000 C   0  0  0  0  0  0  0  0  0  0  0  0
   -0.8660   -1.5000    0.0000 C   0  0  0  0  0  0  0  0  0  0  0  0
   -0.8675   -2.5052    0.0000 C   0  0  0  0  0  0  0  0  0  0  0  0
   -1.7357   -3.0116    0.0000 C   0  0  0  0  0  0  0  0  0  0  0  0
   -0.0000   -1.0000    0.0000 C   0  0  0  0  0  0  0  0  0  0  0  0
    0.8660   -1.5000    0.0000 O   0  0  0  0  0  0  0  0  0  0  0  0
    0.0000    0.0000    0.0000 C   0  0  0  0  0  0  0  0  0  0  0  0
   -0.8675    0.4975    0.0000 C   0  0  0  0  0  0  0  0  0  0  0  0
   -0.8675    1.5027    0.0000 C   0  0  0  0  0  0  0  0  0  0  0  0
    0.0000    2.0104    0.0000 N   0  0  0  0  0  0  0  0  0  0  0  0
    0.8675    1.5027    0.0000 C   0  0  0  0  0  0  0  0  0  0  0  0
    0.8675    0.4975    0.0000 C   0  0  0  0  0  0  0  0  0  0  0  0
    0.0000    3.0104    0.0000 C   0  0  0  0  0  0  0  0  0  0  0  0
    0.8660    3.5104    0.0000 O   0  0  0  0  0  0  0  0  0  0  0  0
   -0.8660    3.5104    0.0000 C   0  0  0  0  0  0  0  0  0  0  0  0
   -0.8631    4.5156    0.0000 C   0  0  0  0  0  0  0  0  0  0  0  0
   -1.7291    5.0157    0.0000 C   0  0  0  0  0  0  0  0  0  0  0  0
   -2.5981    4.5207    0.0000 C   0  0  0  0  0  0  0  0  0  0  0  0
   -2.6010    3.5155    0.0000 C   0  0  0  0  0  0  0  0  0  0  0  0
   -3.4700    3.0206    0.0000 Cl  0  0  0  0  0  0  0  0  0  0  0  0
   -1.7350    3.0053    0.0000 C   0  0  0  0  0  0  0  0  0  0  0  0
  1  2  1  0  0  0  0
  2  7  2  0  0  0  0
  2  3  1  0  0  0  0
  3  4  2  0  0  0  0
  4  5  1  0  0  0  0
  5  6  2  0  0  0  0
  6  7  1  0  0  0  0
  5  8  1  0  0  0  0
  8  9  2  0  0  0  0
  8 10  1  0  0  0  0
 10 15  1  0  0  0  0
 10 11  1  0  0  0  0
 11 12  1  0  0  0  0
 12 13  1  0  0  0  0
 13 14  1  0  0  0  0
 14 15  1  0  0  0  0
 13 16  1  0  0  0  0
 16 17  2  0  0  0  0
 16 18  1  0  0  0  0
 18 24  2  0  0  0  0
 18 19  1  0  0  0  0
 19 20  2  0  0  0  0
 20 21  1  0  0  0  0
 21 22  2  0  0  0  0
 22 23  1  0  0  0  0
 22 24  1  0  0  0  0
M  END
> <CMPD_CHEMBLID>
CHEMBL1163672

> <MOLREGNO>
644711

> <PARENT_CMPD_CHEMBLID>
CHEMBL1163672

> <PARENT_MOLREGNO>
644711

> <MOL_PREF_NAME>

> <COMPOUND_KEY>
2599

> <ACTIVITY_ID>
14770379

> <STANDARD_TYPE>
Solubility

> <STANDARD_VALUE>
28800

> <STANDARD_UNITS>
nM

> <ASSAY_ID>
1369279

> <ASSAY_CHEMBLID>
CHEMBL3301364

> <ASSAY_TYPE>
P

> <ASSAY_SRC_ID>
27

> <ASSAY_SRC_DESCRIPTION>
AstraZeneca Deposited Data

> <TARGET_CHEMBLID>
CHEMBL612558

> <DOC_ID>
84147

> <DOC_CHEMBLID>
CHEMBL3301361

$$$$
CHEMBL1645490
  -OEChem-10291521012D

 17 19  0     0  0  0  0  0  0999 V2000
    2.5983   -1.5053    0.0000 O   0  0  0  0  0  0  0  0  0  0  0  0
    2.6039   -0.5053    0.0000 C   0  0  0  0  0  0  0  0  0  0  0  0
    3.4805   -0.0073    0.0000 C   0  0  0  0  0  0  0  0  0  0  0  0
    3.4848    1.0014    0.0000 C   0  0  0  0  0  0  0  0  0  0  0  0
    2.6125    1.5125    0.0000 N   0  0  0  0  0  0  0  0  0  0  0  0
    1.7414    1.0089    0.0000 C   0  0  0  0  0  0  0  0  0  0  0  0
    0.8707    1.5185    0.0000 C   0  0  0  0  0  0  0  0  0  0  0  0
    0.0000    1.0089    0.0000 C   0  0  0  0  0  0  0  0  0  0  0  0
    0.0000    0.0000    0.0000 C   0  0  0  0  0  0  0  0  0  0  0  0
    0.8707   -0.4993    0.0000 C   0  0  0  0  0  0  0  0  0  0  0  0
    1.7371    0.0000    0.0000 C   0  0  0  0  0  0  0  0  0  0  0  0
    4.3535    1.4968    0.0000 C   0  0  0  0  0  0  0  0  0  0  0  0
    4.3603    2.4968    0.0000 C   0  0  0  0  0  0  0  0  0  0  0  0
    5.2268    2.9959    0.0000 C   0  0  0  0  0  0  0  0  0  0  0  0
    6.0954    2.4900    0.0000 C   0  0  0  0  0  0  0  0  0  0  0  0
    6.0974    1.4848    0.0000 N   0  0  0  0  0  0  0  0  0  0  0  0
    5.2221    0.9908    0.0000 C   0  0  0  0  0  0  0  0  0  0  0  0
  1  2  2  0  0  0  0
  2 11  1  0  0  0  0
  2  3  1  0  0  0  0
  3  4  2  0  0  0  0
  4  5  1  0  0  0  0
  5  6  1  0  0  0  0
  6 11  2  0  0  0  0
  6  7  1  0  0  0  0
  7  8  2  0  0  0  0
  8  9  1  0  0  0  0
  9 10  2  0  0  0  0
 10 11  1  0  0  0  0
  4 12  1  0  0  0  0
 12 17  2  0  0  0  0
 12 13  1  0  0  0  0
 13 14  2  0  0  0  0
 14 15  1  0  0  0  0
 15 16  2  0  0  0  0
 16 17  1  0  0  0  0
M  END
> <CMPD_CHEMBLID>
CHEMBL1645490

> <MOLREGNO>
1060613

> <PARENT_CMPD_CHEMBLID>
CHEMBL1645490

> <PARENT_MOLREGNO>
1060613

> <MOL_PREF_NAME>

> <COMPOUND_KEY>
1745

> <ACTIVITY_ID>
14762173

> <STANDARD_TYPE>
Solubility

> <STANDARD_VALUE>
1349000

> <STANDARD_UNITS>
nM

> <ASSAY_ID>
1369279

> <ASSAY_CHEMBLID>
CHEMBL3301364

> <ASSAY_TYPE>
P

> <ASSAY_SRC_ID>
27

> <ASSAY_SRC_DESCRIPTION>
AstraZeneca Deposited Data

> <TARGET_CHEMBLID>
CHEMBL612558

> <DOC_ID>
84147

> <DOC_CHEMBLID>
CHEMBL3301361

$$$$
CHEMBL2325995
  -OEChem-10291521012D

 36 40  0     1  0  0  0  0  0999 V2000
   -2.4678    3.9740    0.0000 N   0  0  0  0  0  0  0  0  0  0  0  0
   -1.8258    3.2073    0.0000 C   0  0  0  0  0  0  0  0  0  0  0  0
   -0.9583    2.7098    0.0000 C   0  0  0  0  0  0  0  0  0  0  0  0
   -0.9583    1.7046    0.0000 C   0  0  0  0  0  0  0  0  0  0  0  0
   -1.8258    1.1969    0.0000 N   0  0  0  0  0  0  0  0  0  0  0  0
   -2.6933    1.7046    0.0000 C   0  0  0  0  0  0  0  0  0  0  0  0
   -2.6933    2.7098    0.0000 C   0  0  0  0  0  0  0  0  0  0  0  0
   -1.8258    0.1969    0.0000 C   0  0  0  0  0  0  0  0  0  0  0  0
   -2.6938   -0.3110    0.0000 N   0  0  0  0  0  0  0  0  0  0  0  0
   -2.6938   -1.3168    0.0000 C   0  0  0  0  0  0  0  0  0  0  0  0
   -1.8258   -1.8147    0.0000 N   0  0  0  0  0  0  0  0  0  0  0  0
   -0.9578   -1.3181    0.0000 C   0  0  0  0  0  0  0  0  0  0  0  0
    0.0000   -1.6294    0.0000 N   0  0  0  0  0  0  0  0  0  0  0  0
    0.5920   -0.8146    0.0000 C   0  0  0  0  0  0  0  0  0  0  0  0
    0.0000    0.0000    0.0000 C   0  0  0  0  0  0  0  0  0  0  0  0
   -0.9578   -0.3110    0.0000 C   0  0  0  0  0  0  0  0  0  0  0  0
   -1.1838    3.9740    0.0000 C   0  0  0  0  0  0  0  0  0  0  0  0
   -0.1988    3.8013    0.0000 O   0  0  0  0  0  0  0  0  0  0  0  0
   -1.5267    4.9133    0.0000 N   0  0  0  0  0  0  0  0  0  0  0  0
   -0.8846    5.6800    0.0000 C   0  0  3  0  0  0  0  0  0  0  0  0
   -1.2276    6.6194    0.0000 C   0  0  0  0  0  0  0  0  0  0  0  0
   -2.2125    6.7921    0.0000 C   0  0  0  0  0  0  0  0  0  0  0  0
   -2.5555    7.7314    0.0000 C   0  0  0  0  0  0  0  0  0  0  0  0
   -3.5404    7.9041    0.0000 N   0  0  0  0  0  0  0  0  0  0  0  0
   -4.1803    7.1356    0.0000 C   0  0  0  0  0  0  0  0  0  0  0  0
   -5.1704    7.3092    0.0000 C   0  0  0  0  0  0  0  0  0  0  0  0
   -5.5206    8.2513    0.0000 O   0  0  0  0  0  0  0  0  0  0  0  0
   -4.8708    9.0181    0.0000 C   0  0  0  0  0  0  0  0  0  0  0  0
   -3.8807    8.8445    0.0000 C   0  0  0  0  0  0  0  0  0  0  0  0
    0.1003    5.5073    0.0000 C   0  0  0  0  0  0  0  0  0  0  0  0
    0.7434    6.2799    0.0000 C   0  0  0  0  0  0  0  0  0  0  0  0
    1.7285    6.1072    0.0000 C   0  0  0  0  0  0  0  0  0  0  0  0
    2.0769    5.1698    0.0000 C   0  0  0  0  0  0  0  0  0  0  0  0
    3.0626    5.0015    0.0000 Cl  0  0  0  0  0  0  0  0  0  0  0  0
    1.4338    4.3973    0.0000 C   0  0  0  0  0  0  0  0  0  0  0  0
    0.4422    4.5621    0.0000 C   0  0  0  0  0  0  0  0  0  0  0  0
  1  2  1  0  0  0  0
  2  7  1  0  0  0  0
  2  3  1  0  0  0  0
  3  4  1  0  0  0  0
  4  5  1  0  0  0  0
  5  6  1  0  0  0  0
  6  7  1  0  0  0  0
  5  8  1  0  0  0  0
  8 16  2  0  0  0  0
  8  9  1  0  0  0  0
  9 10  2  0  0  0  0
 10 11  1  0  0  0  0
 11 12  2  0  0  0  0
 12 16  1  0  0  0  0
 12 13  1  0  0  0  0
 13 14  1  0  0  0  0
 14 15  2  0  0  0  0
 15 16  1  0  0  0  0
  2 17  1  0  0  0  0
 17 18  2  0  0  0  0
 17 19  1  0  0  0  0
 19 20  1  0  0  0  0
 20 21  1  0  0  0  0
 21 22  1  0  0  0  0
 22 23  1  0  0  0  0
 23 24  1  0  0  0  0
 24 29  1  0  0  0  0
 24 25  1  0  0  0  0
 25 26  1  0  0  0  0
 26 27  1  0  0  0  0
 27 28  1  0  0  0  0
 28 29  1  0  0  0  0
 20 30  1  0  0  0  0
 30 36  2  0  0  0  0
 30 31  1  0  0  0  0
 31 32  2  0  0  0  0
 32 33  1  0  0  0  0
 33 34  1  0  0  0  0
 33 35  2  0  0  0  0
 35 36  1  0  0  0  0
M  END
> <CMPD_CHEMBLID>
CHEMBL2325995

> <MOLREGNO>
1520179

> <PARENT_CMPD_CHEMBLID>
CHEMBL2325995

> <PARENT_MOLREGNO>
1520179

> <MOL_PREF_NAME>

> <COMPOUND_KEY>
4841

> <ACTIVITY_ID>
14762185

> <STANDARD_TYPE>
Solubility

> <STANDARD_VALUE>
1412500

> <STANDARD_UNITS>
nM

> <ASSAY_ID>
1369279

> <ASSAY_CHEMBLID>
CHEMBL3301364

> <ASSAY_TYPE>
P

> <ASSAY_SRC_ID>
27

> <ASSAY_SRC_DESCRIPTION>
AstraZeneca Deposited Data

> <TARGET_CHEMBLID>
CHEMBL612558

> <DOC_ID>
84147

> <DOC_CHEMBLID>
CHEMBL3301361

$$$$
CHEMBL274642
  -OEChem-10291521012D

 16 17  0     0  0  0  0  0  0999 V2000
   -1.2577    1.2605    0.0000 N   0  0  0  0  0  0  0  0  0  0  0  0
   -0.3065    0.9519    0.0000 C   0  0  0  0  0  0  0  0  0  0  0  0
    0.5008    1.5428    0.0000 N   0  0  0  0  0  0  0  0  0  0  0  0
    1.3133    0.9519    0.0000 N   0  0  0  0  0  0  0  0  0  0  0  0
    1.0015    0.0000    0.0000 C   0  0  0  0  0  0  0  0  0  0  0  0
    0.0000    0.0000    0.0000 C   0  0  0  0  0  0  0  0  0  0  0  0
    2.2648    1.2596    0.0000 C   0  0  0  0  0  0  0  0  0  0  0  0
    3.0089    0.5837    0.0000 C   0  0  0  0  0  0  0  0  0  0  0  0
    3.9604    0.8913    0.0000 C   0  0  0  0  0  0  0  0  0  0  0  0
    4.1754    1.8679    0.0000 C   0  0  0  0  0  0  0  0  0  0  0  0
    3.4314    2.5438    0.0000 C   0  0  0  0  0  0  0  0  0  0  0  0
    2.4723    2.2431    0.0000 C   0  0  0  0  0  0  0  0  0  0  0  0
    3.6464    3.5204    0.0000 C   0  0  0  0  0  0  0  0  0  0  0  0
    2.6698    3.7355    0.0000 F   0  0  0  0  0  0  0  0  0  0  0  0
    4.6230    3.3053    0.0000 F   0  0  0  0  0  0  0  0  0  0  0  0
    3.8615    4.4970    0.0000 F   0  0  0  0  0  0  0  0  0  0  0  0
  1  2  1  0  0  0  0
  2  6  1  0  0  0  0
  2  3  2  0  0  0  0
  3  4  1  0  0  0  0
  4  5  1  0  0  0  0
  5  6  1  0  0  0  0
  4  7  1  0  0  0  0
  7 12  2  0  0  0  0
  7  8  1  0  0  0  0
  8  9  2  0  0  0  0
  9 10  1  0  0  0  0
 10 11  2  0  0  0  0
 11 12  1  0  0  0  0
 11 13  1  0  0  0  0
 13 14  1  0  0  0  0
 13 15  1  0  0  0  0
 13 16  1  0  0  0  0
M  END
> <CMPD_CHEMBLID>
CHEMBL274642

> <MOLREGNO>
3667

> <PARENT_CMPD_CHEMBLID>
CHEMBL274642

> <PARENT_MOLREGNO>
3667

> <MOL_PREF_NAME>
BW-755C

> <COMPOUND_KEY>
124

> <ACTIVITY_ID>
14762190

> <STANDARD_TYPE>
Solubility

> <STANDARD_VALUE>
1445400

> <STANDARD_UNITS>
nM

> <ASSAY_ID>
1369279

> <ASSAY_CHEMBLID>
CHEMBL3301364

> <ASSAY_TYPE>
P

> <ASSAY_SRC_ID>
27

> <ASSAY_SRC_DESCRIPTION>
AstraZeneca Deposited Data

> <TARGET_CHEMBLID>
CHEMBL612558

> <DOC_ID>
84147

> <DOC_CHEMBLID>
CHEMBL3301361

$$$$
CHEMBL1778366
  -OEChem-10291521012D

 34 36  0     1  0  0  0  0  0999 V2000
    6.0843   -0.4973    0.0000 C   0  0  0  0  0  0  0  0  0  0  0  0
    6.0813    0.5027    0.0000 O   0  0  0  0  0  0  0  0  0  0  0  0
    5.2138    1.0001    0.0000 C   0  0  0  0  0  0  0  0  0  0  0  0
    5.2109    2.0001    0.0000 C   0  0  2  0  0  0  0  0  0  0  0  0
    4.2109    1.9972    0.0000 H   0  0  0  0  0  0  0  0  0  0  0  0
    6.2109    2.0031    0.0000 C   0  0  0  0  0  0  0  0  0  0  0  0
    5.2079    3.0001    0.0000 O   0  0  0  0  0  0  0  0  0  0  0  0
    4.3404    3.4976    0.0000 C   0  0  0  0  0  0  0  0  0  0  0  0
    4.3404    4.5028    0.0000 C   0  0  0  0  0  0  0  0  0  0  0  0
    3.4729    5.0003    0.0000 C   0  0  0  0  0  0  0  0  0  0  0  0
    3.4729    6.0003    0.0000 O   0  0  0  0  0  0  0  0  0  0  0  0
    2.6069    6.5003    0.0000 C   0  0  0  0  0  0  0  0  0  0  0  0
    2.6099    7.5055    0.0000 C   0  0  0  0  0  0  0  0  0  0  0  0
    1.7439    8.0055    0.0000 C   0  0  0  0  0  0  0  0  0  0  0  0
    0.8749    7.5106    0.0000 C   0  0  0  0  0  0  0  0  0  0  0  0
    0.8719    6.5054    0.0000 C   0  0  0  0  0  0  0  0  0  0  0  0
    0.0030    6.0105    0.0000 O   0  0  0  0  0  0  0  0  0  0  0  0
   -0.0029    5.0105    0.0000 C   0  0  0  0  0  0  0  0  0  0  0  0
    1.7379    5.9951    0.0000 C   0  0  0  0  0  0  0  0  0  0  0  0
    2.6054    4.5028    0.0000 C   0  0  0  0  0  0  0  0  0  0  0  0
    2.6054    3.4976    0.0000 C   0  0  0  0  0  0  0  0  0  0  0  0
    3.4729    2.9899    0.0000 C   0  0  0  0  0  0  0  0  0  0  0  0
    1.7379    3.0001    0.0000 C   0  0  0  0  0  0  0  0  0  0  0  0
    0.8734    3.5027    0.0000 O   0  0  0  0  0  0  0  0  0  0  0  0
    1.7350    2.0001    0.0000 N   0  0  0  0  0  0  0  0  0  0  0  0
    0.8675    1.5027    0.0000 C   0  0  0  0  0  0  0  0  0  0  0  0
    0.8675    0.4975    0.0000 C   0  0  0  0  0  0  0  0  0  0  0  0
    0.0000    0.0000    0.0000 C   0  0  0  0  0  0  0  0  0  0  0  0
   -0.8675    0.4975    0.0000 C   0  0  0  0  0  0  0  0  0  0  0  0
   -0.8675    1.5027    0.0000 C   0  0  0  0  0  0  0  0  0  0  0  0
    0.0000    2.0104    0.0000 N   0  0  0  0  0  0  0  0  0  0  0  0
   -1.7328   -0.0038    0.0000 C   0  0  0  0  0  0  0  0  0  0  0  0
   -2.5995    0.4950    0.0000 O   0  0  0  0  0  0  0  0  0  0  0  0
   -1.7313   -1.0038    0.0000 O   0  0  0  0  0  0  0  0  0  0  0  0
  1  2  1  0  0  0  0
  2  3  1  0  0  0  0
  3  4  1  0  0  0  0
  4  5  1  6  0  0  0
  4  6  1  0  0  0  0
  4  7  1  0  0  0  0
  7  8  1  0  0  0  0
  8 22  2  0  0  0  0
  8  9  1  0  0  0  0
  9 10  2  0  0  0  0
 10 11  1  0  0  0  0
 11 12  1  0  0  0  0
 12 19  2  0  0  0  0
 12 13  1  0  0  0  0
 13 14  2  0  0  0  0
 14 15  1  0  0  0  0
 15 16  2  0  0  0  0
 16 17  1  0  0  0  0
 17 18  1  0  0  0  0
 16 19  1  0  0  0  0
 10 20  1  0  0  0  0
 20 21  2  0  0  0  0
 21 22  1  0  0  0  0
 21 23  1  0  0  0  0
 23 24  2  0  0  0  0
 23 25  1  0  0  0  0
 25 26  1  0  0  0  0
 26 31  2  0  0  0  0
 26 27  1  0  0  0  0
 27 28  2  0  0  0  0
 28 29  1  0  0  0  0
 29 30  2  0  0  0  0
 30 31  1  0  0  0  0
 29 32  1  0  0  0  0
 32 33  2  0  0  0  0
 32 34  1  0  0  0  0
M  END
> <CMPD_CHEMBLID>
CHEMBL1778366

> <MOLREGNO>
1146828

> <PARENT_CMPD_CHEMBLID>
CHEMBL1778366

> <PARENT_MOLREGNO>
1146828

> <MOL_PREF_NAME>

> <COMPOUND_KEY>
2512

> <ACTIVITY_ID>
14762194

> <STANDARD_TYPE>
Solubility

> <STANDARD_VALUE>
1479100

> <STANDARD_UNITS>
nM

> <ASSAY_ID>
1369279

> <ASSAY_CHEMBLID>
CHEMBL3301364

> <ASSAY_TYPE>
P

> <ASSAY_SRC_ID>
27

> <ASSAY_SRC_DESCRIPTION>
AstraZeneca Deposited Data

> <TARGET_CHEMBLID>
CHEMBL612558

> <DOC_ID>
84147

> <DOC_CHEMBLID>
CHEMBL3301361

$$$$
CHEMBL1809058
  -OEChem-10291521012D

 34 39  0     1  0  0  0  0  0999 V2000
    4.3335    0.7800    0.0000 C   0  0  0  0  0  0  0  0  0  0  0  0
    4.6468    1.7297    0.0000 O   0  0  0  0  0  0  0  0  0  0  0  0
    5.6259    1.9332    0.0000 C   0  0  0  0  0  0  0  0  0  0  0  0
    6.2929    1.1813    0.0000 C   0  0  0  0  0  0  0  0  0  0  0  0
    7.2751    1.3945    0.0000 C   0  0  0  0  0  0  0  0  0  0  0  0
    7.5872    2.3501    0.0000 C   0  0  0  0  0  0  0  0  0  0  0  0
    6.9171    3.0923    0.0000 C   0  0  0  0  0  0  0  0  0  0  0  0
    5.9380    2.8887    0.0000 C   0  0  0  0  0  0  0  0  0  0  0  0
    5.2711    3.6339    0.0000 N   0  0  0  0  0  0  0  0  0  0  0  0
    4.2923    3.4289    0.0000 C   0  0  0  0  0  0  0  0  0  0  0  0
    3.6242    4.1798    0.0000 N   0  0  0  0  0  0  0  0  0  0  0  0
    2.6422    3.9651    0.0000 C   0  0  0  0  0  0  0  0  0  0  0  0
    2.3316    3.0091    0.0000 C   0  0  0  0  0  0  0  0  0  0  0  0
    1.3537    2.7998    0.0000 Cl  0  0  0  0  0  0  0  0  0  0  0  0
    3.0029    2.2678    0.0000 C   0  0  0  0  0  0  0  0  0  0  0  0
    3.9816    2.4729    0.0000 N   0  0  0  0  0  0  0  0  0  0  0  0
    2.6938    1.3168    0.0000 C   0  0  0  0  0  0  0  0  0  0  0  0
    3.2858    0.5022    0.0000 C   0  0  0  0  0  0  0  0  0  0  0  0
    2.6938   -0.3126    0.0000 N   0  0  0  0  0  0  0  0  0  0  0  0
    1.7360   -0.0013    0.0000 C   0  0  0  0  0  0  0  0  0  0  0  0
    0.8680   -0.4979    0.0000 C   0  0  0  0  0  0  0  0  0  0  0  0
    0.0000    0.0000    0.0000 C   0  0  0  0  0  0  0  0  0  0  0  0
   -0.0000    1.0058    0.0000 C   0  0  0  0  0  0  0  0  0  0  0  0
    0.8680    1.5137    0.0000 C   0  0  0  0  0  0  0  0  0  0  0  0
    1.7360    1.0058    0.0000 N   0  0  0  0  0  0  0  0  0  0  0  0
    7.9453    0.6523    0.0000 N   0  0  0  0  0  0  0  0  0  0  0  0
    7.5099   -0.2641    0.0000 C   0  0  0  0  0  0  0  0  0  0  0  0
    7.8546   -1.2221    0.0000 C   0  0  3  0  0  0  0  0  0  0  0  0
    8.7731   -1.6529    0.0000 C   0  0  0  0  0  0  0  0  0  0  0  0
    9.7177   -1.3246    0.0000 N   0  0  0  0  0  0  0  0  0  0  0  0
   10.1531   -0.4082    0.0000 C   0  0  0  0  0  0  0  0  0  0  0  0
    9.8153    0.5523    0.0000 C   0  0  3  0  0  0  0  0  0  0  0  0
    8.9012    0.9923    0.0000 C   0  0  0  0  0  0  0  0  0  0  0  0
    9.0684   -0.6095    0.0000 O   0  0  0  0  0  0  0  0  0  0  0  0
  1  2  1  0  0  0  0
  2  3  1  0  0  0  0
  3  8  2  0  0  0  0
  3  4  1  0  0  0  0
  4  5  2  0  0  0  0
  5  6  1  0  0  0  0
  6  7  2  0  0  0  0
  7  8  1  0  0  0  0
  8  9  1  0  0  0  0
  9 10  1  0  0  0  0
 10 16  2  0  0  0  0
 10 11  1  0  0  0  0
 11 12  2  0  0  0  0
 12 13  1  0  0  0  0
 13 14  1  0  0  0  0
 13 15  2  0  0  0  0
 15 16  1  0  0  0  0
 15 17  1  0  0  0  0
 17 25  1  0  0  0  0
 17 18  2  0  0  0  0
 18 19  1  0  0  0  0
 19 20  2  0  0  0  0
 20 25  1  0  0  0  0
 20 21  1  0  0  0  0
 21 22  2  0  0  0  0
 22 23  1  0  0  0  0
 23 24  2  0  0  0  0
 24 25  1  0  0  0  0
  5 26  1  0  0  0  0
 26 33  1  0  0  0  0
 26 27  1  0  0  0  0
 27 28  1  0  0  0  0
 28 34  1  0  0  0  0
 28 29  1  0  0  0  0
 29 30  1  0  0  0  0
 30 31  1  0  0  0  0
 31 32  1  0  0  0  0
 32 33  1  0  0  0  0
 32 34  1  0  0  0  0
M  END
> <CMPD_CHEMBLID>
CHEMBL1809058

> <MOLREGNO>
1166759

> <PARENT_CMPD_CHEMBLID>
CHEMBL1809058

> <PARENT_MOLREGNO>
1166759

> <MOL_PREF_NAME>

> <COMPOUND_KEY>
5069

> <ACTIVITY_ID>
14770340

> <STANDARD_TYPE>
Solubility

> <STANDARD_VALUE>
25100

> <STANDARD_UNITS>
nM

> <ASSAY_ID>
1369279

> <ASSAY_CHEMBLID>
CHEMBL3301364

> <ASSAY_TYPE>
P

> <ASSAY_SRC_ID>
27

> <ASSAY_SRC_DESCRIPTION>
AstraZeneca Deposited Data

> <TARGET_CHEMBLID>
CHEMBL612558

> <DOC_ID>
84147

> <DOC_CHEMBLID>
CHEMBL3301361

$$$$
CHEMBL117368
  -OEChem-10291521012D

 18 20  0     0  0  0  0  0  0999 V2000
    4.3535    1.4968    0.0000 N   0  0  0  0  0  0  0  0  0  0  0  0
    3.4848    1.0014    0.0000 C   0  0  0  0  0  0  0  0  0  0  0  0
    3.4805   -0.0073    0.0000 C   0  0  0  0  0  0  0  0  0  0  0  0
    2.6039   -0.5053    0.0000 C   0  0  0  0  0  0  0  0  0  0  0  0
    1.7371   -0.0000    0.0000 C   0  0  0  0  0  0  0  0  0  0  0  0
    0.8707   -0.4993    0.0000 C   0  0  0  0  0  0  0  0  0  0  0  0
    0.0000    0.0000    0.0000 C   0  0  0  0  0  0  0  0  0  0  0  0
   -0.0000    1.0089    0.0000 C   0  0  0  0  0  0  0  0  0  0  0  0
    0.8707    1.5185    0.0000 C   0  0  0  0  0  0  0  0  0  0  0  0
    0.8707    2.5185    0.0000 N   0  0  0  0  0  0  0  0  0  0  0  0
    0.0047    3.0185    0.0000 C   0  0  0  0  0  0  0  0  0  0  0  0
    0.0076    4.0236    0.0000 N   0  0  0  0  0  0  0  0  0  0  0  0
   -0.8673    4.5185    0.0000 C   0  0  0  0  0  0  0  0  0  0  0  0
   -1.7363    4.0133    0.0000 C   0  0  0  0  0  0  0  0  0  0  0  0
   -1.7304    3.0133    0.0000 C   0  0  0  0  0  0  0  0  0  0  0  0
   -0.8644    2.5133    0.0000 N   0  0  0  0  0  0  0  0  0  0  0  0
    1.7414    1.0089    0.0000 C   0  0  0  0  0  0  0  0  0  0  0  0
    2.6125    1.5125    0.0000 N   0  0  0  0  0  0  0  0  0  0  0  0
  1  2  1  0  0  0  0
  2 18  2  0  0  0  0
  2  3  1  0  0  0  0
  3  4  2  0  0  0  0
  4  5  1  0  0  0  0
  5 17  2  0  0  0  0
  5  6  1  0  0  0  0
  6  7  2  0  0  0  0
  7  8  1  0  0  0  0
  8  9  2  0  0  0  0
  9 10  1  0  0  0  0
 10 11  1  0  0  0  0
 11 16  2  0  0  0  0
 11 12  1  0  0  0  0
 12 13  2  0  0  0  0
 13 14  1  0  0  0  0
 14 15  2  0  0  0  0
 15 16  1  0  0  0  0
  9 17  1  0  0  0  0
 17 18  1  0  0  0  0
M  END
> <CMPD_CHEMBLID>
CHEMBL117368

> <MOLREGNO>
192030

> <PARENT_CMPD_CHEMBLID>
CHEMBL117368

> <PARENT_MOLREGNO>
192030

> <MOL_PREF_NAME>

> <COMPOUND_KEY>
1209

> <ACTIVITY_ID>
14770358

> <STANDARD_TYPE>
Solubility

> <STANDARD_VALUE>
26900

> <STANDARD_UNITS>
nM

> <ASSAY_ID>
1369279

> <ASSAY_CHEMBLID>
CHEMBL3301364

> <ASSAY_TYPE>
P

> <ASSAY_SRC_ID>
27

> <ASSAY_SRC_DESCRIPTION>
AstraZeneca Deposited Data

> <TARGET_CHEMBLID>
CHEMBL612558

> <DOC_ID>
84147

> <DOC_CHEMBLID>
CHEMBL3301361

$$$$
CHEMBL2163581
  -OEChem-10291521012D

 35 39  0     1  0  0  0  0  0999 V2000
   -1.0402   -2.4373    0.0000 C   0  0  0  0  0  0  0  0  0  0  0  0
   -0.3669   -1.6980    0.0000 S   0  0  0  0  0  0  0  0  0  0  0  0
   -1.1062   -1.0246    0.0000 O   0  0  0  0  0  0  0  0  0  0  0  0
    0.3724   -2.3714    0.0000 O   0  0  0  0  0  0  0  0  0  0  0  0
    0.3065   -0.9587    0.0000 C   0  0  0  0  0  0  0  0  0  0  0  0
    0.0000    0.0000    0.0000 C   0  0  0  0  0  0  0  0  0  0  0  0
    0.6786    0.7423    0.0000 C   0  0  0  0  0  0  0  0  0  0  0  0
    1.6566    0.5296    0.0000 C   0  0  0  0  0  0  0  0  0  0  0  0
    2.4666    1.1220    0.0000 N   0  0  0  0  0  0  0  0  0  0  0  0
    3.2835    0.5280    0.0000 C   0  0  0  0  0  0  0  0  0  0  0  0
    4.2719    0.7349    0.0000 C   0  0  0  0  0  0  0  0  0  0  0  0
    4.9434   -0.0258    0.0000 C   0  0  0  0  0  0  0  0  0  0  0  0
    4.6229   -0.9863    0.0000 N   0  0  0  0  0  0  0  0  0  0  0  0
    3.6310   -1.1862    0.0000 C   0  0  0  0  0  0  0  0  0  0  0  0
    2.9631   -0.4326    0.0000 C   0  0  0  0  0  0  0  0  0  0  0  0
    1.9631   -0.4291    0.0000 C   0  0  0  0  0  0  0  0  0  0  0  0
    1.2916   -1.1750    0.0000 C   0  0  0  0  0  0  0  0  0  0  0  0
    5.2851   -1.7356    0.0000 C   0  0  0  0  0  0  0  0  0  0  0  0
    4.9673   -2.6838    0.0000 O   0  0  0  0  0  0  0  0  0  0  0  0
    6.2652   -1.5367    0.0000 C   0  0  2  0  0  0  0  0  0  0  0  0
    6.3118   -3.2861    0.0000 H   0  0  0  0  0  0  0  0  0  0  0  0
    5.9000   -0.6057    0.0000 C   0  0  0  0  0  0  0  0  0  0  0  0
    6.5192    0.1796    0.0000 C   0  0  0  0  0  0  0  0  0  0  0  0
    7.5135    0.0324    0.0000 C   0  0  0  0  0  0  0  0  0  0  0  0
    7.8888   -0.9001    0.0000 C   0  0  0  0  0  0  0  0  0  0  0  0
    7.2595   -1.6839    0.0000 C   0  0  1  0  0  0  0  0  0  0  0  0
    6.9417   -2.6320    0.0000 H   0  0  0  0  0  0  0  0  0  0  0  0
    8.1371   -2.1633    0.0000 C   0  0  0  0  0  0  0  0  0  0  0  0
    8.1608   -3.1630    0.0000 O   0  0  0  0  0  0  0  0  0  0  0  0
    8.9911   -1.6429    0.0000 N   0  0  0  0  0  0  0  0  0  0  0  0
    9.8687   -2.1223    0.0000 C   0  0  0  0  0  0  0  0  0  0  0  0
    9.5491   -3.0718    0.0000 C   0  0  0  0  0  0  0  0  0  0  0  0
   10.5296   -2.8752    0.0000 C   0  0  0  0  0  0  0  0  0  0  0  0
   10.4938   -1.3417    0.0000 C   0  0  0  0  0  0  0  0  0  0  0  0
   11.1188   -0.5611    0.0000 N   0  0  0  0  0  0  0  0  0  0  0  0
  1  2  1  0  0  0  0
  2  3  2  0  0  0  0
  2  4  2  0  0  0  0
  2  5  1  0  0  0  0
  5 17  2  0  0  0  0
  5  6  1  0  0  0  0
  6  7  2  0  0  0  0
  7  8  1  0  0  0  0
  8 16  2  0  0  0  0
  8  9  1  0  0  0  0
  9 10  1  0  0  0  0
 10 15  2  0  0  0  0
 10 11  1  0  0  0  0
 11 12  1  0  0  0  0
 12 13  1  0  0  0  0
 13 14  1  0  0  0  0
 14 15  1  0  0  0  0
 15 16  1  0  0  0  0
 16 17  1  0  0  0  0
 13 18  1  0  0  0  0
 18 19  2  0  0  0  0
 18 20  1  0  0  0  0
 20 21  1  1  0  0  0
 20 26  1  0  0  0  0
 20 22  1  0  0  0  0
 22 23  1  0  0  0  0
 23 24  1  0  0  0  0
 24 25  1  0  0  0  0
 25 26  1  0  0  0  0
 26 27  1  6  0  0  0
 26 28  1  0  0  0  0
 28 29  2  0  0  0  0
 28 30  1  0  0  0  0
 30 31  1  0  0  0  0
 31 33  1  0  0  0  0
 31 32  1  0  0  0  0
 32 33  1  0  0  0  0
 31 34  1  0  0  0  0
 34 35  3  0  0  0  0
M  END
> <CMPD_CHEMBLID>
CHEMBL2163581

> <MOLREGNO>
1426999

> <PARENT_CMPD_CHEMBLID>
CHEMBL2163581

> <PARENT_MOLREGNO>
1426999

> <MOL_PREF_NAME>

> <COMPOUND_KEY>
4185

> <ACTIVITY_ID>
14759685

> <STANDARD_TYPE>
Solubility

> <STANDARD_VALUE>
190500

> <STANDARD_UNITS>
nM

> <ASSAY_ID>
1369279

> <ASSAY_CHEMBLID>
CHEMBL3301364

> <ASSAY_TYPE>
P

> <ASSAY_SRC_ID>
27

> <ASSAY_SRC_DESCRIPTION>
AstraZeneca Deposited Data

> <TARGET_CHEMBLID>
CHEMBL612558

> <DOC_ID>
84147

> <DOC_CHEMBLID>
CHEMBL3301361

$$$$
CHEMBL1762549
  -OEChem-10291521012D

 39 43  0     0  0  0  0  0  0999 V2000
   -2.5966   -1.4975    0.0000 C   0  0  0  0  0  0  0  0  0  0  0  0
   -1.7306   -1.9975    0.0000 O   0  0  0  0  0  0  0  0  0  0  0  0
   -0.8646   -1.4975    0.0000 C   0  0  0  0  0  0  0  0  0  0  0  0
    0.0015   -1.9975    0.0000 C   0  0  0  0  0  0  0  0  0  0  0  0
    0.8675   -1.4975    0.0000 N   0  0  0  0  0  0  0  0  0  0  0  0
    0.8675   -0.4975    0.0000 C   0  0  0  0  0  0  0  0  0  0  0  0
    0.0000    0.0000    0.0000 C   0  0  0  0  0  0  0  0  0  0  0  0
   -0.0000    1.0052    0.0000 C   0  0  0  0  0  0  0  0  0  0  0  0
    0.8675    1.5129    0.0000 N   0  0  0  0  0  0  0  0  0  0  0  0
    1.7350    1.0052    0.0000 C   0  0  0  0  0  0  0  0  0  0  0  0
    2.6025    1.5026    0.0000 N   0  0  0  0  0  0  0  0  0  0  0  0
    2.6054    2.5026    0.0000 C   0  0  0  0  0  0  0  0  0  0  0  0
    3.4789    3.0001    0.0000 C   0  0  0  0  0  0  0  0  0  0  0  0
    3.4819    4.0001    0.0000 C   0  0  0  0  0  0  0  0  0  0  0  0
    2.6203    4.5077    0.0000 C   0  0  0  0  0  0  0  0  0  0  0  0
    1.7468    4.0103    0.0000 C   0  0  0  0  0  0  0  0  0  0  0  0
    1.7350    3.0052    0.0000 C   0  0  0  0  0  0  0  0  0  0  0  0
    0.8853    4.5179    0.0000 N   0  0  0  0  0  0  0  0  0  0  0  0
    0.0163    4.0231    0.0000 C   0  0  0  0  0  0  0  0  0  0  0  0
   -0.8498    4.5334    0.0000 C   0  0  0  0  0  0  0  0  0  0  0  0
   -0.8468    5.5385    0.0000 O   0  0  0  0  0  0  0  0  0  0  0  0
    0.0310    6.0282    0.0000 C   0  0  0  0  0  0  0  0  0  0  0  0
    0.8970    5.5179    0.0000 C   0  0  0  0  0  0  0  0  0  0  0  0
    4.3509    4.4950    0.0000 N   0  0  0  0  0  0  0  0  0  0  0  0
    4.3539    5.4950    0.0000 C   0  0  0  0  0  0  0  0  0  0  0  0
    5.2274    5.9925    0.0000 C   0  0  0  0  0  0  0  0  0  0  0  0
    6.0978    5.4899    0.0000 O   0  0  0  0  0  0  0  0  0  0  0  0
    6.0860    4.4848    0.0000 C   0  0  0  0  0  0  0  0  0  0  0  0
    5.2125    3.9874    0.0000 C   0  0  0  0  0  0  0  0  0  0  0  0
    1.7350    0.0000    0.0000 N   0  0  0  0  0  0  0  0  0  0  0  0
    1.7335   -1.9975    0.0000 C   0  0  0  0  0  0  0  0  0  0  0  0
    1.7306   -3.0026    0.0000 C   0  0  0  0  0  0  0  0  0  0  0  0
    2.6055   -3.4975    0.0000 C   0  0  0  0  0  0  0  0  0  0  0  0
    2.6114   -4.4975    0.0000 C   0  0  0  0  0  0  0  0  0  0  0  0
    3.4803   -4.9924    0.0000 O   0  0  0  0  0  0  0  0  0  0  0  0
    3.4745   -2.9923    0.0000 C   0  0  0  0  0  0  0  0  0  0  0  0
    3.4686   -1.9923    0.0000 C   0  0  0  0  0  0  0  0  0  0  0  0
    2.6026   -1.4923    0.0000 C   0  0  0  0  0  0  0  0  0  0  0  0
    2.6011   -0.4923    0.0000 C   0  0  0  0  0  0  0  0  0  0  0  0
  1  2  1  0  0  0  0
  2  3  1  0  0  0  0
  3  4  1  0  0  0  0
  4  5  1  0  0  0  0
  5  6  1  0  0  0  0
  6 30  2  0  0  0  0
  6  7  1  0  0  0  0
  7  8  2  0  0  0  0
  8  9  1  0  0  0  0
  9 10  2  0  0  0  0
 10 11  1  0  0  0  0
 11 12  1  0  0  0  0
 12 17  2  0  0  0  0
 12 13  1  0  0  0  0
 13 14  2  0  0  0  0
 14 15  1  0  0  0  0
 15 16  2  0  0  0  0
 16 17  1  0  0  0  0
 16 18  1  0  0  0  0
 18 23  1  0  0  0  0
 18 19  1  0  0  0  0
 19 20  1  0  0  0  0
 20 21  1  0  0  0  0
 21 22  1  0  0  0  0
 22 23  1  0  0  0  0
 14 24  1  0  0  0  0
 24 29  1  0  0  0  0
 24 25  1  0  0  0  0
 25 26  1  0  0  0  0
 26 27  1  0  0  0  0
 27 28  1  0  0  0  0
 28 29  1  0  0  0  0
 10 30  1  0  0  0  0
  5 31  1  0  0  0  0
 31 38  2  0  0  0  0
 31 32  1  0  0  0  0
 32 33  2  0  0  0  0
 33 34  1  0  0  0  0
 34 35  1  0  0  0  0
 33 36  1  0  0  0  0
 36 37  2  0  0  0  0
 37 38  1  0  0  0  0
 38 39  1  0  0  0  0
M  END
> <CMPD_CHEMBLID>
CHEMBL1762549

> <MOLREGNO>
1139843

> <PARENT_CMPD_CHEMBLID>
CHEMBL1762549

> <PARENT_MOLREGNO>
1139843

> <MOL_PREF_NAME>

> <COMPOUND_KEY>
4505

> <ACTIVITY_ID>
14760838

> <STANDARD_TYPE>
Solubility

> <STANDARD_VALUE>
302000

> <STANDARD_UNITS>
nM

> <ASSAY_ID>
1369279

> <ASSAY_CHEMBLID>
CHEMBL3301364

> <ASSAY_TYPE>
P

> <ASSAY_SRC_ID>
27

> <ASSAY_SRC_DESCRIPTION>
AstraZeneca Deposited Data

> <TARGET_CHEMBLID>
CHEMBL612558

> <DOC_ID>
84147

> <DOC_CHEMBLID>
CHEMBL3301361

$$$$
CHEMBL257178
  -OEChem-10291521012D

 31 33  0     0  0  0  0  0  0999 V2000
    7.2909    0.4983    0.0000 F   0  0  0  0  0  0  0  0  0  0  0  0
    6.2910    0.5026    0.0000 C   0  0  0  0  0  0  0  0  0  0  0  0
    5.7871   -0.3672    0.0000 C   0  0  0  0  0  0  0  0  0  0  0  0
    4.7871   -0.3629    0.0000 C   0  0  0  0  0  0  0  0  0  0  0  0
    4.2858    0.5024    0.0000 C   0  0  0  0  0  0  0  0  0  0  0  0
    4.7896    1.3722    0.0000 C   0  0  0  0  0  0  0  0  0  0  0  0
    5.7947    1.3767    0.0000 C   0  0  0  0  0  0  0  0  0  0  0  0
    3.2858    0.5023    0.0000 C   0  0  0  0  0  0  0  0  0  0  0  0
    2.6938    1.3169    0.0000 N   0  0  0  0  0  0  0  0  0  0  0  0
    1.7360    1.0058    0.0000 C   0  0  0  0  0  0  0  0  0  0  0  0
    0.8680    1.5138    0.0000 C   0  0  0  0  0  0  0  0  0  0  0  0
    0.0000    1.0058    0.0000 C   0  0  0  0  0  0  0  0  0  0  0  0
    0.0000    0.0000    0.0000 C   0  0  0  0  0  0  0  0  0  0  0  0
    0.8680   -0.4978    0.0000 C   0  0  0  0  0  0  0  0  0  0  0  0
    1.7360   -0.0012    0.0000 C   0  0  0  0  0  0  0  0  0  0  0  0
    2.6938   -0.3125    0.0000 C   0  0  0  0  0  0  0  0  0  0  0  0
    3.0028   -1.2636    0.0000 C   0  0  0  0  0  0  0  0  0  0  0  0
    3.9809   -1.4715    0.0000 C   0  0  0  0  0  0  0  0  0  0  0  0
    4.2899   -2.4226    0.0000 C   0  0  0  0  0  0  0  0  0  0  0  0
    5.2680   -2.6306    0.0000 C   0  0  0  0  0  0  0  0  0  0  0  0
    5.9372   -1.8874    0.0000 O   0  0  0  0  0  0  0  0  0  0  0  0
    5.5770   -3.5816    0.0000 N   0  0  0  0  0  0  0  0  0  0  0  0
    6.5551   -3.7896    0.0000 S   0  0  0  0  0  0  0  0  0  0  0  0
    6.7631   -2.8115    0.0000 O   0  0  0  0  0  0  0  0  0  0  0  0
    6.3472   -4.7677    0.0000 O   0  0  0  0  0  0  0  0  0  0  0  0
    7.5333   -3.9976    0.0000 C   0  0  0  0  0  0  0  0  0  0  0  0
    7.7412   -3.0194    0.0000 F   0  0  0  0  0  0  0  0  0  0  0  0
    7.3253   -4.9757    0.0000 F   0  0  0  0  0  0  0  0  0  0  0  0
    8.5114   -4.2055    0.0000 F   0  0  0  0  0  0  0  0  0  0  0  0
   -0.8653   -0.5013    0.0000 C   0  0  0  0  0  0  0  0  0  0  0  0
   -1.7306   -1.0025    0.0000 N   0  0  0  0  0  0  0  0  0  0  0  0
  1  2  1  0  0  0  0
  2  7  2  0  0  0  0
  2  3  1  0  0  0  0
  3  4  2  0  0  0  0
  4  5  1  0  0  0  0
  5  6  2  0  0  0  0
  6  7  1  0  0  0  0
  5  8  1  0  0  0  0
  8 16  2  0  0  0  0
  8  9  1  0  0  0  0
  9 10  1  0  0  0  0
 10 15  2  0  0  0  0
 10 11  1  0  0  0  0
 11 12  2  0  0  0  0
 12 13  1  0  0  0  0
 13 14  2  0  0  0  0
 14 15  1  0  0  0  0
 15 16  1  0  0  0  0
 16 17  1  0  0  0  0
 17 18  1  0  0  0  0
 18 19  1  0  0  0  0
 19 20  1  0  0  0  0
 20 21  2  0  0  0  0
 20 22  1  0  0  0  0
 22 23  1  0  0  0  0
 23 24  2  0  0  0  0
 23 25  2  0  0  0  0
 23 26  1  0  0  0  0
 26 27  1  0  0  0  0
 26 28  1  0  0  0  0
 26 29  1  0  0  0  0
 13 30  1  0  0  0  0
 30 31  3  0  0  0  0
M  END
> <CMPD_CHEMBLID>
CHEMBL257178

> <MOLREGNO>
424717

> <PARENT_CMPD_CHEMBLID>
CHEMBL257178

> <PARENT_MOLREGNO>
424717

> <MOL_PREF_NAME>

> <COMPOUND_KEY>
5618

> <ACTIVITY_ID>
14760846

> <STANDARD_TYPE>
Solubility

> <STANDARD_VALUE>
309000

> <STANDARD_UNITS>
nM

> <ASSAY_ID>
1369279

> <ASSAY_CHEMBLID>
CHEMBL3301364

> <ASSAY_TYPE>
P

> <ASSAY_SRC_ID>
27

> <ASSAY_SRC_DESCRIPTION>
AstraZeneca Deposited Data

> <TARGET_CHEMBLID>
CHEMBL612558

> <DOC_ID>
84147

> <DOC_CHEMBLID>
CHEMBL3301361

$$$$
CHEMBL1778367
  -OEChem-10291521012D

 34 36  0     1  0  0  0  0  0999 V2000
    6.0843   -0.4973    0.0000 C   0  0  0  0  0  0  0  0  0  0  0  0
    6.0813    0.5027    0.0000 O   0  0  0  0  0  0  0  0  0  0  0  0
    5.2138    1.0001    0.0000 C   0  0  0  0  0  0  0  0  0  0  0  0
    5.2109    2.0001    0.0000 C   0  0  2  0  0  0  0  0  0  0  0  0
    4.2109    1.9972    0.0000 H   0  0  0  0  0  0  0  0  0  0  0  0
    6.2109    2.0031    0.0000 C   0  0  0  0  0  0  0  0  0  0  0  0
    5.2079    3.0001    0.0000 O   0  0  0  0  0  0  0  0  0  0  0  0
    4.3404    3.4976    0.0000 C   0  0  0  0  0  0  0  0  0  0  0  0
    4.3404    4.5028    0.0000 C   0  0  0  0  0  0  0  0  0  0  0  0
    3.4729    5.0003    0.0000 C   0  0  0  0  0  0  0  0  0  0  0  0
    3.4729    6.0003    0.0000 O   0  0  0  0  0  0  0  0  0  0  0  0
    2.6069    6.5003    0.0000 C   0  0  0  0  0  0  0  0  0  0  0  0
    1.7379    5.9951    0.0000 C   0  0  0  0  0  0  0  0  0  0  0  0
    0.8718    6.4951    0.0000 C   0  0  0  0  0  0  0  0  0  0  0  0
    0.8659    7.4951    0.0000 C   0  0  0  0  0  0  0  0  0  0  0  0
   -0.0023    7.9913    0.0000 O   0  0  0  0  0  0  0  0  0  0  0  0
   -0.8661    7.4875    0.0000 C   0  0  0  0  0  0  0  0  0  0  0  0
    1.7350    8.0003    0.0000 C   0  0  0  0  0  0  0  0  0  0  0  0
    2.6099    7.5054    0.0000 C   0  0  0  0  0  0  0  0  0  0  0  0
    2.6054    4.5028    0.0000 C   0  0  0  0  0  0  0  0  0  0  0  0
    2.6054    3.4976    0.0000 C   0  0  0  0  0  0  0  0  0  0  0  0
    3.4729    2.9899    0.0000 C   0  0  0  0  0  0  0  0  0  0  0  0
    1.7379    3.0001    0.0000 C   0  0  0  0  0  0  0  0  0  0  0  0
    0.8734    3.5027    0.0000 O   0  0  0  0  0  0  0  0  0  0  0  0
    1.7350    2.0001    0.0000 N   0  0  0  0  0  0  0  0  0  0  0  0
    0.8675    1.5027    0.0000 C   0  0  0  0  0  0  0  0  0  0  0  0
    0.8675    0.4975    0.0000 C   0  0  0  0  0  0  0  0  0  0  0  0
    0.0000    0.0000    0.0000 C   0  0  0  0  0  0  0  0  0  0  0  0
   -0.8675    0.4975    0.0000 C   0  0  0  0  0  0  0  0  0  0  0  0
   -0.8675    1.5027    0.0000 C   0  0  0  0  0  0  0  0  0  0  0  0
    0.0000    2.0104    0.0000 N   0  0  0  0  0  0  0  0  0  0  0  0
   -1.7328   -0.0038    0.0000 C   0  0  0  0  0  0  0  0  0  0  0  0
   -2.5995    0.4950    0.0000 O   0  0  0  0  0  0  0  0  0  0  0  0
   -1.7313   -1.0038    0.0000 O   0  0  0  0  0  0  0  0  0  0  0  0
  1  2  1  0  0  0  0
  2  3  1  0  0  0  0
  3  4  1  0  0  0  0
  4  5  1  6  0  0  0
  4  6  1  0  0  0  0
  4  7  1  0  0  0  0
  7  8  1  0  0  0  0
  8 22  2  0  0  0  0
  8  9  1  0  0  0  0
  9 10  2  0  0  0  0
 10 11  1  0  0  0  0
 11 12  1  0  0  0  0
 12 19  2  0  0  0  0
 12 13  1  0  0  0  0
 13 14  2  0  0  0  0
 14 15  1  0  0  0  0
 15 16  1  0  0  0  0
 16 17  1  0  0  0  0
 15 18  2  0  0  0  0
 18 19  1  0  0  0  0
 10 20  1  0  0  0  0
 20 21  2  0  0  0  0
 21 22  1  0  0  0  0
 21 23  1  0  0  0  0
 23 24  2  0  0  0  0
 23 25  1  0  0  0  0
 25 26  1  0  0  0  0
 26 31  2  0  0  0  0
 26 27  1  0  0  0  0
 27 28  2  0  0  0  0
 28 29  1  0  0  0  0
 29 30  2  0  0  0  0
 30 31  1  0  0  0  0
 29 32  1  0  0  0  0
 32 33  2  0  0  0  0
 32 34  1  0  0  0  0
M  END
> <CMPD_CHEMBLID>
CHEMBL1778367

> <MOLREGNO>
1146829

> <PARENT_CMPD_CHEMBLID>
CHEMBL1778367

> <PARENT_MOLREGNO>
1146829

> <MOL_PREF_NAME>

> <COMPOUND_KEY>
2470

> <ACTIVITY_ID>
14762208

> <STANDARD_TYPE>
Solubility

> <STANDARD_VALUE>
1513600

> <STANDARD_UNITS>
nM

> <ASSAY_ID>
1369279

> <ASSAY_CHEMBLID>
CHEMBL3301364

> <ASSAY_TYPE>
P

> <ASSAY_SRC_ID>
27

> <ASSAY_SRC_DESCRIPTION>
AstraZeneca Deposited Data

> <TARGET_CHEMBLID>
CHEMBL612558

> <DOC_ID>
84147

> <DOC_CHEMBLID>
CHEMBL3301361

$$$$
CHEMBL268453
  -OEChem-10291521012D

 38 41  0     1  0  0  0  0  0999 V2000
    4.3394    1.5082    0.0000 C   0  0  0  0  0  0  0  0  0  0  0  0
    3.4735    1.0079    0.0000 C   0  0  0  0  0  0  0  0  0  0  0  0
    3.4748    0.0023    0.0000 N   0  0  0  0  0  0  0  0  0  0  0  0
    2.6038   -0.4989    0.0000 C   0  0  0  0  0  0  0  0  0  0  0  0
    2.6037   -1.4989    0.0000 O   0  0  0  0  0  0  0  0  0  0  0  0
    1.7371    0.0000    0.0000 C   0  0  0  0  0  0  0  0  0  0  0  0
    0.8679   -0.4977    0.0000 C   0  0  0  0  0  0  0  0  0  0  0  0
    0.0000    0.0000    0.0000 C   0  0  0  0  0  0  0  0  0  0  0  0
   -0.8653   -0.5013    0.0000 C   0  0  0  0  0  0  0  0  0  0  0  0
   -0.8638   -1.5013    0.0000 N   0  0  3  0  0  0  0  0  0  0  0  0
    0.0029   -2.0000    0.0000 C   0  0  0  0  0  0  0  0  0  0  0  0
    0.8682   -1.4987    0.0000 C   0  0  0  0  0  0  0  0  0  0  0  0
    1.7335   -0.9975    0.0000 C   0  0  0  0  0  0  0  0  0  0  0  0
   -1.7291   -2.0025    0.0000 C   0  0  0  0  0  0  0  0  0  0  0  0
   -2.5989   -1.4986    0.0000 C   0  0  0  0  0  0  0  0  0  0  0  0
   -3.4642   -1.9999    0.0000 C   0  0  0  0  0  0  0  0  0  0  0  0
   -3.4686   -2.9999    0.0000 C   0  0  0  0  0  0  0  0  0  0  0  0
   -4.3361   -3.4974    0.0000 C   0  0  0  0  0  0  0  0  0  0  0  0
   -5.2007   -2.9948    0.0000 O   0  0  0  0  0  0  0  0  0  0  0  0
   -4.3391   -4.4974    0.0000 N   0  0  0  0  0  0  0  0  0  0  0  0
   -5.2066   -4.9948    0.0000 C   0  0  0  0  0  0  0  0  0  0  0  0
   -5.2095   -5.9948    0.0000 C   0  0  0  0  0  0  0  0  0  0  0  0
   -6.0830   -6.4923    0.0000 C   0  0  0  0  0  0  0  0  0  0  0  0
   -6.0859   -7.4923    0.0000 C   0  0  0  0  0  0  0  0  0  0  0  0
   -5.2243   -7.9999    0.0000 C   0  0  0  0  0  0  0  0  0  0  0  0
   -4.3509   -7.5024    0.0000 C   0  0  0  0  0  0  0  0  0  0  0  0
   -4.3390   -6.4974    0.0000 C   0  0  0  0  0  0  0  0  0  0  0  0
   -3.4893   -8.0101    0.0000 N   0  3  0  0  0  0  0  0  0  0  0  0
   -3.4981   -9.0100    0.0000 O   0  0  0  0  0  0  0  0  0  0  0  0
   -2.6189   -7.5177    0.0000 O   0  5  0  0  0  0  0  0  0  0  0  0
   -2.5989   -3.5038    0.0000 C   0  0  0  0  0  0  0  0  0  0  0  0
   -2.6033   -4.5038    0.0000 F   0  0  0  0  0  0  0  0  0  0  0  0
   -1.7247   -3.0077    0.0000 C   0  0  0  0  0  0  0  0  0  0  0  0
   -0.0000    1.0056    0.0000 C   0  0  0  0  0  0  0  0  0  0  0  0
   -0.8675    1.5031    0.0000 C   0  0  0  0  0  0  0  0  0  0  0  0
    0.8679    1.5135    0.0000 C   0  0  0  0  0  0  0  0  0  0  0  0
    1.7358    1.0056    0.0000 C   0  0  0  0  0  0  0  0  0  0  0  0
    2.6012    1.5123    0.0000 N   0  0  0  0  0  0  0  0  0  0  0  0
  1  2  1  0  0  0  0
  2 38  2  0  0  0  0
  2  3  1  0  0  0  0
  3  4  2  0  0  0  0
  4  5  1  0  0  0  0
  4  6  1  0  0  0  0
  6 37  2  0  0  0  0
  6  7  1  0  0  0  0
  7  8  2  0  0  0  0
  8  9  1  0  0  0  0
  9 10  1  0  0  0  0
 10 11  1  0  0  0  0
 11 12  1  0  0  0  0
 12 13  3  0  0  0  0
 10 14  1  0  0  0  0
 14 33  2  0  0  0  0
 14 15  1  0  0  0  0
 15 16  2  0  0  0  0
 16 17  1  0  0  0  0
 17 18  1  0  0  0  0
 18 19  2  0  0  0  0
 18 20  1  0  0  0  0
 20 21  1  0  0  0  0
 21 22  1  0  0  0  0
 22 27  2  0  0  0  0
 22 23  1  0  0  0  0
 23 24  2  0  0  0  0
 24 25  1  0  0  0  0
 25 26  2  0  0  0  0
 26 27  1  0  0  0  0
 26 28  1  0  0  0  0
 28 29  2  0  0  0  0
 28 30  1  0  0  0  0
 17 31  2  0  0  0  0
 31 32  1  0  0  0  0
 31 33  1  0  0  0  0
  8 34  1  0  0  0  0
 34 35  1  0  0  0  0
 34 36  2  0  0  0  0
 36 37  1  0  0  0  0
 37 38  1  0  0  0  0
M  CHG  2  28   1  30  -1
M  END
> <CMPD_CHEMBLID>
CHEMBL268453

> <MOLREGNO>
462

> <PARENT_CMPD_CHEMBLID>
CHEMBL268453

> <PARENT_MOLREGNO>
462

> <MOL_PREF_NAME>

> <COMPOUND_KEY>
537

> <ACTIVITY_ID>
14767955

> <STANDARD_TYPE>
Solubility

> <STANDARD_VALUE>
100

> <STANDARD_UNITS>
nM

> <ASSAY_ID>
1369279

> <ASSAY_CHEMBLID>
CHEMBL3301364

> <ASSAY_TYPE>
P

> <ASSAY_SRC_ID>
27

> <ASSAY_SRC_DESCRIPTION>
AstraZeneca Deposited Data

> <TARGET_CHEMBLID>
CHEMBL612558

> <DOC_ID>
84147

> <DOC_CHEMBLID>
CHEMBL3301361

$$$$
CHEMBL205526
  -OEChem-10291521012D

 32 35  0     0  0  0  0  0  0999 V2000
    1.7340    4.0138    0.0000 C   0  0  0  0  0  0  0  0  0  0  0  0
    1.7340    3.0138    0.0000 C   0  0  0  0  0  0  0  0  0  0  0  0
    2.6001    2.5138    0.0000 C   0  0  0  0  0  0  0  0  0  0  0  0
    0.8680    2.5138    0.0000 C   0  0  0  0  0  0  0  0  0  0  0  0
    0.8680    1.5138    0.0000 N   0  0  0  0  0  0  0  0  0  0  0  0
    0.0000    1.0058    0.0000 C   0  0  0  0  0  0  0  0  0  0  0  0
   -0.8675    1.5032    0.0000 O   0  0  0  0  0  0  0  0  0  0  0  0
    0.0000    0.0000    0.0000 N   0  0  0  0  0  0  0  0  0  0  0  0
   -0.8653   -0.5013    0.0000 C   0  0  0  0  0  0  0  0  0  0  0  0
    0.8680   -0.4978    0.0000 C   0  0  0  0  0  0  0  0  0  0  0  0
    0.8675   -1.4978    0.0000 O   0  0  0  0  0  0  0  0  0  0  0  0
    1.7360   -0.0012    0.0000 C   0  0  0  0  0  0  0  0  0  0  0  0
    2.6938   -0.3125    0.0000 C   0  0  0  0  0  0  0  0  0  0  0  0
    3.0028   -1.2636    0.0000 S   0  0  0  0  0  0  0  0  0  0  0  0
    3.9809   -1.4715    0.0000 C   0  0  0  0  0  0  0  0  0  0  0  0
    4.2899   -2.4226    0.0000 C   0  0  0  0  0  0  0  0  0  0  0  0
    5.2680   -2.6306    0.0000 C   0  0  0  0  0  0  0  0  0  0  0  0
    5.5770   -3.5816    0.0000 O   0  0  0  0  0  0  0  0  0  0  0  0
    3.2858    0.5023    0.0000 C   0  0  0  0  0  0  0  0  0  0  0  0
    4.2858    0.5024    0.0000 C   0  0  0  0  0  0  0  0  0  0  0  0
    4.7857    1.3684    0.0000 C   0  0  0  0  0  0  0  0  0  0  0  0
    4.2849    2.2428    0.0000 C   0  0  0  0  0  0  0  0  0  0  0  0
    4.7889    3.1131    0.0000 C   0  0  0  0  0  0  0  0  0  0  0  0
    5.7937    3.1089    0.0000 C   0  0  0  0  0  0  0  0  0  0  0  0
    6.2926    2.2422    0.0000 C   0  0  0  0  0  0  0  0  0  0  0  0
    7.2942    2.2361    0.0000 C   0  0  0  0  0  0  0  0  0  0  0  0
    7.7947    1.3697    0.0000 C   0  0  0  0  0  0  0  0  0  0  0  0
    7.2895    0.5001    0.0000 C   0  0  0  0  0  0  0  0  0  0  0  0
    6.2840    0.4969    0.0000 C   0  0  0  0  0  0  0  0  0  0  0  0
    5.7886    1.3719    0.0000 C   0  0  0  0  0  0  0  0  0  0  0  0
    2.6938    1.3169    0.0000 S   0  0  0  0  0  0  0  0  0  0  0  0
    1.7360    1.0058    0.0000 C   0  0  0  0  0  0  0  0  0  0  0  0
  1  2  1  0  0  0  0
  2  3  1  0  0  0  0
  2  4  1  0  0  0  0
  4  5  1  0  0  0  0
  5 32  1  0  0  0  0
  5  6  1  0  0  0  0
  6  7  2  0  0  0  0
  6  8  1  0  0  0  0
  8  9  1  0  0  0  0
  8 10  1  0  0  0  0
 10 11  2  0  0  0  0
 10 12  1  0  0  0  0
 12 32  2  0  0  0  0
 12 13  1  0  0  0  0
 13 14  1  0  0  0  0
 14 15  1  0  0  0  0
 15 16  1  0  0  0  0
 16 17  1  0  0  0  0
 17 18  1  0  0  0  0
 13 19  2  0  0  0  0
 19 20  1  0  0  0  0
 20 21  1  0  0  0  0
 21 30  2  0  0  0  0
 21 22  1  0  0  0  0
 22 23  2  0  0  0  0
 23 24  1  0  0  0  0
 24 25  2  0  0  0  0
 25 30  1  0  0  0  0
 25 26  1  0  0  0  0
 26 27  2  0  0  0  0
 27 28  1  0  0  0  0
 28 29  2  0  0  0  0
 29 30  1  0  0  0  0
 19 31  1  0  0  0  0
 31 32  1  0  0  0  0
M  END
> <CMPD_CHEMBLID>
CHEMBL205526

> <MOLREGNO>
345215

> <PARENT_CMPD_CHEMBLID>
CHEMBL205526

> <PARENT_MOLREGNO>
345215

> <MOL_PREF_NAME>

> <COMPOUND_KEY>
1856

> <ACTIVITY_ID>
14767959

> <STANDARD_TYPE>
Solubility

> <STANDARD_VALUE>
200

> <STANDARD_UNITS>
nM

> <ASSAY_ID>
1369279

> <ASSAY_CHEMBLID>
CHEMBL3301364

> <ASSAY_TYPE>
P

> <ASSAY_SRC_ID>
27

> <ASSAY_SRC_DESCRIPTION>
AstraZeneca Deposited Data

> <TARGET_CHEMBLID>
CHEMBL612558

> <DOC_ID>
84147

> <DOC_CHEMBLID>
CHEMBL3301361

$$$$
CHEMBL2035037
  -OEChem-10291521012D

 27 31  0     0  0  0  0  0  0999 V2000
    3.0028   -2.2695    0.0000 C   0  0  0  0  0  0  0  0  0  0  0  0
    2.6938   -1.3184    0.0000 N   0  0  0  0  0  0  0  0  0  0  0  0
    3.2858   -0.5036    0.0000 C   0  0  0  0  0  0  0  0  0  0  0  0
    2.6938    0.3110    0.0000 N   0  0  0  0  0  0  0  0  0  0  0  0
    1.7360   -0.0000    0.0000 C   0  0  0  0  0  0  0  0  0  0  0  0
    0.8680    0.5079    0.0000 C   0  0  0  0  0  0  0  0  0  0  0  0
    0.8680    1.5079    0.0000 C   0  0  0  0  0  0  0  0  0  0  0  0
   -0.0040    2.0079    0.0000 C   0  0  0  0  0  0  0  0  0  0  0  0
   -0.0041    3.0080    0.0000 C   0  0  0  0  0  0  0  0  0  0  0  0
    0.8591    3.5130    0.0000 C   0  0  0  0  0  0  0  0  0  0  0  0
    1.7311    3.0130    0.0000 C   0  0  0  0  0  0  0  0  0  0  0  0
    1.7400    2.0079    0.0000 C   0  0  0  0  0  0  0  0  0  0  0  0
    0.8547    4.5130    0.0000 C   0  0  0  0  0  0  0  0  0  0  0  0
   -0.1453    4.5086    0.0000 N   0  0  0  0  0  0  0  0  0  0  0  0
    1.8546    4.5174    0.0000 C   0  0  0  0  0  0  0  0  0  0  0  0
    1.8502    5.5174    0.0000 C   0  0  0  0  0  0  0  0  0  0  0  0
    0.8503    5.5130    0.0000 C   0  0  0  0  0  0  0  0  0  0  0  0
    0.0000    0.0000    0.0000 C   0  0  0  0  0  0  0  0  0  0  0  0
   -0.0000   -1.0058    0.0000 C   0  0  0  0  0  0  0  0  0  0  0  0
    0.8680   -1.5037    0.0000 C   0  0  0  0  0  0  0  0  0  0  0  0
    1.7360   -1.0071    0.0000 C   0  0  0  0  0  0  0  0  0  0  0  0
   -0.8675    0.4975    0.0000 C   0  0  0  0  0  0  0  0  0  0  0  0
   -1.7350   -0.0102    0.0000 C   0  0  0  0  0  0  0  0  0  0  0  0
   -2.6026    0.4872    0.0000 C   0  0  0  0  0  0  0  0  0  0  0  0
   -2.6113    1.4872    0.0000 C   0  0  0  0  0  0  0  0  0  0  0  0
   -1.7438    1.9949    0.0000 C   0  0  0  0  0  0  0  0  0  0  0  0
   -0.8674    1.5026    0.0000 C   0  0  0  0  0  0  0  0  0  0  0  0
  1  2  1  0  0  0  0
  2 21  1  0  0  0  0
  2  3  1  0  0  0  0
  3  4  2  0  0  0  0
  4  5  1  0  0  0  0
  5 21  2  0  0  0  0
  5  6  1  0  0  0  0
  6  7  1  0  0  0  0
  7 12  2  0  0  0  0
  7  8  1  0  0  0  0
  8  9  2  0  0  0  0
  9 10  1  0  0  0  0
 10 11  2  0  0  0  0
 11 12  1  0  0  0  0
 10 13  1  0  0  0  0
 13 17  1  0  0  0  0
 13 14  1  0  0  0  0
 13 15  1  0  0  0  0
 15 16  1  0  0  0  0
 16 17  1  0  0  0  0
  6 18  2  0  0  0  0
 18 19  1  0  0  0  0
 19 20  2  0  0  0  0
 20 21  1  0  0  0  0
 18 22  1  0  0  0  0
 22 27  2  0  0  0  0
 22 23  1  0  0  0  0
 23 24  2  0  0  0  0
 24 25  1  0  0  0  0
 25 26  2  0  0  0  0
 26 27  1  0  0  0  0
M  END
> <CMPD_CHEMBLID>
CHEMBL2035037

> <MOLREGNO>
1344557

> <PARENT_CMPD_CHEMBLID>
CHEMBL2035037

> <PARENT_MOLREGNO>
1344557

> <MOL_PREF_NAME>

> <COMPOUND_KEY>
5605

> <ACTIVITY_ID>
14759689

> <STANDARD_TYPE>
Solubility

> <STANDARD_VALUE>
190500

> <STANDARD_UNITS>
nM

> <ASSAY_ID>
1369279

> <ASSAY_CHEMBLID>
CHEMBL3301364

> <ASSAY_TYPE>
P

> <ASSAY_SRC_ID>
27

> <ASSAY_SRC_DESCRIPTION>
AstraZeneca Deposited Data

> <TARGET_CHEMBLID>
CHEMBL612558

> <DOC_ID>
84147

> <DOC_CHEMBLID>
CHEMBL3301361

$$$$
CHEMBL1721498
  -OEChem-10291521012D

 20 22  0     0  0  0  0  0  0999 V2000
   -3.4707   -2.9989    0.0000 Cl  0  0  0  0  0  0  0  0  0  0  0  0
   -2.6025   -2.5027    0.0000 C   0  0  0  0  0  0  0  0  0  0  0  0
   -2.6010   -1.4975    0.0000 C   0  0  0  0  0  0  0  0  0  0  0  0
   -1.7328   -1.0012    0.0000 C   0  0  0  0  0  0  0  0  0  0  0  0
   -0.8660   -1.5000    0.0000 C   0  0  0  0  0  0  0  0  0  0  0  0
   -0.8675   -2.5052    0.0000 C   0  0  0  0  0  0  0  0  0  0  0  0
   -1.7357   -3.0116    0.0000 C   0  0  0  0  0  0  0  0  0  0  0  0
   -0.0000   -1.0000    0.0000 C   0  0  0  0  0  0  0  0  0  0  0  0
    0.8660   -1.5000    0.0000 O   0  0  0  0  0  0  0  0  0  0  0  0
    0.0000    0.0000    0.0000 C   0  0  0  0  0  0  0  0  0  0  0  0
   -0.8675    0.4975    0.0000 C   0  0  0  0  0  0  0  0  0  0  0  0
   -0.8675    1.5027    0.0000 C   0  0  0  0  0  0  0  0  0  0  0  0
    0.0000    2.0104    0.0000 N   0  0  0  0  0  0  0  0  0  0  0  0
    0.8675    1.5027    0.0000 C   0  0  0  0  0  0  0  0  0  0  0  0
    0.8675    0.4975    0.0000 C   0  0  0  0  0  0  0  0  0  0  0  0
    0.0000    3.0104    0.0000 C   0  0  0  0  0  0  0  0  0  0  0  0
    0.8660    3.5104    0.0000 O   0  0  0  0  0  0  0  0  0  0  0  0
   -0.8660    3.5104    0.0000 C   0  0  0  0  0  0  0  0  0  0  0  0
   -1.3679    4.3775    0.0000 C   0  0  0  0  0  0  0  0  0  0  0  0
   -1.8679    3.5115    0.0000 C   0  0  0  0  0  0  0  0  0  0  0  0
  1  2  1  0  0  0  0
  2  7  2  0  0  0  0
  2  3  1  0  0  0  0
  3  4  2  0  0  0  0
  4  5  1  0  0  0  0
  5  6  2  0  0  0  0
  6  7  1  0  0  0  0
  5  8  1  0  0  0  0
  8  9  2  0  0  0  0
  8 10  1  0  0  0  0
 10 15  1  0  0  0  0
 10 11  1  0  0  0  0
 11 12  1  0  0  0  0
 12 13  1  0  0  0  0
 13 14  1  0  0  0  0
 14 15  1  0  0  0  0
 13 16  1  0  0  0  0
 16 17  2  0  0  0  0
 16 18  1  0  0  0  0
 18 20  1  0  0  0  0
 18 19  1  0  0  0  0
 19 20  1  0  0  0  0
M  END
> <CMPD_CHEMBLID>
CHEMBL1721498

> <MOLREGNO>
1102229

> <PARENT_CMPD_CHEMBLID>
CHEMBL1721498

> <PARENT_MOLREGNO>
1102229

> <MOL_PREF_NAME>

> <COMPOUND_KEY>
2183

> <ACTIVITY_ID>
14759690

> <STANDARD_TYPE>
Solubility

> <STANDARD_VALUE>
190500

> <STANDARD_UNITS>
nM

> <ASSAY_ID>
1369279

> <ASSAY_CHEMBLID>
CHEMBL3301364

> <ASSAY_TYPE>
P

> <ASSAY_SRC_ID>
27

> <ASSAY_SRC_DESCRIPTION>
AstraZeneca Deposited Data

> <TARGET_CHEMBLID>
CHEMBL612558

> <DOC_ID>
84147

> <DOC_CHEMBLID>
CHEMBL3301361

$$$$
CHEMBL1523435
  -OEChem-10291521012D

 25 27  0     0  0  0  0  0  0999 V2000
   -2.6012    3.5100    0.0000 F   0  0  0  0  0  0  0  0  0  0  0  0
   -1.7359    4.0113    0.0000 C   0  0  0  0  0  0  0  0  0  0  0  0
   -2.2372    4.8766    0.0000 F   0  0  0  0  0  0  0  0  0  0  0  0
   -1.2346    3.1461    0.0000 F   0  0  0  0  0  0  0  0  0  0  0  0
   -0.8706    4.5126    0.0000 C   0  0  0  0  0  0  0  0  0  0  0  0
   -0.8707    5.5127    0.0000 C   0  0  0  0  0  0  0  0  0  0  0  0
   -0.0076    6.0177    0.0000 C   0  0  0  0  0  0  0  0  0  0  0  0
    0.8644    5.5177    0.0000 C   0  0  0  0  0  0  0  0  0  0  0  0
    0.8733    4.5126    0.0000 C   0  0  0  0  0  0  0  0  0  0  0  0
    0.0014    4.0126    0.0000 C   0  0  0  0  0  0  0  0  0  0  0  0
    0.0014    3.0126    0.0000 N   0  0  0  0  0  0  0  0  0  0  0  0
    0.8674    2.5126    0.0000 C   0  0  0  0  0  0  0  0  0  0  0  0
    1.7334    3.0126    0.0000 O   0  0  0  0  0  0  0  0  0  0  0  0
    0.8674    1.5126    0.0000 N   0  0  0  0  0  0  0  0  0  0  0  0
    0.0000    1.0051    0.0000 C   0  0  0  0  0  0  0  0  0  0  0  0
    0.0000    0.0000    0.0000 C   0  0  0  0  0  0  0  0  0  0  0  0
    0.8674   -0.4976    0.0000 N   0  0  0  0  0  0  0  0  0  0  0  0
    1.7348    0.0000    0.0000 C   0  0  0  0  0  0  0  0  0  0  0  0
    1.7348    1.0051    0.0000 C   0  0  0  0  0  0  0  0  0  0  0  0
    0.8674   -1.4976    0.0000 C   0  0  0  0  0  0  0  0  0  0  0  0
    1.7394   -1.9976    0.0000 C   0  0  0  0  0  0  0  0  0  0  0  0
    1.7395   -2.9977    0.0000 C   0  0  0  0  0  0  0  0  0  0  0  0
    0.8763   -3.5027    0.0000 C   0  0  0  0  0  0  0  0  0  0  0  0
    0.0043   -3.0027    0.0000 C   0  0  0  0  0  0  0  0  0  0  0  0
   -0.0046   -1.9976    0.0000 N   0  0  0  0  0  0  0  0  0  0  0  0
  1  2  1  0  0  0  0
  2  3  1  0  0  0  0
  2  4  1  0  0  0  0
  2  5  1  0  0  0  0
  5 10  2  0  0  0  0
  5  6  1  0  0  0  0
  6  7  2  0  0  0  0
  7  8  1  0  0  0  0
  8  9  2  0  0  0  0
  9 10  1  0  0  0  0
 10 11  1  0  0  0  0
 11 12  1  0  0  0  0
 12 13  2  0  0  0  0
 12 14  1  0  0  0  0
 14 19  1  0  0  0  0
 14 15  1  0  0  0  0
 15 16  1  0  0  0  0
 16 17  1  0  0  0  0
 17 18  1  0  0  0  0
 18 19  1  0  0  0  0
 17 20  1  0  0  0  0
 20 25  2  0  0  0  0
 20 21  1  0  0  0  0
 21 22  2  0  0  0  0
 22 23  1  0  0  0  0
 23 24  2  0  0  0  0
 24 25  1  0  0  0  0
M  END
> <CMPD_CHEMBLID>
CHEMBL1523435

> <MOLREGNO>
947319

> <PARENT_CMPD_CHEMBLID>
CHEMBL1523435

> <PARENT_MOLREGNO>
947319

> <MOL_PREF_NAME>

> <COMPOUND_KEY>
1121

> <ACTIVITY_ID>
14759691

> <STANDARD_TYPE>
Solubility

> <STANDARD_VALUE>
190500

> <STANDARD_UNITS>
nM

> <ASSAY_ID>
1369279

> <ASSAY_CHEMBLID>
CHEMBL3301364

> <ASSAY_TYPE>
P

> <ASSAY_SRC_ID>
27

> <ASSAY_SRC_DESCRIPTION>
AstraZeneca Deposited Data

> <TARGET_CHEMBLID>
CHEMBL612558

> <DOC_ID>
84147

> <DOC_CHEMBLID>
CHEMBL3301361

$$$$
CHEMBL2030443
  -OEChem-10291521012D

 25 27  0     0  0  0  0  0  0999 V2000
   -0.8734    3.5026    0.0000 C   0  0  0  0  0  0  0  0  0  0  0  0
   -0.8704    2.5026    0.0000 S   0  0  0  0  0  0  0  0  0  0  0  0
    0.1295    2.5056    0.0000 O   0  0  0  0  0  0  0  0  0  0  0  0
   -1.8704    2.4997    0.0000 O   0  0  0  0  0  0  0  0  0  0  0  0
   -0.8675    1.5026    0.0000 C   0  0  0  0  0  0  0  0  0  0  0  0
    0.0000    1.0052    0.0000 C   0  0  0  0  0  0  0  0  0  0  0  0
    0.0000    0.0000    0.0000 C   0  0  0  0  0  0  0  0  0  0  0  0
    0.8675   -0.4975    0.0000 C   0  0  0  0  0  0  0  0  0  0  0  0
    1.7350    0.0000    0.0000 N   0  0  0  0  0  0  0  0  0  0  0  0
    1.7350    1.0052    0.0000 C   0  0  0  0  0  0  0  0  0  0  0  0
    0.8675    1.5129    0.0000 N   0  0  0  0  0  0  0  0  0  0  0  0
    2.6025    1.5026    0.0000 C   0  0  0  0  0  0  0  0  0  0  0  0
    3.4700    0.9949    0.0000 C   0  0  0  0  0  0  0  0  0  0  0  0
    4.3376    1.4923    0.0000 C   0  0  0  0  0  0  0  0  0  0  0  0
    4.3464    2.4923    0.0000 C   0  0  0  0  0  0  0  0  0  0  0  0
    3.4788    3.0001    0.0000 C   0  0  0  0  0  0  0  0  0  0  0  0
    3.4877    4.0000    0.0000 C   0  0  0  0  0  0  0  0  0  0  0  0
    2.6261    4.5077    0.0000 O   0  0  0  0  0  0  0  0  0  0  0  0
    2.6025    2.5078    0.0000 C   0  0  0  0  0  0  0  0  0  0  0  0
    0.8675   -1.4975    0.0000 N   0  0  0  0  0  0  0  0  0  0  0  0
    1.7350   -1.9950    0.0000 C   0  0  0  0  0  0  0  0  0  0  0  0
    1.7350   -3.0002    0.0000 C   0  0  0  0  0  0  0  0  0  0  0  0
    0.8675   -3.5079    0.0000 O   0  0  0  0  0  0  0  0  0  0  0  0
    0.0000   -3.0002    0.0000 C   0  0  0  0  0  0  0  0  0  0  0  0
    0.0000   -1.9950    0.0000 C   0  0  0  0  0  0  0  0  0  0  0  0
  1  2  1  0  0  0  0
  2  3  2  0  0  0  0
  2  4  2  0  0  0  0
  2  5  1  0  0  0  0
  5  6  1  0  0  0  0
  6 11  2  0  0  0  0
  6  7  1  0  0  0  0
  7  8  2  0  0  0  0
  8  9  1  0  0  0  0
  9 10  2  0  0  0  0
 10 11  1  0  0  0  0
 10 12  1  0  0  0  0
 12 19  2  0  0  0  0
 12 13  1  0  0  0  0
 13 14  2  0  0  0  0
 14 15  1  0  0  0  0
 15 16  2  0  0  0  0
 16 17  1  0  0  0  0
 17 18  1  0  0  0  0
 16 19  1  0  0  0  0
  8 20  1  0  0  0  0
 20 25  1  0  0  0  0
 20 21  1  0  0  0  0
 21 22  1  0  0  0  0
 22 23  1  0  0  0  0
 23 24  1  0  0  0  0
 24 25  1  0  0  0  0
M  END
> <CMPD_CHEMBLID>
CHEMBL2030443

> <MOLREGNO>
1342497

> <PARENT_CMPD_CHEMBLID>
CHEMBL2030443

> <PARENT_MOLREGNO>
1342497

> <MOL_PREF_NAME>

> <COMPOUND_KEY>
3751

> <ACTIVITY_ID>
14759694

> <STANDARD_TYPE>
Solubility

> <STANDARD_VALUE>
195000

> <STANDARD_UNITS>
nM

> <ASSAY_ID>
1369279

> <ASSAY_CHEMBLID>
CHEMBL3301364

> <ASSAY_TYPE>
P

> <ASSAY_SRC_ID>
27

> <ASSAY_SRC_DESCRIPTION>
AstraZeneca Deposited Data

> <TARGET_CHEMBLID>
CHEMBL612558

> <DOC_ID>
84147

> <DOC_CHEMBLID>
CHEMBL3301361

$$$$
CHEMBL1762530
  -OEChem-10291521012D

 36 40  0     0  0  0  0  0  0999 V2000
    0.0015   -1.9975    0.0000 C   0  0  0  0  0  0  0  0  0  0  0  0
    0.8675   -1.4975    0.0000 N   0  0  0  0  0  0  0  0  0  0  0  0
    0.8675   -0.4975    0.0000 C   0  0  0  0  0  0  0  0  0  0  0  0
    0.0000    0.0000    0.0000 C   0  0  0  0  0  0  0  0  0  0  0  0
   -0.0000    1.0052    0.0000 C   0  0  0  0  0  0  0  0  0  0  0  0
    0.8675    1.5129    0.0000 N   0  0  0  0  0  0  0  0  0  0  0  0
    1.7350    1.0052    0.0000 C   0  0  0  0  0  0  0  0  0  0  0  0
    2.6025    1.5026    0.0000 N   0  0  0  0  0  0  0  0  0  0  0  0
    2.6054    2.5026    0.0000 C   0  0  0  0  0  0  0  0  0  0  0  0
    3.4789    3.0001    0.0000 C   0  0  0  0  0  0  0  0  0  0  0  0
    3.4819    4.0001    0.0000 C   0  0  0  0  0  0  0  0  0  0  0  0
    2.6203    4.5077    0.0000 C   0  0  0  0  0  0  0  0  0  0  0  0
    1.7468    4.0103    0.0000 C   0  0  0  0  0  0  0  0  0  0  0  0
    1.7350    3.0052    0.0000 C   0  0  0  0  0  0  0  0  0  0  0  0
    0.8853    4.5179    0.0000 N   0  0  0  0  0  0  0  0  0  0  0  0
    0.0163    4.0231    0.0000 C   0  0  0  0  0  0  0  0  0  0  0  0
   -0.8498    4.5334    0.0000 C   0  0  0  0  0  0  0  0  0  0  0  0
   -0.8468    5.5385    0.0000 O   0  0  0  0  0  0  0  0  0  0  0  0
    0.0310    6.0282    0.0000 C   0  0  0  0  0  0  0  0  0  0  0  0
    0.8970    5.5179    0.0000 C   0  0  0  0  0  0  0  0  0  0  0  0
    4.3509    4.4950    0.0000 N   0  0  0  0  0  0  0  0  0  0  0  0
    4.3539    5.4950    0.0000 C   0  0  0  0  0  0  0  0  0  0  0  0
    5.2274    5.9925    0.0000 C   0  0  0  0  0  0  0  0  0  0  0  0
    6.0978    5.4899    0.0000 O   0  0  0  0  0  0  0  0  0  0  0  0
    6.0860    4.4848    0.0000 C   0  0  0  0  0  0  0  0  0  0  0  0
    5.2125    3.9874    0.0000 C   0  0  0  0  0  0  0  0  0  0  0  0
    1.7350    0.0000    0.0000 N   0  0  0  0  0  0  0  0  0  0  0  0
    1.7335   -1.9975    0.0000 C   0  0  0  0  0  0  0  0  0  0  0  0
    1.7306   -3.0026    0.0000 C   0  0  0  0  0  0  0  0  0  0  0  0
    2.6055   -3.4975    0.0000 C   0  0  0  0  0  0  0  0  0  0  0  0
    2.6114   -4.4975    0.0000 C   0  0  0  0  0  0  0  0  0  0  0  0
    3.4803   -4.9924    0.0000 O   0  0  0  0  0  0  0  0  0  0  0  0
    3.4745   -2.9923    0.0000 C   0  0  0  0  0  0  0  0  0  0  0  0
    3.4686   -1.9923    0.0000 C   0  0  0  0  0  0  0  0  0  0  0  0
    2.6026   -1.4923    0.0000 C   0  0  0  0  0  0  0  0  0  0  0  0
    2.6011   -0.4923    0.0000 C   0  0  0  0  0  0  0  0  0  0  0  0
  1  2  1  0  0  0  0
  2  3  1  0  0  0  0
  3 27  2  0  0  0  0
  3  4  1  0  0  0  0
  4  5  2  0  0  0  0
  5  6  1  0  0  0  0
  6  7  2  0  0  0  0
  7  8  1  0  0  0  0
  8  9  1  0  0  0  0
  9 14  2  0  0  0  0
  9 10  1  0  0  0  0
 10 11  2  0  0  0  0
 11 12  1  0  0  0  0
 12 13  2  0  0  0  0
 13 14  1  0  0  0  0
 13 15  1  0  0  0  0
 15 20  1  0  0  0  0
 15 16  1  0  0  0  0
 16 17  1  0  0  0  0
 17 18  1  0  0  0  0
 18 19  1  0  0  0  0
 19 20  1  0  0  0  0
 11 21  1  0  0  0  0
 21 26  1  0  0  0  0
 21 22  1  0  0  0  0
 22 23  1  0  0  0  0
 23 24  1  0  0  0  0
 24 25  1  0  0  0  0
 25 26  1  0  0  0  0
  7 27  1  0  0  0  0
  2 28  1  0  0  0  0
 28 35  2  0  0  0  0
 28 29  1  0  0  0  0
 29 30  2  0  0  0  0
 30 31  1  0  0  0  0
 31 32  1  0  0  0  0
 30 33  1  0  0  0  0
 33 34  2  0  0  0  0
 34 35  1  0  0  0  0
 35 36  1  0  0  0  0
M  END
> <CMPD_CHEMBLID>
CHEMBL1762530

> <MOLREGNO>
1139824

> <PARENT_CMPD_CHEMBLID>
CHEMBL1762530

> <PARENT_MOLREGNO>
1139824

> <MOL_PREF_NAME>

> <COMPOUND_KEY>
4100

> <ACTIVITY_ID>
14759696

> <STANDARD_TYPE>
Solubility

> <STANDARD_VALUE>
195000

> <STANDARD_UNITS>
nM

> <ASSAY_ID>
1369279

> <ASSAY_CHEMBLID>
CHEMBL3301364

> <ASSAY_TYPE>
P

> <ASSAY_SRC_ID>
27

> <ASSAY_SRC_DESCRIPTION>
AstraZeneca Deposited Data

> <TARGET_CHEMBLID>
CHEMBL612558

> <DOC_ID>
84147

> <DOC_CHEMBLID>
CHEMBL3301361

$$$$
CHEMBL1762529
  -OEChem-10291521012D

 37 41  0     0  0  0  0  0  0999 V2000
   -2.6084   -0.5078    0.0000 C   0  0  0  0  0  0  0  0  0  0  0  0
   -2.6025   -1.5077    0.0000 O   0  0  0  0  0  0  0  0  0  0  0  0
   -1.7335   -2.0026    0.0000 C   0  0  0  0  0  0  0  0  0  0  0  0
   -1.7306   -3.0078    0.0000 C   0  0  0  0  0  0  0  0  0  0  0  0
   -0.8616   -3.5028    0.0000 C   0  0  0  0  0  0  0  0  0  0  0  0
   -0.8586   -4.5027    0.0000 C   0  0  0  0  0  0  0  0  0  0  0  0
    0.0089   -5.0002    0.0000 O   0  0  0  0  0  0  0  0  0  0  0  0
    0.0044   -3.0027    0.0000 C   0  0  0  0  0  0  0  0  0  0  0  0
    0.0015   -1.9975    0.0000 C   0  0  0  0  0  0  0  0  0  0  0  0
   -0.8675   -1.4924    0.0000 C   0  0  0  0  0  0  0  0  0  0  0  0
    0.8675   -1.4975    0.0000 N   0  0  0  0  0  0  0  0  0  0  0  0
    1.7335   -1.9975    0.0000 C   0  0  0  0  0  0  0  0  0  0  0  0
    0.8675   -0.4975    0.0000 C   0  0  0  0  0  0  0  0  0  0  0  0
    0.0000    0.0000    0.0000 C   0  0  0  0  0  0  0  0  0  0  0  0
   -0.0000    1.0052    0.0000 C   0  0  0  0  0  0  0  0  0  0  0  0
    0.8675    1.5129    0.0000 N   0  0  0  0  0  0  0  0  0  0  0  0
    1.7350    1.0052    0.0000 C   0  0  0  0  0  0  0  0  0  0  0  0
    2.6025    1.5026    0.0000 N   0  0  0  0  0  0  0  0  0  0  0  0
    2.6054    2.5026    0.0000 C   0  0  0  0  0  0  0  0  0  0  0  0
    3.4789    3.0001    0.0000 C   0  0  0  0  0  0  0  0  0  0  0  0
    3.4819    4.0001    0.0000 C   0  0  0  0  0  0  0  0  0  0  0  0
    2.6203    4.5077    0.0000 C   0  0  0  0  0  0  0  0  0  0  0  0
    1.7468    4.0103    0.0000 C   0  0  0  0  0  0  0  0  0  0  0  0
    1.7350    3.0052    0.0000 C   0  0  0  0  0  0  0  0  0  0  0  0
    0.8853    4.5179    0.0000 N   0  0  0  0  0  0  0  0  0  0  0  0
    0.0163    4.0231    0.0000 C   0  0  0  0  0  0  0  0  0  0  0  0
   -0.8498    4.5334    0.0000 C   0  0  0  0  0  0  0  0  0  0  0  0
   -0.8468    5.5385    0.0000 O   0  0  0  0  0  0  0  0  0  0  0  0
    0.0310    6.0282    0.0000 C   0  0  0  0  0  0  0  0  0  0  0  0
    0.8970    5.5179    0.0000 C   0  0  0  0  0  0  0  0  0  0  0  0
    4.3509    4.4950    0.0000 N   0  0  0  0  0  0  0  0  0  0  0  0
    4.3539    5.4950    0.0000 C   0  0  0  0  0  0  0  0  0  0  0  0
    5.2274    5.9925    0.0000 C   0  0  0  0  0  0  0  0  0  0  0  0
    6.0978    5.4899    0.0000 O   0  0  0  0  0  0  0  0  0  0  0  0
    6.0860    4.4848    0.0000 C   0  0  0  0  0  0  0  0  0  0  0  0
    5.2125    3.9874    0.0000 C   0  0  0  0  0  0  0  0  0  0  0  0
    1.7350    0.0000    0.0000 N   0  0  0  0  0  0  0  0  0  0  0  0
  1  2  1  0  0  0  0
  2  3  1  0  0  0  0
  3 10  2  0  0  0  0
  3  4  1  0  0  0  0
  4  5  2  0  0  0  0
  5  6  1  0  0  0  0
  6  7  1  0  0  0  0
  5  8  1  0  0  0  0
  8  9  2  0  0  0  0
  9 10  1  0  0  0  0
  9 11  1  0  0  0  0
 11 12  1  0  0  0  0
 11 13  1  0  0  0  0
 13 37  2  0  0  0  0
 13 14  1  0  0  0  0
 14 15  2  0  0  0  0
 15 16  1  0  0  0  0
 16 17  2  0  0  0  0
 17 18  1  0  0  0  0
 18 19  1  0  0  0  0
 19 24  2  0  0  0  0
 19 20  1  0  0  0  0
 20 21  2  0  0  0  0
 21 22  1  0  0  0  0
 22 23  2  0  0  0  0
 23 24  1  0  0  0  0
 23 25  1  0  0  0  0
 25 30  1  0  0  0  0
 25 26  1  0  0  0  0
 26 27  1  0  0  0  0
 27 28  1  0  0  0  0
 28 29  1  0  0  0  0
 29 30  1  0  0  0  0
 21 31  1  0  0  0  0
 31 36  1  0  0  0  0
 31 32  1  0  0  0  0
 32 33  1  0  0  0  0
 33 34  1  0  0  0  0
 34 35  1  0  0  0  0
 35 36  1  0  0  0  0
 17 37  1  0  0  0  0
M  END
> <CMPD_CHEMBLID>
CHEMBL1762529

> <MOLREGNO>
1139823

> <PARENT_CMPD_CHEMBLID>
CHEMBL1762529

> <PARENT_MOLREGNO>
1139823

> <MOL_PREF_NAME>

> <COMPOUND_KEY>
4441

> <ACTIVITY_ID>
14759697

> <STANDARD_TYPE>
Solubility

> <STANDARD_VALUE>
195000

> <STANDARD_UNITS>
nM

> <ASSAY_ID>
1369279

> <ASSAY_CHEMBLID>
CHEMBL3301364

> <ASSAY_TYPE>
P

> <ASSAY_SRC_ID>
27

> <ASSAY_SRC_DESCRIPTION>
AstraZeneca Deposited Data

> <TARGET_CHEMBLID>
CHEMBL612558

> <DOC_ID>
84147

> <DOC_CHEMBLID>
CHEMBL3301361

$$$$
CHEMBL372361
  -OEChem-10291521012D

 28 30  0     0  0  0  0  0  0999 V2000
    5.2109    2.0001    0.0000 C   0  0  0  0  0  0  0  0  0  0  0  0
    5.2079    3.0001    0.0000 S   0  0  0  0  0  0  0  0  0  0  0  0
    4.3404    3.4976    0.0000 C   0  0  0  0  0  0  0  0  0  0  0  0
    4.3404    4.5028    0.0000 C   0  0  0  0  0  0  0  0  0  0  0  0
    3.4729    5.0003    0.0000 C   0  0  0  0  0  0  0  0  0  0  0  0
    2.6054    4.5028    0.0000 C   0  0  0  0  0  0  0  0  0  0  0  0
    1.7401    5.0040    0.0000 O   0  0  0  0  0  0  0  0  0  0  0  0
    0.8734    4.5053    0.0000 C   0  0  0  0  0  0  0  0  0  0  0  0
    0.0081    5.0065    0.0000 C   0  0  0  0  0  0  0  0  0  0  0  0
   -0.8617    4.5026    0.0000 C   0  0  0  0  0  0  0  0  0  0  0  0
   -1.7270    5.0039    0.0000 C   0  0  0  0  0  0  0  0  0  0  0  0
   -1.7314    6.0039    0.0000 C   0  0  0  0  0  0  0  0  0  0  0  0
   -0.8617    6.5078    0.0000 C   0  0  0  0  0  0  0  0  0  0  0  0
    0.0125    6.0117    0.0000 C   0  0  0  0  0  0  0  0  0  0  0  0
    2.6054    3.4976    0.0000 C   0  0  0  0  0  0  0  0  0  0  0  0
    3.4729    2.9899    0.0000 C   0  0  0  0  0  0  0  0  0  0  0  0
    1.7379    3.0001    0.0000 C   0  0  0  0  0  0  0  0  0  0  0  0
    0.8734    3.5027    0.0000 O   0  0  0  0  0  0  0  0  0  0  0  0
    1.7350    2.0001    0.0000 N   0  0  0  0  0  0  0  0  0  0  0  0
    0.8675    1.5027    0.0000 C   0  0  0  0  0  0  0  0  0  0  0  0
    0.8675    0.4975    0.0000 C   0  0  0  0  0  0  0  0  0  0  0  0
    0.0000    0.0000    0.0000 C   0  0  0  0  0  0  0  0  0  0  0  0
   -0.8675    0.4975    0.0000 C   0  0  0  0  0  0  0  0  0  0  0  0
   -0.8675    1.5027    0.0000 C   0  0  0  0  0  0  0  0  0  0  0  0
    0.0000    2.0104    0.0000 N   0  0  0  0  0  0  0  0  0  0  0  0
   -1.7328   -0.0038    0.0000 C   0  0  0  0  0  0  0  0  0  0  0  0
   -2.5995    0.4950    0.0000 O   0  0  0  0  0  0  0  0  0  0  0  0
   -1.7313   -1.0038    0.0000 O   0  0  0  0  0  0  0  0  0  0  0  0
  1  2  1  0  0  0  0
  2  3  1  0  0  0  0
  3 16  2  0  0  0  0
  3  4  1  0  0  0  0
  4  5  2  0  0  0  0
  5  6  1  0  0  0  0
  6  7  1  0  0  0  0
  7  8  1  0  0  0  0
  8  9  1  0  0  0  0
  9 14  2  0  0  0  0
  9 10  1  0  0  0  0
 10 11  2  0  0  0  0
 11 12  1  0  0  0  0
 12 13  2  0  0  0  0
 13 14  1  0  0  0  0
  6 15  2  0  0  0  0
 15 16  1  0  0  0  0
 15 17  1  0  0  0  0
 17 18  2  0  0  0  0
 17 19  1  0  0  0  0
 19 20  1  0  0  0  0
 20 25  2  0  0  0  0
 20 21  1  0  0  0  0
 21 22  2  0  0  0  0
 22 23  1  0  0  0  0
 23 24  2  0  0  0  0
 24 25  1  0  0  0  0
 23 26  1  0  0  0  0
 26 27  2  0  0  0  0
 26 28  1  0  0  0  0
M  END
> <CMPD_CHEMBLID>
CHEMBL372361

> <MOLREGNO>
324286

> <PARENT_CMPD_CHEMBLID>
CHEMBL372361

> <PARENT_MOLREGNO>
324286

> <MOL_PREF_NAME>

> <COMPOUND_KEY>
723

> <ACTIVITY_ID>
14759699

> <STANDARD_TYPE>
Solubility

> <STANDARD_VALUE>
199500

> <STANDARD_UNITS>
nM

> <ASSAY_ID>
1369279

> <ASSAY_CHEMBLID>
CHEMBL3301364

> <ASSAY_TYPE>
P

> <ASSAY_SRC_ID>
27

> <ASSAY_SRC_DESCRIPTION>
AstraZeneca Deposited Data

> <TARGET_CHEMBLID>
CHEMBL612558

> <DOC_ID>
84147

> <DOC_CHEMBLID>
CHEMBL3301361

$$$$
CHEMBL2178941
  -OEChem-10291521012D

 30 32  0     1  0  0  0  0  0999 V2000
    2.6001   -0.5012    0.0000 C   0  0  0  0  0  0  0  0  0  0  0  0
    1.7348   -0.0000    0.0000 C   0  0  0  0  0  0  0  0  0  0  0  0
    0.8674   -0.4976    0.0000 N   0  0  0  0  0  0  0  0  0  0  0  0
    0.0000    0.0000    0.0000 C   0  0  0  0  0  0  0  0  0  0  0  0
   -0.8653   -0.5012    0.0000 C   0  0  0  0  0  0  0  0  0  0  0  0
    0.0000    1.0051    0.0000 C   0  0  0  0  0  0  0  0  0  0  0  0
    0.8674    1.5126    0.0000 N   0  0  0  0  0  0  0  0  0  0  0  0
    1.7348    1.0051    0.0000 C   0  0  0  0  0  0  0  0  0  0  0  0
    2.6023    1.5026    0.0000 C   0  0  0  0  0  0  0  0  0  0  0  0
    3.4668    1.0001    0.0000 O   0  0  0  0  0  0  0  0  0  0  0  0
    2.6052    2.5026    0.0000 N   0  0  0  0  0  0  0  0  0  0  0  0
   -0.8675    1.5026    0.0000 C   0  0  0  0  0  0  0  0  0  0  0  0
   -1.7350    0.9949    0.0000 C   0  0  0  0  0  0  0  0  0  0  0  0
   -2.6026    1.4924    0.0000 C   0  0  0  0  0  0  0  0  0  0  0  0
   -2.6113    2.4924    0.0000 C   0  0  0  0  0  0  0  0  0  0  0  0
   -1.7437    3.0001    0.0000 C   0  0  0  0  0  0  0  0  0  0  0  0
   -0.8674    2.5077    0.0000 C   0  0  0  0  0  0  0  0  0  0  0  0
   -3.4810    2.9861    0.0000 C   0  0  2  0  0  0  0  0  0  0  0  0
   -3.8143    2.0432    0.0000 H   0  0  0  0  0  0  0  0  0  0  0  0
   -4.4728    3.1495    0.0000 C   0  0  0  0  0  0  0  0  0  0  0  0
   -4.8226    4.0863    0.0000 C   0  0  0  0  0  0  0  0  0  0  0  0
   -4.1907    4.8614    0.0000 C   0  0  1  0  0  0  0  0  0  0  0  0
   -5.0632    5.3500    0.0000 H   0  0  0  0  0  0  0  0  0  0  0  0
   -3.8602    5.8052    0.0000 C   0  0  0  0  0  0  0  0  0  0  0  0
   -4.5122    6.5633    0.0000 C   0  0  0  0  0  0  0  0  0  0  0  0
   -4.1817    7.5071    0.0000 C   0  0  0  0  0  0  0  0  0  0  0  0
   -3.1991    7.6928    0.0000 O   0  0  0  0  0  0  0  0  0  0  0  0
   -4.8338    8.2653    0.0000 O   0  0  0  0  0  0  0  0  0  0  0  0
   -3.1989    4.6980    0.0000 C   0  0  0  0  0  0  0  0  0  0  0  0
   -2.8390    3.7595    0.0000 C   0  0  0  0  0  0  0  0  0  0  0  0
  1  2  1  0  0  0  0
  2  8  2  0  0  0  0
  2  3  1  0  0  0  0
  3  4  2  0  0  0  0
  4  5  1  0  0  0  0
  4  6  1  0  0  0  0
  6  7  2  0  0  0  0
  7  8  1  0  0  0  0
  8  9  1  0  0  0  0
  9 10  2  0  0  0  0
  9 11  1  0  0  0  0
  6 12  1  0  0  0  0
 12 17  2  0  0  0  0
 12 13  1  0  0  0  0
 13 14  2  0  0  0  0
 14 15  1  0  0  0  0
 15 16  2  0  0  0  0
 16 17  1  0  0  0  0
 15 18  1  0  0  0  0
 18 19  1  1  0  0  0
 18 30  1  0  0  0  0
 18 20  1  0  0  0  0
 20 21  1  0  0  0  0
 21 22  1  0  0  0  0
 22 23  1  6  0  0  0
 22 24  1  0  0  0  0
 24 25  1  0  0  0  0
 25 26  1  0  0  0  0
 26 27  2  0  0  0  0
 26 28  1  0  0  0  0
 22 29  1  0  0  0  0
 29 30  1  0  0  0  0
M  END
> <CMPD_CHEMBLID>
CHEMBL2178941

> <MOLREGNO>
1439741

> <PARENT_CMPD_CHEMBLID>
CHEMBL2178941

> <PARENT_MOLREGNO>
1439741

> <MOL_PREF_NAME>

> <COMPOUND_KEY>
4965

> <ACTIVITY_ID>
14759700

> <STANDARD_TYPE>
Solubility

> <STANDARD_VALUE>
199500

> <STANDARD_UNITS>
nM

> <ASSAY_ID>
1369279

> <ASSAY_CHEMBLID>
CHEMBL3301364

> <ASSAY_TYPE>
P

> <ASSAY_SRC_ID>
27

> <ASSAY_SRC_DESCRIPTION>
AstraZeneca Deposited Data

> <TARGET_CHEMBLID>
CHEMBL612558

> <DOC_ID>
84147

> <DOC_CHEMBLID>
CHEMBL3301361

$$$$
CHEMBL1916271
  -OEChem-10291521012D

 37 41  0     0  0  0  0  0  0999 V2000
   -2.2082   -3.0309    0.0000 C   0  0  0  0  0  0  0  0  0  0  0  0
   -1.2138   -3.1367    0.0000 C   0  0  0  0  0  0  0  0  0  0  0  0
   -0.6250   -2.3285    0.0000 N   0  0  0  0  0  0  0  0  0  0  0  0
    0.3694   -2.4343    0.0000 C   0  0  0  0  0  0  0  0  0  0  0  0
    0.7743   -3.3544    0.0000 C   0  0  0  0  0  0  0  0  0  0  0  0
    1.7687   -3.4603    0.0000 C   0  0  0  0  0  0  0  0  0  0  0  0
    2.3623   -2.6555    0.0000 C   0  0  0  0  0  0  0  0  0  0  0  0
    1.9574   -1.7354    0.0000 C   0  0  0  0  0  0  0  0  0  0  0  0
    0.9589   -1.6202    0.0000 C   0  0  0  0  0  0  0  0  0  0  0  0
   -1.0305   -1.4144    0.0000 C   0  0  0  0  0  0  0  0  0  0  0  0
   -2.0249   -1.3086    0.0000 O   0  0  0  0  0  0  0  0  0  0  0  0
    0.0000    0.0000    0.0000 C   0  0  0  0  0  0  0  0  0  0  0  0
    1.0015    0.0000    0.0000 C   0  0  0  0  0  0  0  0  0  0  0  0
    1.3133    0.9519    0.0000 N   0  0  0  0  0  0  0  0  0  0  0  0
    0.5008    1.5428    0.0000 N   0  0  0  0  0  0  0  0  0  0  0  0
   -0.3065    0.9519    0.0000 C   0  0  0  0  0  0  0  0  0  0  0  0
   -1.9711    1.4920    0.0000 N   0  0  0  0  0  0  0  0  0  0  0  0
   -2.7139    0.8225    0.0000 S   0  0  0  0  0  0  0  0  0  0  0  0
   -2.0445    0.0796    0.0000 O   0  0  0  0  0  0  0  0  0  0  0  0
   -3.3834    1.5654    0.0000 O   0  0  0  0  0  0  0  0  0  0  0  0
   -3.4568    0.1530    0.0000 C   0  0  0  0  0  0  0  0  0  0  0  0
   -3.2445   -0.8295    0.0000 C   0  0  0  0  0  0  0  0  0  0  0  0
   -3.9873   -1.4990    0.0000 C   0  0  0  0  0  0  0  0  0  0  0  0
   -4.9403   -1.1959    0.0000 C   0  0  0  0  0  0  0  0  0  0  0  0
   -5.1526   -0.2134    0.0000 C   0  0  0  0  0  0  0  0  0  0  0  0
   -4.4120    0.4661    0.0000 C   0  0  0  0  0  0  0  0  0  0  0  0
   -5.6802   -1.8687    0.0000 C   0  0  0  0  0  0  0  0  0  0  0  0
   -5.5678   -2.8626    0.0000 O   0  0  0  0  0  0  0  0  0  0  0  0
   -6.4838   -3.2749    0.0000 C   0  0  0  0  0  0  0  0  0  0  0  0
   -7.1556   -2.5320    0.0000 N   0  0  0  0  0  0  0  0  0  0  0  0
   -6.6588   -1.6625    0.0000 C   0  0  0  0  0  0  0  0  0  0  0  0
    0.4993    2.5428    0.0000 C   0  0  0  0  0  0  0  0  0  0  0  0
   -0.3735    3.0415    0.0000 C   0  0  0  0  0  0  0  0  0  0  0  0
   -0.3751    4.0415    0.0000 C   0  0  0  0  0  0  0  0  0  0  0  0
    0.4873    4.5479    0.0000 C   0  0  0  0  0  0  0  0  0  0  0  0
    1.3600    4.0492    0.0000 C   0  0  0  0  0  0  0  0  0  0  0  0
    1.3705    3.0441    0.0000 C   0  0  0  0  0  0  0  0  0  0  0  0
  1  2  1  0  0  0  0
  2  3  1  0  0  0  0
  3  4  1  0  0  0  0
  4  9  1  0  0  0  0
  4  5  1  0  0  0  0
  5  6  1  0  0  0  0
  6  7  1  0  0  0  0
  7  8  1  0  0  0  0
  8  9  1  0  0  0  0
  3 10  1  0  0  0  0
 10 11  2  0  0  0  0
 10 12  1  0  0  0  0
 12 16  2  0  0  0  0
 12 13  1  0  0  0  0
 13 14  2  0  0  0  0
 14 15  1  0  0  0  0
 15 16  1  0  0  0  0
 16 17  1  0  0  0  0
 17 18  1  0  0  0  0
 18 19  2  0  0  0  0
 18 20  2  0  0  0  0
 18 21  1  0  0  0  0
 21 26  2  0  0  0  0
 21 22  1  0  0  0  0
 22 23  2  0  0  0  0
 23 24  1  0  0  0  0
 24 25  2  0  0  0  0
 25 26  1  0  0  0  0
 24 27  1  0  0  0  0
 27 31  2  0  0  0  0
 27 28  1  0  0  0  0
 28 29  1  0  0  0  0
 29 30  2  0  0  0  0
 30 31  1  0  0  0  0
 15 32  1  0  0  0  0
 32 37  2  0  0  0  0
 32 33  1  0  0  0  0
 33 34  2  0  0  0  0
 34 35  1  0  0  0  0
 35 36  2  0  0  0  0
 36 37  1  0  0  0  0
M  END
> <CMPD_CHEMBLID>
CHEMBL1916271

> <MOLREGNO>
1263726

> <PARENT_CMPD_CHEMBLID>
CHEMBL1916271

> <PARENT_MOLREGNO>
1263726

> <MOL_PREF_NAME>

> <COMPOUND_KEY>
5041

> <ACTIVITY_ID>
14759705

> <STANDARD_TYPE>
Solubility

> <STANDARD_VALUE>
204200

> <STANDARD_UNITS>
nM

> <ASSAY_ID>
1369279

> <ASSAY_CHEMBLID>
CHEMBL3301364

> <ASSAY_TYPE>
P

> <ASSAY_SRC_ID>
27

> <ASSAY_SRC_DESCRIPTION>
AstraZeneca Deposited Data

> <TARGET_CHEMBLID>
CHEMBL612558

> <DOC_ID>
84147

> <DOC_CHEMBLID>
CHEMBL3301361

$$$$
CHEMBL1605804
  -OEChem-10291521012D

 18 20  0     0  0  0  0  0  0999 V2000
    0.8680    1.5079    0.0000 C   0  0  0  0  0  0  0  0  0  0  0  0
    0.8680    0.5079    0.0000 C   0  0  0  0  0  0  0  0  0  0  0  0
    0.0000    0.0000    0.0000 C   0  0  0  0  0  0  0  0  0  0  0  0
   -0.0000   -1.0058    0.0000 C   0  0  0  0  0  0  0  0  0  0  0  0
    0.8680   -1.5037    0.0000 N   0  0  0  0  0  0  0  0  0  0  0  0
    1.7360   -1.0071    0.0000 C   0  0  0  0  0  0  0  0  0  0  0  0
    2.6938   -1.3184    0.0000 N   0  0  0  0  0  0  0  0  0  0  0  0
    3.2858   -0.5036    0.0000 C   0  0  0  0  0  0  0  0  0  0  0  0
    2.6938    0.3110    0.0000 N   0  0  0  0  0  0  0  0  0  0  0  0
    1.7360   -0.0000    0.0000 N   0  0  0  0  0  0  0  0  0  0  0  0
    4.2858   -0.5035    0.0000 C   0  0  0  0  0  0  0  0  0  0  0  0
    4.7859   -1.3695    0.0000 O   0  0  0  0  0  0  0  0  0  0  0  0
    4.7857    0.3625    0.0000 N   0  0  0  0  0  0  0  0  0  0  0  0
    5.7857    0.3626    0.0000 C   0  0  0  0  0  0  0  0  0  0  0  0
    6.3752    1.1724    0.0000 N   0  0  0  0  0  0  0  0  0  0  0  0
    7.3280    0.8642    0.0000 C   0  0  0  0  0  0  0  0  0  0  0  0
    7.3268   -0.1358    0.0000 C   0  0  0  0  0  0  0  0  0  0  0  0
    6.3770   -0.4494    0.0000 S   0  0  0  0  0  0  0  0  0  0  0  0
  1  2  1  0  0  0  0
  2 10  1  0  0  0  0
  2  3  2  0  0  0  0
  3  4  1  0  0  0  0
  4  5  2  0  0  0  0
  5  6  1  0  0  0  0
  6 10  1  0  0  0  0
  6  7  2  0  0  0  0
  7  8  1  0  0  0  0
  8  9  2  0  0  0  0
  9 10  1  0  0  0  0
  8 11  1  0  0  0  0
 11 12  2  0  0  0  0
 11 13  1  0  0  0  0
 13 14  1  0  0  0  0
 14 18  1  0  0  0  0
 14 15  2  0  0  0  0
 15 16  1  0  0  0  0
 16 17  2  0  0  0  0
 17 18  1  0  0  0  0
M  END
> <CMPD_CHEMBLID>
CHEMBL1605804

> <MOLREGNO>
1029688

> <PARENT_CMPD_CHEMBLID>
CHEMBL1605804

> <PARENT_MOLREGNO>
1029688

> <MOL_PREF_NAME>

> <COMPOUND_KEY>
3221

> <ACTIVITY_ID>
14760860

> <STANDARD_TYPE>
Solubility

> <STANDARD_VALUE>
338800

> <STANDARD_UNITS>
nM

> <ASSAY_ID>
1369279

> <ASSAY_CHEMBLID>
CHEMBL3301364

> <ASSAY_TYPE>
P

> <ASSAY_SRC_ID>
27

> <ASSAY_SRC_DESCRIPTION>
AstraZeneca Deposited Data

> <TARGET_CHEMBLID>
CHEMBL612558

> <DOC_ID>
84147

> <DOC_CHEMBLID>
CHEMBL3301361

$$$$
CHEMBL198752
  -OEChem-10291521012D

 35 38  0     0  0  0  0  0  0999 V2000
    6.0797   -0.5094    0.0000 C   0  0  0  0  0  0  0  0  0  0  0  0
    6.0737   -1.5094    0.0000 O   0  0  0  0  0  0  0  0  0  0  0  0
    5.2047   -2.0042    0.0000 C   0  0  0  0  0  0  0  0  0  0  0  0
    5.2017   -3.0094    0.0000 C   0  0  0  0  0  0  0  0  0  0  0  0
    4.3327   -3.5043    0.0000 C   0  0  0  0  0  0  0  0  0  0  0  0
    3.4667   -3.0042    0.0000 C   0  0  0  0  0  0  0  0  0  0  0  0
    2.5999   -3.5028    0.0000 Cl  0  0  0  0  0  0  0  0  0  0  0  0
    3.4697   -1.9990    0.0000 C   0  0  0  0  0  0  0  0  0  0  0  0
    2.6037   -1.4989    0.0000 N   0  0  0  0  0  0  0  0  0  0  0  0
    2.6038   -0.4989    0.0000 C   0  0  0  0  0  0  0  0  0  0  0  0
    3.4748    0.0023    0.0000 N   0  0  0  0  0  0  0  0  0  0  0  0
    3.4735    1.0079    0.0000 C   0  0  0  0  0  0  0  0  0  0  0  0
    2.6012    1.5123    0.0000 N   0  0  0  0  0  0  0  0  0  0  0  0
    1.7358    1.0056    0.0000 C   0  0  0  0  0  0  0  0  0  0  0  0
    0.8679    1.5135    0.0000 C   0  0  0  0  0  0  0  0  0  0  0  0
    0.0000    1.0056    0.0000 C   0  0  0  0  0  0  0  0  0  0  0  0
   -0.8675    1.5031    0.0000 O   0  0  0  0  0  0  0  0  0  0  0  0
   -1.7320    1.0005    0.0000 C   0  0  0  0  0  0  0  0  0  0  0  0
   -2.5995    1.4980    0.0000 C   0  0  0  0  0  0  0  0  0  0  0  0
   -3.4641    0.9954    0.0000 C   0  0  0  0  0  0  0  0  0  0  0  0
   -4.3316    1.4929    0.0000 N   0  0  0  0  0  0  0  0  0  0  0  0
   -4.3403    2.4978    0.0000 C   0  0  0  0  0  0  0  0  0  0  0  0
   -5.2122    2.9978    0.0000 C   0  0  0  0  0  0  0  0  0  0  0  0
   -6.0754    2.4929    0.0000 N   0  0  0  0  0  0  0  0  0  0  0  0
   -6.9429    2.9903    0.0000 C   0  0  0  0  0  0  0  0  0  0  0  0
   -6.0752    1.4929    0.0000 C   0  0  0  0  0  0  0  0  0  0  0  0
   -5.2033    0.9929    0.0000 C   0  0  0  0  0  0  0  0  0  0  0  0
    0.0000    0.0000    0.0000 C   0  0  0  0  0  0  0  0  0  0  0  0
    0.8679   -0.4977    0.0000 C   0  0  0  0  0  0  0  0  0  0  0  0
    0.8676   -1.4977    0.0000 O   0  0  0  0  0  0  0  0  0  0  0  0
    0.0014   -1.9974    0.0000 C   0  0  0  0  0  0  0  0  0  0  0  0
   -0.8645   -1.4971    0.0000 C   0  0  0  0  0  0  0  0  0  0  0  0
    0.0011   -2.9974    0.0000 C   0  0  0  0  0  0  0  0  0  0  0  0
    1.7371    0.0000    0.0000 C   0  0  0  0  0  0  0  0  0  0  0  0
    4.3387   -1.4939    0.0000 N   0  0  0  0  0  0  0  0  0  0  0  0
  1  2  1  0  0  0  0
  2  3  1  0  0  0  0
  3 35  2  0  0  0  0
  3  4  1  0  0  0  0
  4  5  2  0  0  0  0
  5  6  1  0  0  0  0
  6  7  1  0  0  0  0
  6  8  2  0  0  0  0
  8  9  1  0  0  0  0
  9 10  1  0  0  0  0
 10 34  2  0  0  0  0
 10 11  1  0  0  0  0
 11 12  2  0  0  0  0
 12 13  1  0  0  0  0
 13 14  2  0  0  0  0
 14 34  1  0  0  0  0
 14 15  1  0  0  0  0
 15 16  2  0  0  0  0
 16 17  1  0  0  0  0
 17 18  1  0  0  0  0
 18 19  1  0  0  0  0
 19 20  1  0  0  0  0
 20 21  1  0  0  0  0
 21 27  1  0  0  0  0
 21 22  1  0  0  0  0
 22 23  1  0  0  0  0
 23 24  1  0  0  0  0
 24 25  1  0  0  0  0
 24 26  1  0  0  0  0
 26 27  1  0  0  0  0
 16 28  1  0  0  0  0
 28 29  2  0  0  0  0
 29 30  1  0  0  0  0
 30 31  1  0  0  0  0
 31 32  1  0  0  0  0
 31 33  1  0  0  0  0
 29 34  1  0  0  0  0
  8 35  1  0  0  0  0
M  END
> <CMPD_CHEMBLID>
CHEMBL198752

> <MOLREGNO>
333641

> <PARENT_CMPD_CHEMBLID>
CHEMBL198752

> <PARENT_MOLREGNO>
333641

> <MOL_PREF_NAME>

> <COMPOUND_KEY>
2711

> <ACTIVITY_ID>
14760872

> <STANDARD_TYPE>
Solubility

> <STANDARD_VALUE>
346700

> <STANDARD_UNITS>
nM

> <ASSAY_ID>
1369279

> <ASSAY_CHEMBLID>
CHEMBL3301364

> <ASSAY_TYPE>
P

> <ASSAY_SRC_ID>
27

> <ASSAY_SRC_DESCRIPTION>
AstraZeneca Deposited Data

> <TARGET_CHEMBLID>
CHEMBL612558

> <DOC_ID>
84147

> <DOC_CHEMBLID>
CHEMBL3301361

$$$$
CHEMBL153843
  -OEChem-10291521012D

 27 29  0     0  0  0  0  0  0999 V2000
    6.9415   -1.9769    0.0000 F   0  0  0  0  0  0  0  0  0  0  0  0
    6.0718   -1.4833    0.0000 C   0  0  0  0  0  0  0  0  0  0  0  0
    5.5782   -2.3530    0.0000 F   0  0  0  0  0  0  0  0  0  0  0  0
    6.5653   -0.6136    0.0000 F   0  0  0  0  0  0  0  0  0  0  0  0
    5.2021   -0.9897    0.0000 C   0  0  0  0  0  0  0  0  0  0  0  0
    5.1976    0.0155    0.0000 C   0  0  0  0  0  0  0  0  0  0  0  0
    4.3279    0.5091    0.0000 C   0  0  0  0  0  0  0  0  0  0  0  0
    3.4626    0.0078    0.0000 C   0  0  0  0  0  0  0  0  0  0  0  0
    3.4671   -0.9974    0.0000 C   0  0  0  0  0  0  0  0  0  0  0  0
    2.6018   -1.4987    0.0000 N   0  0  0  0  0  0  0  0  0  0  0  0
    2.6033   -2.4987    0.0000 C   0  0  0  0  0  0  0  0  0  0  0  0
    3.4701   -2.9974    0.0000 O   0  0  0  0  0  0  0  0  0  0  0  0
    1.7380   -3.0000    0.0000 C   0  0  0  0  0  0  0  0  0  0  0  0
    1.7381   -4.0001    0.0000 C   0  0  0  0  0  0  0  0  0  0  0  0
    0.8750   -4.5051    0.0000 C   0  0  0  0  0  0  0  0  0  0  0  0
    0.0030   -4.0051    0.0000 C   0  0  0  0  0  0  0  0  0  0  0  0
   -0.0059   -3.0000    0.0000 C   0  0  0  0  0  0  0  0  0  0  0  0
    0.8660   -2.5000    0.0000 C   0  0  0  0  0  0  0  0  0  0  0  0
    0.8660   -1.5000    0.0000 N   0  0  0  0  0  0  0  0  0  0  0  0
   -0.0000   -1.0000    0.0000 C   0  0  0  0  0  0  0  0  0  0  0  0
    0.0000    0.0000    0.0000 C   0  0  0  0  0  0  0  0  0  0  0  0
   -0.8675    0.4975    0.0000 C   0  0  0  0  0  0  0  0  0  0  0  0
   -0.8675    1.5027    0.0000 C   0  0  0  0  0  0  0  0  0  0  0  0
    0.0000    2.0104    0.0000 N   0  0  0  0  0  0  0  0  0  0  0  0
    0.8675    1.5027    0.0000 C   0  0  0  0  0  0  0  0  0  0  0  0
    0.8675    0.4975    0.0000 C   0  0  0  0  0  0  0  0  0  0  0  0
    4.3368   -1.5013    0.0000 C   0  0  0  0  0  0  0  0  0  0  0  0
  1  2  1  0  0  0  0
  2  3  1  0  0  0  0
  2  4  1  0  0  0  0
  2  5  1  0  0  0  0
  5 27  2  0  0  0  0
  5  6  1  0  0  0  0
  6  7  2  0  0  0  0
  7  8  1  0  0  0  0
  8  9  2  0  0  0  0
  9 10  1  0  0  0  0
 10 11  1  0  0  0  0
 11 12  2  0  0  0  0
 11 13  1  0  0  0  0
 13 18  2  0  0  0  0
 13 14  1  0  0  0  0
 14 15  2  0  0  0  0
 15 16  1  0  0  0  0
 16 17  2  0  0  0  0
 17 18  1  0  0  0  0
 18 19  1  0  0  0  0
 19 20  1  0  0  0  0
 20 21  1  0  0  0  0
 21 26  2  0  0  0  0
 21 22  1  0  0  0  0
 22 23  2  0  0  0  0
 23 24  1  0  0  0  0
 24 25  2  0  0  0  0
 25 26  1  0  0  0  0
  9 27  1  0  0  0  0
M  END
> <CMPD_CHEMBLID>
CHEMBL153843

> <MOLREGNO>
255408

> <PARENT_CMPD_CHEMBLID>
CHEMBL153843

> <PARENT_MOLREGNO>
255408

> <MOL_PREF_NAME>

> <COMPOUND_KEY>
2195

> <ACTIVITY_ID>
14767969

> <STANDARD_TYPE>
Solubility

> <STANDARD_VALUE>
300

> <STANDARD_UNITS>
nM

> <ASSAY_ID>
1369279

> <ASSAY_CHEMBLID>
CHEMBL3301364

> <ASSAY_TYPE>
P

> <ASSAY_SRC_ID>
27

> <ASSAY_SRC_DESCRIPTION>
AstraZeneca Deposited Data

> <TARGET_CHEMBLID>
CHEMBL612558

> <DOC_ID>
84147

> <DOC_CHEMBLID>
CHEMBL3301361

$$$$
CHEMBL186531
  -OEChem-10291521012D

 40 44  0     0  0  0  0  0  0999 V2000
   -4.3026   -6.5422    0.0000 C   0  0  0  0  0  0  0  0  0  0  0  0
   -3.4418   -6.0333    0.0000 C   0  0  0  0  0  0  0  0  0  0  0  0
   -2.5699   -6.5231    0.0000 C   0  0  0  0  0  0  0  0  0  0  0  0
   -1.7069   -6.0180    0.0000 C   0  0  0  0  0  0  0  0  0  0  0  0
   -1.7158   -5.0128    0.0000 C   0  0  0  0  0  0  0  0  0  0  0  0
   -0.8527   -4.5077    0.0000 N   0  0  0  0  0  0  0  0  0  0  0  0
   -0.8586   -3.5077    0.0000 C   0  0  0  0  0  0  0  0  0  0  0  0
   -1.7276   -3.0128    0.0000 O   0  0  0  0  0  0  0  0  0  0  0  0
    0.0044   -3.0026    0.0000 C   0  0  0  0  0  0  0  0  0  0  0  0
    0.8764   -3.5026    0.0000 C   0  0  0  0  0  0  0  0  0  0  0  0
    1.7396   -2.9976    0.0000 C   0  0  0  0  0  0  0  0  0  0  0  0
    2.6071   -3.4950    0.0000 F   0  0  0  0  0  0  0  0  0  0  0  0
    1.7395   -1.9975    0.0000 C   0  0  0  0  0  0  0  0  0  0  0  0
    0.8675   -1.4975    0.0000 C   0  0  0  0  0  0  0  0  0  0  0  0
   -0.0045   -1.9975    0.0000 C   0  0  0  0  0  0  0  0  0  0  0  0
    0.8675   -0.4975    0.0000 N   0  0  0  0  0  0  0  0  0  0  0  0
    0.0000    0.0000    0.0000 C   0  0  0  0  0  0  0  0  0  0  0  0
   -0.0000    1.0052    0.0000 C   0  0  0  0  0  0  0  0  0  0  0  0
    0.8675    1.5129    0.0000 O   0  0  0  0  0  0  0  0  0  0  0  0
    1.7350    1.0052    0.0000 C   0  0  0  0  0  0  0  0  0  0  0  0
    1.7350    0.0000    0.0000 C   0  0  0  0  0  0  0  0  0  0  0  0
   -2.5877   -4.5128    0.0000 C   0  0  0  0  0  0  0  0  0  0  0  0
   -3.4507   -5.0282    0.0000 C   0  0  0  0  0  0  0  0  0  0  0  0
   -4.3226   -4.5384    0.0000 N   0  0  0  0  0  0  0  0  0  0  0  0
   -5.1826   -5.0486    0.0000 C   0  0  0  0  0  0  0  0  0  0  0  0
   -5.1708   -6.0485    0.0000 O   0  0  0  0  0  0  0  0  0  0  0  0
   -6.0545   -4.5589    0.0000 C   0  0  0  0  0  0  0  0  0  0  0  0
   -6.9175   -5.0742    0.0000 C   0  0  0  0  0  0  0  0  0  0  0  0
   -7.7894   -4.5845    0.0000 C   0  0  0  0  0  0  0  0  0  0  0  0
   -7.8071   -3.5846    0.0000 C   0  0  0  0  0  0  0  0  0  0  0  0
   -8.6811   -3.0987    0.0000 O   0  0  0  0  0  0  0  0  0  0  0  0
   -9.5389   -3.6127    0.0000 C   0  0  0  0  0  0  0  0  0  0  0  0
  -10.4129   -3.1268    0.0000 C   0  0  0  0  0  0  0  0  0  0  0  0
  -11.2737   -3.6460    0.0000 C   0  0  0  0  0  0  0  0  0  0  0  0
  -12.1477   -3.1601    0.0000 C   0  0  0  0  0  0  0  0  0  0  0  0
  -12.1698   -2.1603    0.0000 C   0  0  0  0  0  0  0  0  0  0  0  0
  -11.3091   -1.6411    0.0000 C   0  0  0  0  0  0  0  0  0  0  0  0
  -10.4263   -2.1218    0.0000 N   0  0  0  0  0  0  0  0  0  0  0  0
   -6.9441   -3.0693    0.0000 C   0  0  0  0  0  0  0  0  0  0  0  0
   -6.0634   -3.5537    0.0000 C   0  0  0  0  0  0  0  0  0  0  0  0
  1  2  1  0  0  0  0
  2 23  2  0  0  0  0
  2  3  1  0  0  0  0
  3  4  2  0  0  0  0
  4  5  1  0  0  0  0
  5  6  1  0  0  0  0
  6  7  1  0  0  0  0
  7  8  2  0  0  0  0
  7  9  1  0  0  0  0
  9 15  2  0  0  0  0
  9 10  1  0  0  0  0
 10 11  2  0  0  0  0
 11 12  1  0  0  0  0
 11 13  1  0  0  0  0
 13 14  2  0  0  0  0
 14 15  1  0  0  0  0
 14 16  1  0  0  0  0
 16 21  1  0  0  0  0
 16 17  1  0  0  0  0
 17 18  1  0  0  0  0
 18 19  1  0  0  0  0
 19 20  1  0  0  0  0
 20 21  1  0  0  0  0
  5 22  2  0  0  0  0
 22 23  1  0  0  0  0
 23 24  1  0  0  0  0
 24 25  1  0  0  0  0
 25 26  2  0  0  0  0
 25 27  1  0  0  0  0
 27 40  2  0  0  0  0
 27 28  1  0  0  0  0
 28 29  2  0  0  0  0
 29 30  1  0  0  0  0
 30 31  1  0  0  0  0
 31 32  1  0  0  0  0
 32 33  1  0  0  0  0
 33 38  2  0  0  0  0
 33 34  1  0  0  0  0
 34 35  2  0  0  0  0
 35 36  1  0  0  0  0
 36 37  2  0  0  0  0
 37 38  1  0  0  0  0
 30 39  2  0  0  0  0
 39 40  1  0  0  0  0
M  END
> <CMPD_CHEMBLID>
CHEMBL186531

> <MOLREGNO>
310089

> <PARENT_CMPD_CHEMBLID>
CHEMBL186531

> <PARENT_MOLREGNO>
310089

> <MOL_PREF_NAME>

> <COMPOUND_KEY>
273

> <ACTIVITY_ID>
14767974

> <STANDARD_TYPE>
Solubility

> <STANDARD_VALUE>
400

> <STANDARD_UNITS>
nM

> <ASSAY_ID>
1369279

> <ASSAY_CHEMBLID>
CHEMBL3301364

> <ASSAY_TYPE>
P

> <ASSAY_SRC_ID>
27

> <ASSAY_SRC_DESCRIPTION>
AstraZeneca Deposited Data

> <TARGET_CHEMBLID>
CHEMBL612558

> <DOC_ID>
84147

> <DOC_CHEMBLID>
CHEMBL3301361

$$$$
CHEMBL164315
  -OEChem-10291521012D

 37 40  0     1  0  0  0  0  0999 V2000
    5.2056    1.0084    0.0000 O   0  0  0  0  0  0  0  0  0  0  0  0
    4.3394    1.5082    0.0000 C   0  0  0  0  0  0  0  0  0  0  0  0
    3.4735    1.0079    0.0000 C   0  0  0  0  0  0  0  0  0  0  0  0
    3.4748    0.0023    0.0000 N   0  0  0  0  0  0  0  0  0  0  0  0
    2.6038   -0.4989    0.0000 C   0  0  0  0  0  0  0  0  0  0  0  0
    2.6037   -1.4989    0.0000 O   0  0  0  0  0  0  0  0  0  0  0  0
    1.7371    0.0000    0.0000 C   0  0  0  0  0  0  0  0  0  0  0  0
    0.8679   -0.4977    0.0000 C   0  0  0  0  0  0  0  0  0  0  0  0
    0.0000    0.0000    0.0000 C   0  0  0  0  0  0  0  0  0  0  0  0
   -0.8653   -0.5013    0.0000 C   0  0  0  0  0  0  0  0  0  0  0  0
   -0.8638   -1.5013    0.0000 N   0  0  3  0  0  0  0  0  0  0  0  0
    0.0029   -2.0000    0.0000 C   0  0  0  0  0  0  0  0  0  0  0  0
    0.8682   -1.4987    0.0000 C   0  0  0  0  0  0  0  0  0  0  0  0
    1.7335   -0.9975    0.0000 C   0  0  0  0  0  0  0  0  0  0  0  0
   -1.7291   -2.0025    0.0000 C   0  0  0  0  0  0  0  0  0  0  0  0
   -1.7247   -3.0077    0.0000 C   0  0  0  0  0  0  0  0  0  0  0  0
   -2.5900   -3.5090    0.0000 C   0  0  0  0  0  0  0  0  0  0  0  0
   -3.4597   -3.0154    0.0000 C   0  0  0  0  0  0  0  0  0  0  0  0
   -3.4641   -2.0102    0.0000 C   0  0  0  0  0  0  0  0  0  0  0  0
   -2.5989   -1.4987    0.0000 C   0  0  0  0  0  0  0  0  0  0  0  0
   -4.3227   -3.5205    0.0000 C   0  0  0  0  0  0  0  0  0  0  0  0
   -5.1917   -3.0255    0.0000 O   0  0  0  0  0  0  0  0  0  0  0  0
   -4.3169   -4.5204    0.0000 N   0  0  0  0  0  0  0  0  0  0  0  0
   -5.1800   -5.0255    0.0000 C   0  0  0  0  0  0  0  0  0  0  0  0
   -5.1741   -6.0255    0.0000 C   0  0  0  0  0  0  0  0  0  0  0  0
   -6.0432   -6.5306    0.0000 C   0  0  0  0  0  0  0  0  0  0  0  0
   -6.0373   -7.5306    0.0000 C   0  0  0  0  0  0  0  0  0  0  0  0
   -5.1713   -8.0306    0.0000 C   0  0  0  0  0  0  0  0  0  0  0  0
   -4.3022   -7.5255    0.0000 C   0  0  0  0  0  0  0  0  0  0  0  0
   -4.2992   -6.5204    0.0000 C   0  0  0  0  0  0  0  0  0  0  0  0
   -3.4362   -8.0255    0.0000 N   0  3  0  0  0  0  0  0  0  0  0  0
   -3.4362   -9.0255    0.0000 O   0  0  0  0  0  0  0  0  0  0  0  0
   -2.5702   -7.5256    0.0000 O   0  5  0  0  0  0  0  0  0  0  0  0
   -0.0000    1.0056    0.0000 C   0  0  0  0  0  0  0  0  0  0  0  0
    0.8679    1.5135    0.0000 C   0  0  0  0  0  0  0  0  0  0  0  0
    1.7358    1.0056    0.0000 C   0  0  0  0  0  0  0  0  0  0  0  0
    2.6012    1.5123    0.0000 N   0  0  0  0  0  0  0  0  0  0  0  0
  1  2  1  0  0  0  0
  2  3  1  0  0  0  0
  3 37  2  0  0  0  0
  3  4  1  0  0  0  0
  4  5  2  0  0  0  0
  5  6  1  0  0  0  0
  5  7  1  0  0  0  0
  7 36  2  0  0  0  0
  7  8  1  0  0  0  0
  8  9  2  0  0  0  0
  9 10  1  0  0  0  0
 10 11  1  0  0  0  0
 11 12  1  0  0  0  0
 12 13  1  0  0  0  0
 13 14  3  0  0  0  0
 11 15  1  0  0  0  0
 15 20  2  0  0  0  0
 15 16  1  0  0  0  0
 16 17  2  0  0  0  0
 17 18  1  0  0  0  0
 18 19  2  0  0  0  0
 19 20  1  0  0  0  0
 18 21  1  0  0  0  0
 21 22  2  0  0  0  0
 21 23  1  0  0  0  0
 23 24  1  0  0  0  0
 24 25  1  0  0  0  0
 25 30  2  0  0  0  0
 25 26  1  0  0  0  0
 26 27  2  0  0  0  0
 27 28  1  0  0  0  0
 28 29  2  0  0  0  0
 29 30  1  0  0  0  0
 29 31  1  0  0  0  0
 31 32  2  0  0  0  0
 31 33  1  0  0  0  0
  9 34  1  0  0  0  0
 34 35  2  0  0  0  0
 35 36  1  0  0  0  0
 36 37  1  0  0  0  0
M  CHG  2  31   1  33  -1
M  END
> <CMPD_CHEMBLID>
CHEMBL164315

> <MOLREGNO>
269123

> <PARENT_CMPD_CHEMBLID>
CHEMBL164315

> <PARENT_MOLREGNO>
269123

> <MOL_PREF_NAME>

> <COMPOUND_KEY>
1149

> <ACTIVITY_ID>
14767977

> <STANDARD_TYPE>
Solubility

> <STANDARD_VALUE>
400

> <STANDARD_UNITS>
nM

> <ASSAY_ID>
1369279

> <ASSAY_CHEMBLID>
CHEMBL3301364

> <ASSAY_TYPE>
P

> <ASSAY_SRC_ID>
27

> <ASSAY_SRC_DESCRIPTION>
AstraZeneca Deposited Data

> <TARGET_CHEMBLID>
CHEMBL612558

> <DOC_ID>
84147

> <DOC_CHEMBLID>
CHEMBL3301361

$$$$
CHEMBL1809202
  -OEChem-10291521012D

 36 40  0     0  0  0  0  0  0999 V2000
    1.6026   -6.4019    0.0000 C   0  0  0  0  0  0  0  0  0  0  0  0
    0.6248   -6.1925    0.0000 O   0  0  0  0  0  0  0  0  0  0  0  0
    0.3172   -5.2410    0.0000 C   0  0  0  0  0  0  0  0  0  0  0  0
   -0.6663   -5.0334    0.0000 C   0  0  0  0  0  0  0  0  0  0  0  0
   -0.9670   -4.0743    0.0000 C   0  0  0  0  0  0  0  0  0  0  0  0
   -0.2910   -3.3303    0.0000 C   0  0  0  0  0  0  0  0  0  0  0  0
    0.6856   -3.5454    0.0000 C   0  0  0  0  0  0  0  0  0  0  0  0
    0.9931   -4.4970    0.0000 C   0  0  0  0  0  0  0  0  0  0  0  0
    1.9707   -4.7078    0.0000 N   0  0  0  0  0  0  0  0  0  0  0  0
    2.6420   -3.9667    0.0000 C   0  0  0  0  0  0  0  0  0  0  0  0
    3.6239   -4.1815    0.0000 N   0  0  0  0  0  0  0  0  0  0  0  0
    4.2921   -3.4306    0.0000 C   0  0  0  0  0  0  0  0  0  0  0  0
    3.9815   -2.4746    0.0000 C   0  0  0  0  0  0  0  0  0  0  0  0
    4.6496   -1.7305    0.0000 Cl  0  0  0  0  0  0  0  0  0  0  0  0
    3.0028   -2.2695    0.0000 C   0  0  0  0  0  0  0  0  0  0  0  0
    2.3314   -3.0107    0.0000 N   0  0  0  0  0  0  0  0  0  0  0  0
    2.6938   -1.3184    0.0000 C   0  0  0  0  0  0  0  0  0  0  0  0
    3.2858   -0.5036    0.0000 C   0  0  0  0  0  0  0  0  0  0  0  0
    2.6938    0.3110    0.0000 N   0  0  0  0  0  0  0  0  0  0  0  0
    1.7360   -0.0000    0.0000 C   0  0  0  0  0  0  0  0  0  0  0  0
    0.8680    0.5079    0.0000 C   0  0  0  0  0  0  0  0  0  0  0  0
    0.8680    1.5079    0.0000 C   0  0  0  0  0  0  0  0  0  0  0  0
    0.0020    2.0079    0.0000 O   0  0  0  0  0  0  0  0  0  0  0  0
    0.0000    0.0000    0.0000 C   0  0  0  0  0  0  0  0  0  0  0  0
   -0.0000   -1.0058    0.0000 C   0  0  0  0  0  0  0  0  0  0  0  0
    0.8680   -1.5037    0.0000 C   0  0  0  0  0  0  0  0  0  0  0  0
    1.7360   -1.0071    0.0000 N   0  0  0  0  0  0  0  0  0  0  0  0
   -1.9436   -3.8592    0.0000 N   0  0  0  0  0  0  0  0  0  0  0  0
   -2.6258   -4.5971    0.0000 C   0  0  0  0  0  0  0  0  0  0  0  0
   -3.6074   -4.3808    0.0000 C   0  0  0  0  0  0  0  0  0  0  0  0
   -3.9067   -3.4267    0.0000 N   0  0  0  0  0  0  0  0  0  0  0  0
   -3.2341   -2.6867    0.0000 C   0  0  0  0  0  0  0  0  0  0  0  0
   -2.2526   -2.9029    0.0000 C   0  0  0  0  0  0  0  0  0  0  0  0
   -4.8833   -3.2115    0.0000 C   0  0  0  0  0  0  0  0  0  0  0  0
   -5.5579   -3.9497    0.0000 O   0  0  0  0  0  0  0  0  0  0  0  0
   -5.1852   -2.2582    0.0000 C   0  0  0  0  0  0  0  0  0  0  0  0
  1  2  1  0  0  0  0
  2  3  1  0  0  0  0
  3  8  2  0  0  0  0
  3  4  1  0  0  0  0
  4  5  2  0  0  0  0
  5  6  1  0  0  0  0
  6  7  2  0  0  0  0
  7  8  1  0  0  0  0
  8  9  1  0  0  0  0
  9 10  1  0  0  0  0
 10 16  2  0  0  0  0
 10 11  1  0  0  0  0
 11 12  2  0  0  0  0
 12 13  1  0  0  0  0
 13 14  1  0  0  0  0
 13 15  2  0  0  0  0
 15 16  1  0  0  0  0
 15 17  1  0  0  0  0
 17 27  1  0  0  0  0
 17 18  2  0  0  0  0
 18 19  1  0  0  0  0
 19 20  2  0  0  0  0
 20 27  1  0  0  0  0
 20 21  1  0  0  0  0
 21 22  1  0  0  0  0
 22 23  1  0  0  0  0
 21 24  2  0  0  0  0
 24 25  1  0  0  0  0
 25 26  2  0  0  0  0
 26 27  1  0  0  0  0
  5 28  1  0  0  0  0
 28 33  1  0  0  0  0
 28 29  1  0  0  0  0
 29 30  1  0  0  0  0
 30 31  1  0  0  0  0
 31 32  1  0  0  0  0
 32 33  1  0  0  0  0
 31 34  1  0  0  0  0
 34 35  2  0  0  0  0
 34 36  1  0  0  0  0
M  END
> <CMPD_CHEMBLID>
CHEMBL1809202

> <MOLREGNO>
1166905

> <PARENT_CMPD_CHEMBLID>
CHEMBL1809202

> <PARENT_MOLREGNO>
1166905

> <MOL_PREF_NAME>

> <COMPOUND_KEY>
4960

> <ACTIVITY_ID>
14767989

> <STANDARD_TYPE>
Solubility

> <STANDARD_VALUE>
500

> <STANDARD_UNITS>
nM

> <ASSAY_ID>
1369279

> <ASSAY_CHEMBLID>
CHEMBL3301364

> <ASSAY_TYPE>
P

> <ASSAY_SRC_ID>
27

> <ASSAY_SRC_DESCRIPTION>
AstraZeneca Deposited Data

> <TARGET_CHEMBLID>
CHEMBL612558

> <DOC_ID>
84147

> <DOC_CHEMBLID>
CHEMBL3301361

$$$$
CHEMBL499520
  -OEChem-10291521012D

 30 33  0     1  0  0  0  0  0999 V2000
   -1.2577    1.2606    0.0000 F   0  0  0  0  0  0  0  0  0  0  0  0
   -0.3065    0.9519    0.0000 C   0  0  0  0  0  0  0  0  0  0  0  0
    0.0000    0.0000    0.0000 C   0  0  0  0  0  0  0  0  0  0  0  0
    1.0014   -0.0000    0.0000 N   0  0  0  0  0  0  0  0  0  0  0  0
    1.3131    0.9519    0.0000 C   0  0  0  0  0  0  0  0  0  0  0  0
    2.2646    1.2597    0.0000 N   0  0  0  0  0  0  0  0  0  0  0  0
    2.4738    2.2375    0.0000 C   0  0  0  0  0  0  0  0  0  0  0  0
    1.7315    2.9076    0.0000 O   0  0  0  0  0  0  0  0  0  0  0  0
    3.4252    2.5453    0.0000 C   0  0  2  0  0  0  0  0  0  0  0  0
    4.3767    2.8530    0.0000 H   0  0  0  0  0  0  0  0  0  0  0  0
    3.7330    1.5938    0.0000 C   0  0  0  0  0  0  0  0  0  0  0  0
    4.7109    1.3846    0.0000 C   0  0  0  0  0  0  0  0  0  0  0  0
    5.3788    2.1288    0.0000 C   0  0  0  0  0  0  0  0  0  0  0  0
    6.3618    1.9185    0.0000 C   0  0  0  0  0  0  0  0  0  0  0  0
    6.6768    0.9640    0.0000 O   0  0  0  0  0  0  0  0  0  0  0  0
    5.9988    0.2219    0.0000 C   0  0  0  0  0  0  0  0  0  0  0  0
    5.0159    0.4322    0.0000 C   0  0  0  0  0  0  0  0  0  0  0  0
    2.8867    4.2103    0.0000 C   0  0  0  0  0  0  0  0  0  0  0  0
    1.9031    4.4177    0.0000 C   0  0  0  0  0  0  0  0  0  0  0  0
    1.5953    5.3692    0.0000 C   0  0  0  0  0  0  0  0  0  0  0  0
    2.2611    6.1154    0.0000 C   0  0  0  0  0  0  0  0  0  0  0  0
    3.2446    5.9080    0.0000 C   0  0  0  0  0  0  0  0  0  0  0  0
    3.5624    4.9544    0.0000 C   0  0  0  0  0  0  0  0  0  0  0  0
    1.9491    7.0655    0.0000 S   0  0  0  0  0  0  0  0  0  0  0  0
    0.9990    6.7536    0.0000 O   0  0  0  0  0  0  0  0  0  0  0  0
    2.8992    7.3775    0.0000 O   0  0  0  0  0  0  0  0  0  0  0  0
    1.6372    8.0156    0.0000 C   0  0  0  0  0  0  0  0  0  0  0  0
    1.8414    8.9965    0.0000 C   0  0  0  0  0  0  0  0  0  0  0  0
    0.8913    8.6845    0.0000 C   0  0  0  0  0  0  0  0  0  0  0  0
    0.5007    1.5426    0.0000 S   0  0  0  0  0  0  0  0  0  0  0  0
  1  2  1  0  0  0  0
  2 30  1  0  0  0  0
  2  3  2  0  0  0  0
  3  4  1  0  0  0  0
  4  5  2  0  0  0  0
  5  6  1  0  0  0  0
  6  7  1  0  0  0  0
  7  8  2  0  0  0  0
  7  9  1  0  0  0  0
  9 10  1  6  0  0  0
  9 11  1  0  0  0  0
 11 12  1  0  0  0  0
 12 17  1  0  0  0  0
 12 13  1  0  0  0  0
 13 14  1  0  0  0  0
 14 15  1  0  0  0  0
 15 16  1  0  0  0  0
 16 17  1  0  0  0  0
  9 18  1  0  0  0  0
 18 23  2  0  0  0  0
 18 19  1  0  0  0  0
 19 20  2  0  0  0  0
 20 21  1  0  0  0  0
 21 22  2  0  0  0  0
 22 23  1  0  0  0  0
 21 24  1  0  0  0  0
 24 25  2  0  0  0  0
 24 26  2  0  0  0  0
 24 27  1  0  0  0  0
 27 29  1  0  0  0  0
 27 28  1  0  0  0  0
 28 29  1  0  0  0  0
  5 30  1  0  0  0  0
M  END
> <CMPD_CHEMBLID>
CHEMBL499520

> <MOLREGNO>
466729

> <PARENT_CMPD_CHEMBLID>
CHEMBL499520

> <PARENT_MOLREGNO>
466729

> <MOL_PREF_NAME>

> <COMPOUND_KEY>
3775

> <ACTIVITY_ID>
14759720

> <STANDARD_TYPE>
Solubility

> <STANDARD_VALUE>
213800

> <STANDARD_UNITS>
nM

> <ASSAY_ID>
1369279

> <ASSAY_CHEMBLID>
CHEMBL3301364

> <ASSAY_TYPE>
P

> <ASSAY_SRC_ID>
27

> <ASSAY_SRC_DESCRIPTION>
AstraZeneca Deposited Data

> <TARGET_CHEMBLID>
CHEMBL612558

> <DOC_ID>
84147

> <DOC_CHEMBLID>
CHEMBL3301361

$$$$
CHEMBL2163582
  -OEChem-10291521012D

 32 36  0     1  0  0  0  0  0999 V2000
    0.3754    1.6952    0.0000 Cl  0  0  0  0  0  0  0  0  0  0  0  0
    0.6786    0.7423    0.0000 C   0  0  0  0  0  0  0  0  0  0  0  0
    0.0000    0.0000    0.0000 C   0  0  0  0  0  0  0  0  0  0  0  0
    0.3065   -0.9587    0.0000 C   0  0  0  0  0  0  0  0  0  0  0  0
    1.2916   -1.1750    0.0000 C   0  0  0  0  0  0  0  0  0  0  0  0
    1.9631   -0.4291    0.0000 C   0  0  0  0  0  0  0  0  0  0  0  0
    2.9631   -0.4326    0.0000 C   0  0  0  0  0  0  0  0  0  0  0  0
    3.6310   -1.1862    0.0000 C   0  0  0  0  0  0  0  0  0  0  0  0
    4.6229   -0.9863    0.0000 N   0  0  0  0  0  0  0  0  0  0  0  0
    4.9434   -0.0258    0.0000 C   0  0  0  0  0  0  0  0  0  0  0  0
    4.2719    0.7349    0.0000 C   0  0  0  0  0  0  0  0  0  0  0  0
    3.2835    0.5280    0.0000 C   0  0  0  0  0  0  0  0  0  0  0  0
    2.4666    1.1220    0.0000 N   0  0  0  0  0  0  0  0  0  0  0  0
    1.6566    0.5296    0.0000 C   0  0  0  0  0  0  0  0  0  0  0  0
    5.2851   -1.7356    0.0000 C   0  0  0  0  0  0  0  0  0  0  0  0
    4.9673   -2.6838    0.0000 O   0  0  0  0  0  0  0  0  0  0  0  0
    6.2652   -1.5367    0.0000 C   0  0  2  0  0  0  0  0  0  0  0  0
    6.3118   -3.2861    0.0000 H   0  0  0  0  0  0  0  0  0  0  0  0
    5.9000   -0.6057    0.0000 C   0  0  0  0  0  0  0  0  0  0  0  0
    6.5192    0.1796    0.0000 C   0  0  0  0  0  0  0  0  0  0  0  0
    7.5135    0.0324    0.0000 C   0  0  0  0  0  0  0  0  0  0  0  0
    7.8888   -0.9001    0.0000 C   0  0  0  0  0  0  0  0  0  0  0  0
    7.2595   -1.6839    0.0000 C   0  0  1  0  0  0  0  0  0  0  0  0
    6.9417   -2.6320    0.0000 H   0  0  0  0  0  0  0  0  0  0  0  0
    8.1372   -2.1633    0.0000 C   0  0  0  0  0  0  0  0  0  0  0  0
    8.1608   -3.1630    0.0000 O   0  0  0  0  0  0  0  0  0  0  0  0
    8.9911   -1.6429    0.0000 N   0  0  0  0  0  0  0  0  0  0  0  0
    9.8687   -2.1223    0.0000 C   0  0  0  0  0  0  0  0  0  0  0  0
    9.5491   -3.0718    0.0000 C   0  0  0  0  0  0  0  0  0  0  0  0
   10.5296   -2.8752    0.0000 C   0  0  0  0  0  0  0  0  0  0  0  0
   10.4938   -1.3417    0.0000 C   0  0  0  0  0  0  0  0  0  0  0  0
   11.1188   -0.5611    0.0000 N   0  0  0  0  0  0  0  0  0  0  0  0
  1  2  1  0  0  0  0
  2 14  2  0  0  0  0
  2  3  1  0  0  0  0
  3  4  2  0  0  0  0
  4  5  1  0  0  0  0
  5  6  2  0  0  0  0
  6 14  1  0  0  0  0
  6  7  1  0  0  0  0
  7 12  2  0  0  0  0
  7  8  1  0  0  0  0
  8  9  1  0  0  0  0
  9 10  1  0  0  0  0
 10 11  1  0  0  0  0
 11 12  1  0  0  0  0
 12 13  1  0  0  0  0
 13 14  1  0  0  0  0
  9 15  1  0  0  0  0
 15 16  2  0  0  0  0
 15 17  1  0  0  0  0
 17 18  1  1  0  0  0
 17 23  1  0  0  0  0
 17 19  1  0  0  0  0
 19 20  1  0  0  0  0
 20 21  1  0  0  0  0
 21 22  1  0  0  0  0
 22 23  1  0  0  0  0
 23 24  1  6  0  0  0
 23 25  1  0  0  0  0
 25 26  2  0  0  0  0
 25 27  1  0  0  0  0
 27 28  1  0  0  0  0
 28 30  1  0  0  0  0
 28 29  1  0  0  0  0
 29 30  1  0  0  0  0
 28 31  1  0  0  0  0
 31 32  3  0  0  0  0
M  END
> <CMPD_CHEMBLID>
CHEMBL2163582

> <MOLREGNO>
1427001

> <PARENT_CMPD_CHEMBLID>
CHEMBL2163582

> <PARENT_MOLREGNO>
1427001

> <MOL_PREF_NAME>

> <COMPOUND_KEY>
4209

> <ACTIVITY_ID>
14759721

> <STANDARD_TYPE>
Solubility

> <STANDARD_VALUE>
213800

> <STANDARD_UNITS>
nM

> <ASSAY_ID>
1369279

> <ASSAY_CHEMBLID>
CHEMBL3301364

> <ASSAY_TYPE>
P

> <ASSAY_SRC_ID>
27

> <ASSAY_SRC_DESCRIPTION>
AstraZeneca Deposited Data

> <TARGET_CHEMBLID>
CHEMBL612558

> <DOC_ID>
84147

> <DOC_CHEMBLID>
CHEMBL3301361

$$$$
CHEMBL1824375
  -OEChem-10291521012D

 33 36  0     0  0  0  0  0  0999 V2000
   -0.8800   -2.5089    0.0000 O   0  0  0  0  0  0  0  0  0  0  0  0
   -0.0125   -3.0063    0.0000 C   0  0  0  0  0  0  0  0  0  0  0  0
   -0.0125   -4.0115    0.0000 C   0  0  0  0  0  0  0  0  0  0  0  0
    0.8550   -4.5090    0.0000 C   0  0  0  0  0  0  0  0  0  0  0  0
    1.7225   -4.0115    0.0000 C   0  0  0  0  0  0  0  0  0  0  0  0
    1.7225   -3.0063    0.0000 C   0  0  0  0  0  0  0  0  0  0  0  0
    2.5900   -2.5089    0.0000 N   0  0  0  0  0  0  0  0  0  0  0  0
    2.5929   -1.5089    0.0000 C   0  0  0  0  0  0  0  0  0  0  0  0
    1.7284   -1.0064    0.0000 O   0  0  0  0  0  0  0  0  0  0  0  0
    3.4604   -1.0115    0.0000 C   0  0  0  0  0  0  0  0  0  0  0  0
    4.3257   -1.5128    0.0000 C   0  0  0  0  0  0  0  0  0  0  0  0
    5.1954   -1.0191    0.0000 C   0  0  0  0  0  0  0  0  0  0  0  0
    5.1998   -0.0139    0.0000 C   0  0  0  0  0  0  0  0  0  0  0  0
    6.0695    0.4797    0.0000 O   0  0  0  0  0  0  0  0  0  0  0  0
    6.0769    1.4797    0.0000 C   0  0  0  0  0  0  0  0  0  0  0  0
    6.9465    1.9733    0.0000 C   0  0  0  0  0  0  0  0  0  0  0  0
    6.9539    2.9733    0.0000 C   0  0  0  0  0  0  0  0  0  0  0  0
    7.8236    3.4669    0.0000 N   0  0  0  0  0  0  0  0  0  0  0  0
    8.7353    3.0551    0.0000 C   0  0  0  0  0  0  0  0  0  0  0  0
    9.4130    3.7905    0.0000 C   0  0  0  0  0  0  0  0  0  0  0  0
    8.9200    4.6622    0.0000 C   0  0  0  0  0  0  0  0  0  0  0  0
    7.9379    4.4650    0.0000 C   0  0  0  0  0  0  0  0  0  0  0  0
    4.3346    0.4976    0.0000 C   0  0  0  0  0  0  0  0  0  0  0  0
    3.4648   -0.0063    0.0000 C   0  0  0  0  0  0  0  0  0  0  0  0
    2.5995    0.4950    0.0000 O   0  0  0  0  0  0  0  0  0  0  0  0
    1.7328   -0.0038    0.0000 C   0  0  0  0  0  0  0  0  0  0  0  0
    0.8675    0.4975    0.0000 C   0  0  0  0  0  0  0  0  0  0  0  0
    0.0000    0.0000    0.0000 C   0  0  0  0  0  0  0  0  0  0  0  0
   -0.8675    0.4975    0.0000 C   0  0  0  0  0  0  0  0  0  0  0  0
   -0.8675    1.5027    0.0000 C   0  0  0  0  0  0  0  0  0  0  0  0
    0.0000    2.0104    0.0000 N   0  0  0  0  0  0  0  0  0  0  0  0
    0.8675    1.5027    0.0000 C   0  0  0  0  0  0  0  0  0  0  0  0
    0.8550   -2.4986    0.0000 C   0  0  0  0  0  0  0  0  0  0  0  0
  1  2  1  0  0  0  0
  2 33  2  0  0  0  0
  2  3  1  0  0  0  0
  3  4  2  0  0  0  0
  4  5  1  0  0  0  0
  5  6  2  0  0  0  0
  6  7  1  0  0  0  0
  7  8  1  0  0  0  0
  8  9  2  0  0  0  0
  8 10  1  0  0  0  0
 10 24  2  0  0  0  0
 10 11  1  0  0  0  0
 11 12  2  0  0  0  0
 12 13  1  0  0  0  0
 13 14  1  0  0  0  0
 14 15  1  0  0  0  0
 15 16  1  0  0  0  0
 16 17  1  0  0  0  0
 17 18  1  0  0  0  0
 18 22  1  0  0  0  0
 18 19  1  0  0  0  0
 19 20  1  0  0  0  0
 20 21  1  0  0  0  0
 21 22  1  0  0  0  0
 13 23  2  0  0  0  0
 23 24  1  0  0  0  0
 24 25  1  0  0  0  0
 25 26  1  0  0  0  0
 26 27  1  0  0  0  0
 27 32  2  0  0  0  0
 27 28  1  0  0  0  0
 28 29  2  0  0  0  0
 29 30  1  0  0  0  0
 30 31  2  0  0  0  0
 31 32  1  0  0  0  0
  6 33  1  0  0  0  0
M  END
> <CMPD_CHEMBLID>
CHEMBL1824375

> <MOLREGNO>
1174475

> <PARENT_CMPD_CHEMBLID>
CHEMBL1824375

> <PARENT_MOLREGNO>
1174475

> <MOL_PREF_NAME>

> <COMPOUND_KEY>
2918

> <ACTIVITY_ID>
14759727

> <STANDARD_TYPE>
Solubility

> <STANDARD_VALUE>
218800

> <STANDARD_UNITS>
nM

> <ASSAY_ID>
1369279

> <ASSAY_CHEMBLID>
CHEMBL3301364

> <ASSAY_TYPE>
P

> <ASSAY_SRC_ID>
27

> <ASSAY_SRC_DESCRIPTION>
AstraZeneca Deposited Data

> <TARGET_CHEMBLID>
CHEMBL612558

> <DOC_ID>
84147

> <DOC_CHEMBLID>
CHEMBL3301361

$$$$
CHEMBL294286
  -OEChem-10291521012D

 22 24  0     0  0  0  0  0  0999 V2000
    3.3306    2.6232    0.0000 C   0  0  0  0  0  0  0  0  0  0  0  0
    2.4652    2.1220    0.0000 C   0  0  0  0  0  0  0  0  0  0  0  0
    2.4666    1.1220    0.0000 N   0  0  0  0  0  0  0  0  0  0  0  0
    1.6566    0.5296    0.0000 C   0  0  0  0  0  0  0  0  0  0  0  0
    0.6786    0.7423    0.0000 C   0  0  0  0  0  0  0  0  0  0  0  0
    0.0000    0.0000    0.0000 C   0  0  0  0  0  0  0  0  0  0  0  0
    0.3065   -0.9587    0.0000 C   0  0  0  0  0  0  0  0  0  0  0  0
    1.2916   -1.1750    0.0000 C   0  0  0  0  0  0  0  0  0  0  0  0
    1.9631   -0.4291    0.0000 C   0  0  0  0  0  0  0  0  0  0  0  0
    2.9631   -0.4326    0.0000 C   0  0  0  0  0  0  0  0  0  0  0  0
    3.6310   -1.1862    0.0000 C   0  0  0  0  0  0  0  0  0  0  0  0
    4.6229   -0.9863    0.0000 C   0  0  0  0  0  0  0  0  0  0  0  0
    5.2851   -1.7356    0.0000 N   0  0  0  0  0  0  0  0  0  0  0  0
    6.2652   -1.5367    0.0000 C   0  0  0  0  0  0  0  0  0  0  0  0
    6.5830   -0.5886    0.0000 O   0  0  0  0  0  0  0  0  0  0  0  0
    6.9274   -2.2860    0.0000 C   0  0  0  0  0  0  0  0  0  0  0  0
    7.9074   -2.0872    0.0000 N   0  0  0  0  0  0  0  0  0  0  0  0
    8.2252   -1.1390    0.0000 C   0  0  0  0  0  0  0  0  0  0  0  0
    8.5697   -2.8364    0.0000 C   0  0  0  0  0  0  0  0  0  0  0  0
    4.9434   -0.0258    0.0000 C   0  0  0  0  0  0  0  0  0  0  0  0
    4.2719    0.7349    0.0000 C   0  0  0  0  0  0  0  0  0  0  0  0
    3.2835    0.5280    0.0000 C   0  0  0  0  0  0  0  0  0  0  0  0
  1  2  1  0  0  0  0
  2  3  1  0  0  0  0
  3 22  1  0  0  0  0
  3  4  1  0  0  0  0
  4  9  2  0  0  0  0
  4  5  1  0  0  0  0
  5  6  2  0  0  0  0
  6  7  1  0  0  0  0
  7  8  2  0  0  0  0
  8  9  1  0  0  0  0
  9 10  1  0  0  0  0
 10 22  2  0  0  0  0
 10 11  1  0  0  0  0
 11 12  2  0  0  0  0
 12 13  1  0  0  0  0
 13 14  1  0  0  0  0
 14 15  2  0  0  0  0
 14 16  1  0  0  0  0
 16 17  1  0  0  0  0
 17 18  1  0  0  0  0
 17 19  1  0  0  0  0
 12 20  1  0  0  0  0
 20 21  2  0  0  0  0
 21 22  1  0  0  0  0
M  END
> <CMPD_CHEMBLID>
CHEMBL294286

> <MOLREGNO>
95202

> <PARENT_CMPD_CHEMBLID>
CHEMBL294286

> <PARENT_MOLREGNO>
95202

> <MOL_PREF_NAME>

> <COMPOUND_KEY>
190

> <ACTIVITY_ID>
14759731

> <STANDARD_TYPE>
Solubility

> <STANDARD_VALUE>
218800

> <STANDARD_UNITS>
nM

> <ASSAY_ID>
1369279

> <ASSAY_CHEMBLID>
CHEMBL3301364

> <ASSAY_TYPE>
P

> <ASSAY_SRC_ID>
27

> <ASSAY_SRC_DESCRIPTION>
AstraZeneca Deposited Data

> <TARGET_CHEMBLID>
CHEMBL612558

> <DOC_ID>
84147

> <DOC_CHEMBLID>
CHEMBL3301361

$$$$
CHEMBL178457
  -OEChem-10291521012D

 37 41  0     1  0  0  0  0  0999 V2000
   -0.8675    1.5026    0.0000 C   0  0  0  0  0  0  0  0  0  0  0  0
    0.0000    1.0052    0.0000 C   0  0  0  0  0  0  0  0  0  0  0  0
    0.0000    0.0000    0.0000 C   0  0  0  0  0  0  0  0  0  0  0  0
    0.8675   -0.4975    0.0000 C   0  0  0  0  0  0  0  0  0  0  0  0
    0.8675   -1.4975    0.0000 O   0  0  0  0  0  0  0  0  0  0  0  0
    1.7350    0.0000    0.0000 N   0  0  0  0  0  0  0  0  0  0  0  0
    3.2493   -0.8772    0.0000 C   0  0  0  0  0  0  0  0  0  0  0  0
    4.1160   -0.3785    0.0000 C   0  0  2  0  0  0  0  0  0  0  0  0
    3.6173    0.4883    0.0000 H   0  0  0  0  0  0  0  0  0  0  0  0
    4.6148   -1.2452    0.0000 N   0  0  0  0  0  0  0  0  0  0  0  0
    4.9828    0.1203    0.0000 C   0  0  0  0  0  0  0  0  0  0  0  0
    4.9813    1.1255    0.0000 C   0  0  0  0  0  0  0  0  0  0  0  0
    5.8480    1.6243    0.0000 C   0  0  0  0  0  0  0  0  0  0  0  0
    6.7163    1.1281    0.0000 C   0  0  0  0  0  0  0  0  0  0  0  0
    6.7178    0.1229    0.0000 C   0  0  0  0  0  0  0  0  0  0  0  0
    5.8510   -0.3861    0.0000 C   0  0  0  0  0  0  0  0  0  0  0  0
    1.7350    1.0052    0.0000 C   0  0  0  0  0  0  0  0  0  0  0  0
    2.6025    1.5026    0.0000 O   0  0  0  0  0  0  0  0  0  0  0  0
    0.8675    1.5129    0.0000 N   0  0  0  0  0  0  0  0  0  0  0  0
    0.8675    3.2629    0.0000 C   0  0  0  0  0  0  0  0  0  0  0  0
   -0.6480    4.1379    0.0000 C   0  0  0  0  0  0  0  0  0  0  0  0
   -0.6540    5.1430    0.0000 C   0  0  0  0  0  0  0  0  0  0  0  0
    0.2106    5.6456    0.0000 F   0  0  0  0  0  0  0  0  0  0  0  0
   -1.5245    5.6456    0.0000 C   0  0  0  0  0  0  0  0  0  0  0  0
   -2.3891    5.1431    0.0000 C   0  0  0  0  0  0  0  0  0  0  0  0
   -2.3920    4.1431    0.0000 C   0  0  0  0  0  0  0  0  0  0  0  0
   -1.5215    3.6405    0.0000 C   0  0  0  0  0  0  0  0  0  0  0  0
   -1.5244    2.6405    0.0000 F   0  0  0  0  0  0  0  0  0  0  0  0
   -0.8653   -0.5013    0.0000 C   0  0  0  0  0  0  0  0  0  0  0  0
   -1.7356    0.0029    0.0000 C   0  0  0  0  0  0  0  0  0  0  0  0
   -2.6015   -0.4986    0.0000 C   0  0  0  0  0  0  0  0  0  0  0  0
   -2.6069   -1.4986    0.0000 C   0  0  0  0  0  0  0  0  0  0  0  0
   -3.3564   -2.1713    0.0000 O   0  0  0  0  0  0  0  0  0  0  0  0
   -2.9481   -3.0920    0.0000 C   0  0  0  0  0  0  0  0  0  0  0  0
   -1.9465   -2.9881    0.0000 O   0  0  0  0  0  0  0  0  0  0  0  0
   -1.7355   -2.0034    0.0000 C   0  0  0  0  0  0  0  0  0  0  0  0
   -0.8609   -1.5069    0.0000 C   0  0  0  0  0  0  0  0  0  0  0  0
  1  2  1  0  0  0  0
  2 19  1  0  0  0  0
  2  3  2  0  0  0  0
  3  4  1  0  0  0  0
  4  5  2  0  0  0  0
  4  6  1  0  0  0  0
  6  7  1  0  0  0  0
  7  8  1  0  0  0  0
  8  9  1  6  0  0  0
  8 10  1  0  0  0  0
  8 11  1  0  0  0  0
 11 16  2  0  0  0  0
 11 12  1  0  0  0  0
 12 13  2  0  0  0  0
 13 14  1  0  0  0  0
 14 15  2  0  0  0  0
 15 16  1  0  0  0  0
  6 17  1  0  0  0  0
 17 18  2  0  0  0  0
 17 19  1  0  0  0  0
 19 20  1  0  0  0  0
 20 21  1  0  0  0  0
 21 27  2  0  0  0  0
 21 22  1  0  0  0  0
 22 23  1  0  0  0  0
 22 24  2  0  0  0  0
 24 25  1  0  0  0  0
 25 26  2  0  0  0  0
 26 27  1  0  0  0  0
 27 28  1  0  0  0  0
  3 29  1  0  0  0  0
 29 37  2  0  0  0  0
 29 30  1  0  0  0  0
 30 31  2  0  0  0  0
 31 32  1  0  0  0  0
 32 36  2  0  0  0  0
 32 33  1  0  0  0  0
 33 34  1  0  0  0  0
 34 35  1  0  0  0  0
 35 36  1  0  0  0  0
 36 37  1  0  0  0  0
M  END
> <CMPD_CHEMBLID>
CHEMBL178457

> <MOLREGNO>
299265

> <PARENT_CMPD_CHEMBLID>
CHEMBL178457

> <PARENT_MOLREGNO>
299265

> <MOL_PREF_NAME>

> <COMPOUND_KEY>
1973

> <ACTIVITY_ID>
14760887

> <STANDARD_TYPE>
Solubility

> <STANDARD_VALUE>
371500

> <STANDARD_UNITS>
nM

> <ASSAY_ID>
1369279

> <ASSAY_CHEMBLID>
CHEMBL3301364

> <ASSAY_TYPE>
P

> <ASSAY_SRC_ID>
27

> <ASSAY_SRC_DESCRIPTION>
AstraZeneca Deposited Data

> <TARGET_CHEMBLID>
CHEMBL612558

> <DOC_ID>
84147

> <DOC_CHEMBLID>
CHEMBL3301361

$$$$
CHEMBL201297
  -OEChem-10291521012D

 34 37  0     0  0  0  0  0  0999 V2000
   -4.3316    1.4929    0.0000 C   0  0  0  0  0  0  0  0  0  0  0  0
   -3.4641    0.9954    0.0000 O   0  0  0  0  0  0  0  0  0  0  0  0
   -2.5995    1.4980    0.0000 C   0  0  0  0  0  0  0  0  0  0  0  0
   -1.7320    1.0005    0.0000 C   0  0  0  0  0  0  0  0  0  0  0  0
   -0.8675    1.5031    0.0000 O   0  0  0  0  0  0  0  0  0  0  0  0
   -0.0000    1.0056    0.0000 C   0  0  0  0  0  0  0  0  0  0  0  0
    0.8679    1.5135    0.0000 C   0  0  0  0  0  0  0  0  0  0  0  0
    1.7358    1.0056    0.0000 C   0  0  0  0  0  0  0  0  0  0  0  0
    2.6012    1.5123    0.0000 N   0  0  0  0  0  0  0  0  0  0  0  0
    3.4735    1.0079    0.0000 C   0  0  0  0  0  0  0  0  0  0  0  0
    3.4748    0.0023    0.0000 N   0  0  0  0  0  0  0  0  0  0  0  0
    2.6038   -0.4989    0.0000 C   0  0  0  0  0  0  0  0  0  0  0  0
    2.6037   -1.4989    0.0000 N   0  0  0  0  0  0  0  0  0  0  0  0
    3.4697   -1.9990    0.0000 C   0  0  0  0  0  0  0  0  0  0  0  0
    4.3852   -1.5925    0.0000 N   0  0  0  0  0  0  0  0  0  0  0  0
    5.0562   -2.3359    0.0000 C   0  0  0  0  0  0  0  0  0  0  0  0
    4.5549   -3.2012    0.0000 C   0  0  0  0  0  0  0  0  0  0  0  0
    4.9632   -4.1141    0.0000 C   0  0  0  0  0  0  0  0  0  0  0  0
    5.9579   -4.2170    0.0000 C   0  0  0  0  0  0  0  0  0  0  0  0
    6.5443   -3.4070    0.0000 O   0  0  0  0  0  0  0  0  0  0  0  0
    6.3661   -5.1299    0.0000 N   0  0  0  0  0  0  0  0  0  0  0  0
    7.3608   -5.2328    0.0000 C   0  0  0  0  0  0  0  0  0  0  0  0
    7.7684   -6.1516    0.0000 C   0  0  0  0  0  0  0  0  0  0  0  0
    8.7632   -6.2545    0.0000 C   0  0  0  0  0  0  0  0  0  0  0  0
    9.3544   -5.4480    0.0000 C   0  0  0  0  0  0  0  0  0  0  0  0
    8.9467   -4.5292    0.0000 C   0  0  0  0  0  0  0  0  0  0  0  0
    9.5379   -3.7226    0.0000 F   0  0  0  0  0  0  0  0  0  0  0  0
    7.9479   -4.4169    0.0000 C   0  0  0  0  0  0  0  0  0  0  0  0
    3.5756   -2.9978    0.0000 S   0  0  0  0  0  0  0  0  0  0  0  0
    1.7371    0.0000    0.0000 C   0  0  0  0  0  0  0  0  0  0  0  0
    0.8679   -0.4977    0.0000 C   0  0  0  0  0  0  0  0  0  0  0  0
    0.0000    0.0000    0.0000 C   0  0  0  0  0  0  0  0  0  0  0  0
   -0.8653   -0.5013    0.0000 O   0  0  0  0  0  0  0  0  0  0  0  0
   -0.8638   -1.5013    0.0000 C   0  0  0  0  0  0  0  0  0  0  0  0
  1  2  1  0  0  0  0
  2  3  1  0  0  0  0
  3  4  1  0  0  0  0
  4  5  1  0  0  0  0
  5  6  1  0  0  0  0
  6 32  2  0  0  0  0
  6  7  1  0  0  0  0
  7  8  2  0  0  0  0
  8 30  1  0  0  0  0
  8  9  1  0  0  0  0
  9 10  2  0  0  0  0
 10 11  1  0  0  0  0
 11 12  2  0  0  0  0
 12 13  1  0  0  0  0
 13 14  1  0  0  0  0
 14 29  1  0  0  0  0
 14 15  2  0  0  0  0
 15 16  1  0  0  0  0
 16 17  2  0  0  0  0
 17 18  1  0  0  0  0
 18 19  1  0  0  0  0
 19 20  2  0  0  0  0
 19 21  1  0  0  0  0
 21 22  1  0  0  0  0
 22 28  2  0  0  0  0
 22 23  1  0  0  0  0
 23 24  2  0  0  0  0
 24 25  1  0  0  0  0
 25 26  2  0  0  0  0
 26 27  1  0  0  0  0
 26 28  1  0  0  0  0
 17 29  1  0  0  0  0
 12 30  1  0  0  0  0
 30 31  2  0  0  0  0
 31 32  1  0  0  0  0
 32 33  1  0  0  0  0
 33 34  1  0  0  0  0
M  END
> <CMPD_CHEMBLID>
CHEMBL201297

> <MOLREGNO>
337919

> <PARENT_CMPD_CHEMBLID>
CHEMBL201297

> <PARENT_MOLREGNO>
337919

> <MOL_PREF_NAME>

> <COMPOUND_KEY>
1218

> <ACTIVITY_ID>
14768003

> <STANDARD_TYPE>
Solubility

> <STANDARD_VALUE>
600

> <STANDARD_UNITS>
nM

> <ASSAY_ID>
1369279

> <ASSAY_CHEMBLID>
CHEMBL3301364

> <ASSAY_TYPE>
P

> <ASSAY_SRC_ID>
27

> <ASSAY_SRC_DESCRIPTION>
AstraZeneca Deposited Data

> <TARGET_CHEMBLID>
CHEMBL612558

> <DOC_ID>
84147

> <DOC_CHEMBLID>
CHEMBL3301361

$$$$
CHEMBL2086689
  -OEChem-10291521012D

 31 34  0     1  0  0  0  0  0999 V2000
    0.3456    1.9435    0.0000 C   0  0  0  0  0  0  0  0  0  0  0  0
    0.0000    1.0051    0.0000 C   0  0  2  0  0  0  0  0  0  0  0  0
    0.9845    0.8296    0.0000 H   0  0  0  0  0  0  0  0  0  0  0  0
    0.0000    0.0000    0.0000 C   0  0  0  0  0  0  0  0  0  0  0  0
   -0.8674   -0.4976    0.0000 N   0  0  3  0  0  0  0  0  0  0  0  0
   -1.7348   -0.0000    0.0000 C   0  0  0  0  0  0  0  0  0  0  0  0
   -1.7348    1.0051    0.0000 C   0  0  0  0  0  0  0  0  0  0  0  0
   -0.8674    1.5126    0.0000 N   0  0  3  0  0  0  0  0  0  0  0  0
   -0.8674    2.5126    0.0000 C   0  0  0  0  0  0  0  0  0  0  0  0
    0.0046    3.0126    0.0000 N   0  0  0  0  0  0  0  0  0  0  0  0
   -0.0043    4.0177    0.0000 C   0  0  0  0  0  0  0  0  0  0  0  0
   -0.8763    4.5177    0.0000 C   0  0  0  0  0  0  0  0  0  0  0  0
   -0.8807    5.5177    0.0000 O   0  0  0  0  0  0  0  0  0  0  0  0
   -1.7490    6.0139    0.0000 C   0  0  0  0  0  0  0  0  0  0  0  0
   -1.7534    7.0139    0.0000 C   0  0  0  0  0  0  0  0  0  0  0  0
   -2.6231    7.5076    0.0000 C   0  0  0  0  0  0  0  0  0  0  0  0
   -2.6275    8.5128    0.0000 C   0  0  0  0  0  0  0  0  0  0  0  0
   -1.7622    9.0243    0.0000 N   0  0  0  0  0  0  0  0  0  0  0  0
   -0.8925    8.5204    0.0000 C   0  0  0  0  0  0  0  0  0  0  0  0
   -0.8881    7.5152    0.0000 C   0  0  0  0  0  0  0  0  0  0  0  0
   -0.0206    7.0178    0.0000 C   0  0  0  0  0  0  0  0  0  0  0  0
    0.8469    6.5203    0.0000 N   0  0  0  0  0  0  0  0  0  0  0  0
   -1.7395    4.0127    0.0000 C   0  0  0  0  0  0  0  0  0  0  0  0
   -1.7394    3.0126    0.0000 N   0  0  0  0  0  0  0  0  0  0  0  0
   -0.8674   -1.4976    0.0000 C   0  0  0  0  0  0  0  0  0  0  0  0
   -1.7394   -1.9976    0.0000 N   0  0  0  0  0  0  0  0  0  0  0  0
   -1.7305   -3.0027    0.0000 C   0  0  0  0  0  0  0  0  0  0  0  0
   -0.8585   -3.5027    0.0000 C   0  0  0  0  0  0  0  0  0  0  0  0
   -0.8541   -4.5027    0.0000 F   0  0  0  0  0  0  0  0  0  0  0  0
    0.0047   -2.9977    0.0000 C   0  0  0  0  0  0  0  0  0  0  0  0
    0.0046   -1.9976    0.0000 N   0  0  0  0  0  0  0  0  0  0  0  0
  1  2  1  0  0  0  0
  2  3  1  1  0  0  0
  2  8  1  0  0  0  0
  2  4  1  0  0  0  0
  4  5  1  0  0  0  0
  5  6  1  0  0  0  0
  6  7  1  0  0  0  0
  7  8  1  0  0  0  0
  8  9  1  0  0  0  0
  9 24  2  0  0  0  0
  9 10  1  0  0  0  0
 10 11  2  0  0  0  0
 11 12  1  0  0  0  0
 12 13  1  0  0  0  0
 13 14  1  0  0  0  0
 14 15  1  0  0  0  0
 15 20  2  0  0  0  0
 15 16  1  0  0  0  0
 16 17  2  0  0  0  0
 17 18  1  0  0  0  0
 18 19  2  0  0  0  0
 19 20  1  0  0  0  0
 20 21  1  0  0  0  0
 21 22  3  0  0  0  0
 12 23  2  0  0  0  0
 23 24  1  0  0  0  0
  5 25  1  0  0  0  0
 25 31  2  0  0  0  0
 25 26  1  0  0  0  0
 26 27  2  0  0  0  0
 27 28  1  0  0  0  0
 28 29  1  0  0  0  0
 28 30  2  0  0  0  0
 30 31  1  0  0  0  0
M  END
> <CMPD_CHEMBLID>
CHEMBL2086689

> <MOLREGNO>
1364344

> <PARENT_CMPD_CHEMBLID>
CHEMBL2086689

> <PARENT_MOLREGNO>
1364344

> <MOL_PREF_NAME>

> <COMPOUND_KEY>
5350

> <ACTIVITY_ID>
14768015

> <STANDARD_TYPE>
Solubility

> <STANDARD_VALUE>
700

> <STANDARD_UNITS>
nM

> <ASSAY_ID>
1369279

> <ASSAY_CHEMBLID>
CHEMBL3301364

> <ASSAY_TYPE>
P

> <ASSAY_SRC_ID>
27

> <ASSAY_SRC_DESCRIPTION>
AstraZeneca Deposited Data

> <TARGET_CHEMBLID>
CHEMBL612558

> <DOC_ID>
84147

> <DOC_CHEMBLID>
CHEMBL3301361

$$$$
CHEMBL1796294
  -OEChem-10291521012D

 27 29  0     0  0  0  0  0  0999 V2000
   -9.5263   -2.4621    0.0000 C   0  0  0  0  0  0  0  0  0  0  0  0
   -8.6647   -2.9697    0.0000 N   0  0  0  0  0  0  0  0  0  0  0  0
   -7.7943   -2.4773    0.0000 C   0  0  0  0  0  0  0  0  0  0  0  0
   -7.7855   -1.4774    0.0000 O   0  0  0  0  0  0  0  0  0  0  0  0
   -6.9327   -2.9849    0.0000 C   0  0  0  0  0  0  0  0  0  0  0  0
   -6.0592   -2.4875    0.0000 C   0  0  0  0  0  0  0  0  0  0  0  0
   -5.1976   -2.9950    0.0000 C   0  0  0  0  0  0  0  0  0  0  0  0
   -5.2005   -3.9951    0.0000 C   0  0  0  0  0  0  0  0  0  0  0  0
   -4.3367   -4.4989    0.0000 O   0  0  0  0  0  0  0  0  0  0  0  0
   -3.4685   -4.0027    0.0000 C   0  0  0  0  0  0  0  0  0  0  0  0
   -3.4670   -2.9975    0.0000 C   0  0  0  0  0  0  0  0  0  0  0  0
   -2.5988   -2.5012    0.0000 C   0  0  0  0  0  0  0  0  0  0  0  0
   -1.7321   -3.0000    0.0000 C   0  0  0  0  0  0  0  0  0  0  0  0
   -1.7335   -4.0052    0.0000 C   0  0  0  0  0  0  0  0  0  0  0  0
   -2.6017   -4.5116    0.0000 C   0  0  0  0  0  0  0  0  0  0  0  0
   -0.8660   -2.5000    0.0000 C   0  0  0  0  0  0  0  0  0  0  0  0
   -0.0000   -3.0000    0.0000 O   0  0  0  0  0  0  0  0  0  0  0  0
   -0.8660   -1.5000    0.0000 N   0  0  0  0  0  0  0  0  0  0  0  0
   -0.0000   -1.0000    0.0000 C   0  0  0  0  0  0  0  0  0  0  0  0
    0.0000    0.0000    0.0000 C   0  0  0  0  0  0  0  0  0  0  0  0
   -0.8675    0.4975    0.0000 C   0  0  0  0  0  0  0  0  0  0  0  0
   -0.8675    1.5027    0.0000 C   0  0  0  0  0  0  0  0  0  0  0  0
    0.0000    2.0104    0.0000 N   0  0  0  0  0  0  0  0  0  0  0  0
    0.8675    1.5027    0.0000 C   0  0  0  0  0  0  0  0  0  0  0  0
    0.8675    0.4975    0.0000 C   0  0  0  0  0  0  0  0  0  0  0  0
   -6.0740   -4.4926    0.0000 C   0  0  0  0  0  0  0  0  0  0  0  0
   -6.9445   -3.9900    0.0000 C   0  0  0  0  0  0  0  0  0  0  0  0
  1  2  1  0  0  0  0
  2  3  1  0  0  0  0
  3  4  2  0  0  0  0
  3  5  1  0  0  0  0
  5 27  2  0  0  0  0
  5  6  1  0  0  0  0
  6  7  2  0  0  0  0
  7  8  1  0  0  0  0
  8  9  1  0  0  0  0
  9 10  1  0  0  0  0
 10 15  2  0  0  0  0
 10 11  1  0  0  0  0
 11 12  2  0  0  0  0
 12 13  1  0  0  0  0
 13 14  2  0  0  0  0
 14 15  1  0  0  0  0
 13 16  1  0  0  0  0
 16 17  2  0  0  0  0
 16 18  1  0  0  0  0
 18 19  1  0  0  0  0
 19 20  1  0  0  0  0
 20 25  2  0  0  0  0
 20 21  1  0  0  0  0
 21 22  2  0  0  0  0
 22 23  1  0  0  0  0
 23 24  2  0  0  0  0
 24 25  1  0  0  0  0
  8 26  2  0  0  0  0
 26 27  1  0  0  0  0
M  END
> <CMPD_CHEMBLID>
CHEMBL1796294

> <MOLREGNO>
1159342

> <PARENT_CMPD_CHEMBLID>
CHEMBL1796294

> <PARENT_MOLREGNO>
1159342

> <MOL_PREF_NAME>

> <COMPOUND_KEY>
4537

> <ACTIVITY_ID>
14769584

> <STANDARD_TYPE>
Solubility

> <STANDARD_VALUE>
18600

> <STANDARD_UNITS>
nM

> <ASSAY_ID>
1369279

> <ASSAY_CHEMBLID>
CHEMBL3301364

> <ASSAY_TYPE>
P

> <ASSAY_SRC_ID>
27

> <ASSAY_SRC_DESCRIPTION>
AstraZeneca Deposited Data

> <TARGET_CHEMBLID>
CHEMBL612558

> <DOC_ID>
84147

> <DOC_CHEMBLID>
CHEMBL3301361

$$$$
CHEMBL401351
  -OEChem-10291521012D

 48 54  0     1  0  0  0  0  0999 V2000
    1.6029  -11.7552    0.0000 C   0  0  0  0  0  0  0  0  0  0  0  0
    1.3008  -10.8020    0.0000 C   0  0  0  0  0  0  0  0  0  0  0  0
    1.9753  -10.0637    0.0000 O   0  0  0  0  0  0  0  0  0  0  0  0
    0.3242  -10.5870    0.0000 N   0  0  0  0  0  0  0  0  0  0  0  0
    0.0221   -9.6337    0.0000 C   0  0  3  0  0  0  0  0  0  0  0  0
   -0.9285   -9.3184    0.0000 C   0  0  0  0  0  0  0  0  0  0  0  0
   -0.9198   -8.3184    0.0000 C   0  0  0  0  0  0  0  0  0  0  0  0
    0.0325   -8.0117    0.0000 N   0  0  0  0  0  0  0  0  0  0  0  0
    0.6177   -8.8283    0.0000 C   0  0  0  0  0  0  0  0  0  0  0  0
    0.3458   -7.0621    0.0000 C   0  0  0  0  0  0  0  0  0  0  0  0
    1.3249   -6.8586    0.0000 O   0  0  0  0  0  0  0  0  0  0  0  0
   -0.3199   -6.3159    0.0000 C   0  0  0  0  0  0  0  0  0  0  0  0
   -0.0066   -5.3662    0.0000 N   0  0  0  0  0  0  0  0  0  0  0  0
    0.9761   -5.1561    0.0000 C   0  0  0  0  0  0  0  0  0  0  0  0
    1.2911   -4.2016    0.0000 C   0  0  0  0  0  0  0  0  0  0  0  0
    0.6233   -3.4573    0.0000 N   0  0  0  0  0  0  0  0  0  0  0  0
    0.9366   -2.5076    0.0000 C   0  0  0  0  0  0  0  0  0  0  0  0
    0.2709   -1.7614    0.0000 C   0  0  0  0  0  0  0  0  0  0  0  0
    0.5842   -0.8118    0.0000 C   0  0  0  0  0  0  0  0  0  0  0  0
    0.0000    0.0000    0.0000 C   0  0  0  0  0  0  0  0  0  0  0  0
    0.5915    0.8064    0.0000 N   0  0  0  0  0  0  0  0  0  0  0  0
    1.5413    0.4930    0.0000 C   0  0  0  0  0  0  0  0  0  0  0  0
    2.4944    0.7970    0.0000 S   0  0  0  0  0  0  0  0  0  0  0  0
    3.0782   -0.0149    0.0000 C   0  0  0  0  0  0  0  0  0  0  0  0
    2.4863   -0.8210    0.0000 C   0  0  0  0  0  0  0  0  0  0  0  0
    1.5367   -0.5071    0.0000 C   0  0  0  0  0  0  0  0  0  0  0  0
    4.0782   -0.0199    0.0000 C   0  0  0  0  0  0  0  0  0  0  0  0
    4.0832    0.9801    0.0000 C   0  0  0  0  0  0  0  0  0  0  0  0
    4.0732   -1.0199    0.0000 C   0  0  0  0  0  0  0  0  0  0  0  0
    5.0782   -0.0249    0.0000 C   0  0  0  0  0  0  0  0  0  0  0  0
    5.5739   -0.8934    0.0000 O   0  0  0  0  0  0  0  0  0  0  0  0
    5.9607    1.4863    0.0000 N   0  0  0  0  0  0  0  0  0  0  0  0
    7.0705    1.3367    0.0000 C   0  0  0  0  0  0  0  0  0  0  0  0
    6.1829    0.8380    0.0000 C   0  0  0  0  0  0  0  0  0  0  0  0
    5.3043    1.3521    0.0000 C   0  0  0  0  0  0  0  0  0  0  0  0
    5.3057    2.3521    0.0000 C   0  0  0  0  0  0  0  0  0  0  0  0
    6.1917    2.8688    0.0000 C   0  0  0  0  0  0  0  0  0  0  0  0
    7.0704    2.3547    0.0000 C   0  0  0  0  0  0  0  0  0  0  0  0
   -1.0000    0.0045    0.0000 C   0  0  0  0  0  0  0  0  0  0  0  0
   -1.4961    0.8788    0.0000 C   0  0  0  0  0  0  0  0  0  0  0  0
   -2.4961    0.8834    0.0000 C   0  0  0  0  0  0  0  0  0  0  0  0
   -2.9896    1.7531    0.0000 C   0  0  0  0  0  0  0  0  0  0  0  0
   -3.0051    0.0226    0.0000 C   0  0  0  0  0  0  0  0  0  0  0  0
   -2.5090   -0.8517    0.0000 C   0  0  0  0  0  0  0  0  0  0  0  0
   -3.0180   -1.7124    0.0000 C   0  0  0  0  0  0  0  0  0  0  0  0
   -1.5039   -0.8651    0.0000 C   0  0  0  0  0  0  0  0  0  0  0  0
   -0.3564   -3.6580    0.0000 C   0  0  0  0  0  0  0  0  0  0  0  0
   -0.6713   -4.6125    0.0000 C   0  0  0  0  0  0  0  0  0  0  0  0
  1  2  1  0  0  0  0
  2  3  2  0  0  0  0
  2  4  1  0  0  0  0
  4  5  1  0  0  0  0
  5  9  1  0  0  0  0
  5  6  1  0  0  0  0
  6  7  1  0  0  0  0
  7  8  1  0  0  0  0
  8  9  1  0  0  0  0
  8 10  1  0  0  0  0
 10 11  2  0  0  0  0
 10 12  1  0  0  0  0
 12 13  1  0  0  0  0
 13 48  1  0  0  0  0
 13 14  1  0  0  0  0
 14 15  1  0  0  0  0
 15 16  1  0  0  0  0
 16 17  1  0  0  0  0
 17 18  1  0  0  0  0
 18 19  1  0  0  0  0
 19 26  1  0  0  0  0
 19 20  2  0  0  0  0
 20 21  1  0  0  0  0
 21 22  1  0  0  0  0
 22 26  2  0  0  0  0
 22 23  1  0  0  0  0
 23 24  1  0  0  0  0
 24 25  2  0  0  0  0
 25 26  1  0  0  0  0
 24 27  1  0  0  0  0
 27 28  1  0  0  0  0
 27 29  1  0  0  0  0
 27 30  1  0  0  0  0
 30 31  2  0  0  0  0
 30 32  1  0  0  0  0
 32 36  1  0  0  0  0
 32 33  1  0  0  0  0
 33 38  1  0  0  0  0
 33 34  1  0  0  0  0
 34 35  1  0  0  0  0
 35 36  1  0  0  0  0
 36 37  1  0  0  0  0
 37 38  1  0  0  0  0
 20 39  1  0  0  0  0
 39 46  2  0  0  0  0
 39 40  1  0  0  0  0
 40 41  2  0  0  0  0
 41 42  1  0  0  0  0
 41 43  1  0  0  0  0
 43 44  2  0  0  0  0
 44 45  1  0  0  0  0
 44 46  1  0  0  0  0
 16 47  1  0  0  0  0
 47 48  1  0  0  0  0
M  END
> <CMPD_CHEMBLID>
CHEMBL401351

> <MOLREGNO>
417884

> <PARENT_CMPD_CHEMBLID>
CHEMBL401351

> <PARENT_MOLREGNO>
417884

> <MOL_PREF_NAME>

> <COMPOUND_KEY>
2769

> <ACTIVITY_ID>
14759541

> <STANDARD_TYPE>
Solubility

> <STANDARD_VALUE>
107200

> <STANDARD_UNITS>
nM

> <ASSAY_ID>
1369279

> <ASSAY_CHEMBLID>
CHEMBL3301364

> <ASSAY_TYPE>
P

> <ASSAY_SRC_ID>
27

> <ASSAY_SRC_DESCRIPTION>
AstraZeneca Deposited Data

> <TARGET_CHEMBLID>
CHEMBL612558

> <DOC_ID>
84147

> <DOC_CHEMBLID>
CHEMBL3301361

$$$$
CHEMBL289959
  -OEChem-10291521012D

 17 19  0     0  0  0  0  0  0999 V2000
    2.6037   -1.4989    0.0000 N   0  0  0  0  0  0  0  0  0  0  0  0
    1.7377   -1.9988    0.0000 C   0  0  0  0  0  0  0  0  0  0  0  0
    1.7406   -3.0040    0.0000 C   0  0  0  0  0  0  0  0  0  0  0  0
    0.8745   -3.5040    0.0000 C   0  0  0  0  0  0  0  0  0  0  0  0
    0.0056   -3.0090    0.0000 C   0  0  0  0  0  0  0  0  0  0  0  0
    0.0027   -2.0038    0.0000 C   0  0  0  0  0  0  0  0  0  0  0  0
    0.8687   -1.4936    0.0000 C   0  0  0  0  0  0  0  0  0  0  0  0
    2.6038   -0.4989    0.0000 C   0  0  0  0  0  0  0  0  0  0  0  0
    3.4748    0.0023    0.0000 N   0  0  0  0  0  0  0  0  0  0  0  0
    3.4735    1.0079    0.0000 C   0  0  0  0  0  0  0  0  0  0  0  0
    2.6012    1.5123    0.0000 N   0  0  0  0  0  0  0  0  0  0  0  0
    1.7358    1.0056    0.0000 C   0  0  0  0  0  0  0  0  0  0  0  0
    0.8679    1.5135    0.0000 C   0  0  0  0  0  0  0  0  0  0  0  0
    0.0000    1.0056    0.0000 C   0  0  0  0  0  0  0  0  0  0  0  0
    0.0000    0.0000    0.0000 C   0  0  0  0  0  0  0  0  0  0  0  0
    0.8679   -0.4977    0.0000 C   0  0  0  0  0  0  0  0  0  0  0  0
    1.7371    0.0000    0.0000 C   0  0  0  0  0  0  0  0  0  0  0  0
  1  2  1  0  0  0  0
  2  7  2  0  0  0  0
  2  3  1  0  0  0  0
  3  4  2  0  0  0  0
  4  5  1  0  0  0  0
  5  6  2  0  0  0  0
  6  7  1  0  0  0  0
  1  8  1  0  0  0  0
  8 17  2  0  0  0  0
  8  9  1  0  0  0  0
  9 10  2  0  0  0  0
 10 11  1  0  0  0  0
 11 12  2  0  0  0  0
 12 17  1  0  0  0  0
 12 13  1  0  0  0  0
 13 14  2  0  0  0  0
 14 15  1  0  0  0  0
 15 16  2  0  0  0  0
 16 17  1  0  0  0  0
M  END
> <CMPD_CHEMBLID>
CHEMBL289959

> <MOLREGNO>
55040

> <PARENT_CMPD_CHEMBLID>
CHEMBL289959

> <PARENT_MOLREGNO>
55040

> <MOL_PREF_NAME>

> <COMPOUND_KEY>
886

> <ACTIVITY_ID>
14759584

> <STANDARD_TYPE>
Solubility

> <STANDARD_VALUE>
131800

> <STANDARD_UNITS>
nM

> <ASSAY_ID>
1369279

> <ASSAY_CHEMBLID>
CHEMBL3301364

> <ASSAY_TYPE>
P

> <ASSAY_SRC_ID>
27

> <ASSAY_SRC_DESCRIPTION>
AstraZeneca Deposited Data

> <TARGET_CHEMBLID>
CHEMBL612558

> <DOC_ID>
84147

> <DOC_CHEMBLID>
CHEMBL3301361

$$$$
CHEMBL370152
  -OEChem-10291521012D

 28 31  0     0  0  0  0  0  0999 V2000
    4.7859   -0.3636    0.0000 O   0  0  0  0  0  0  0  0  0  0  0  0
    4.2858    0.5024    0.0000 C   0  0  0  0  0  0  0  0  0  0  0  0
    4.7857    1.3684    0.0000 O   0  0  0  0  0  0  0  0  0  0  0  0
    3.2858    0.5023    0.0000 C   0  0  0  0  0  0  0  0  0  0  0  0
    2.6938   -0.3125    0.0000 C   0  0  0  0  0  0  0  0  0  0  0  0
    3.0028   -1.2636    0.0000 S   0  0  0  0  0  0  0  0  0  0  0  0
    2.3336   -2.0067    0.0000 C   0  0  0  0  0  0  0  0  0  0  0  0
    1.3510   -1.7947    0.0000 C   0  0  0  0  0  0  0  0  0  0  0  0
    0.6818   -2.5378    0.0000 C   0  0  0  0  0  0  0  0  0  0  0  0
    0.9852   -3.4907    0.0000 C   0  0  0  0  0  0  0  0  0  0  0  0
    1.9678   -3.7027    0.0000 C   0  0  0  0  0  0  0  0  0  0  0  0
    2.6470   -2.9617    0.0000 C   0  0  0  0  0  0  0  0  0  0  0  0
    1.7360   -0.0012    0.0000 C   0  0  0  0  0  0  0  0  0  0  0  0
    0.8680   -0.4978    0.0000 C   0  0  0  0  0  0  0  0  0  0  0  0
    0.0000    0.0000    0.0000 C   0  0  0  0  0  0  0  0  0  0  0  0
   -0.8653   -0.5013    0.0000 Cl  0  0  0  0  0  0  0  0  0  0  0  0
    0.0000    1.0058    0.0000 C   0  0  0  0  0  0  0  0  0  0  0  0
    0.8680    1.5138    0.0000 C   0  0  0  0  0  0  0  0  0  0  0  0
    1.7360    1.0058    0.0000 C   0  0  0  0  0  0  0  0  0  0  0  0
    2.6938    1.3169    0.0000 N   0  0  0  0  0  0  0  0  0  0  0  0
    3.0028    2.2680    0.0000 C   0  0  0  0  0  0  0  0  0  0  0  0
    2.3337    3.0111    0.0000 C   0  0  0  0  0  0  0  0  0  0  0  0
    1.3511    2.7992    0.0000 C   0  0  0  0  0  0  0  0  0  0  0  0
    0.6819    3.5423    0.0000 C   0  0  0  0  0  0  0  0  0  0  0  0
    0.9853    4.4952    0.0000 C   0  0  0  0  0  0  0  0  0  0  0  0
    0.3129    5.2354    0.0000 Cl  0  0  0  0  0  0  0  0  0  0  0  0
    1.9679    4.7071    0.0000 C   0  0  0  0  0  0  0  0  0  0  0  0
    2.6471    3.9661    0.0000 C   0  0  0  0  0  0  0  0  0  0  0  0
  1  2  1  0  0  0  0
  2  3  2  0  0  0  0
  2  4  1  0  0  0  0
  4 20  1  0  0  0  0
  4  5  2  0  0  0  0
  5  6  1  0  0  0  0
  6  7  1  0  0  0  0
  7 12  2  0  0  0  0
  7  8  1  0  0  0  0
  8  9  2  0  0  0  0
  9 10  1  0  0  0  0
 10 11  2  0  0  0  0
 11 12  1  0  0  0  0
  5 13  1  0  0  0  0
 13 19  2  0  0  0  0
 13 14  1  0  0  0  0
 14 15  2  0  0  0  0
 15 16  1  0  0  0  0
 15 17  1  0  0  0  0
 17 18  2  0  0  0  0
 18 19  1  0  0  0  0
 19 20  1  0  0  0  0
 20 21  1  0  0  0  0
 21 22  1  0  0  0  0
 22 28  2  0  0  0  0
 22 23  1  0  0  0  0
 23 24  2  0  0  0  0
 24 25  1  0  0  0  0
 25 26  1  0  0  0  0
 25 27  2  0  0  0  0
 27 28  1  0  0  0  0
M  END
> <CMPD_CHEMBLID>
CHEMBL370152

> <MOLREGNO>
330802

> <PARENT_CMPD_CHEMBLID>
CHEMBL370152

> <PARENT_MOLREGNO>
330802

> <MOL_PREF_NAME>

> <COMPOUND_KEY>
1225

> <ACTIVITY_ID>
14759585

> <STANDARD_TYPE>
Solubility

> <STANDARD_VALUE>
131800

> <STANDARD_UNITS>
nM

> <ASSAY_ID>
1369279

> <ASSAY_CHEMBLID>
CHEMBL3301364

> <ASSAY_TYPE>
P

> <ASSAY_SRC_ID>
27

> <ASSAY_SRC_DESCRIPTION>
AstraZeneca Deposited Data

> <TARGET_CHEMBLID>
CHEMBL612558

> <DOC_ID>
84147

> <DOC_CHEMBLID>
CHEMBL3301361

$$$$
CHEMBL1426965
  -OEChem-10291521012D

 20 22  0     0  0  0  0  0  0999 V2000
    3.3119    3.2189    0.0000 F   0  0  0  0  0  0  0  0  0  0  0  0
    3.0029    2.2678    0.0000 C   0  0  0  0  0  0  0  0  0  0  0  0
    3.9539    1.9588    0.0000 F   0  0  0  0  0  0  0  0  0  0  0  0
    2.0518    2.5769    0.0000 F   0  0  0  0  0  0  0  0  0  0  0  0
    2.6938    1.3168    0.0000 C   0  0  0  0  0  0  0  0  0  0  0  0
    3.2858    0.5022    0.0000 N   0  0  0  0  0  0  0  0  0  0  0  0
    2.6938   -0.3126    0.0000 N   0  0  0  0  0  0  0  0  0  0  0  0
    1.7360   -0.0013    0.0000 C   0  0  0  0  0  0  0  0  0  0  0  0
    0.8680   -0.4979    0.0000 C   0  0  0  0  0  0  0  0  0  0  0  0
    0.0000    0.0000    0.0000 C   0  0  0  0  0  0  0  0  0  0  0  0
   -0.0000    1.0058    0.0000 C   0  0  0  0  0  0  0  0  0  0  0  0
    0.8680    1.5137    0.0000 N   0  0  0  0  0  0  0  0  0  0  0  0
    1.7360    1.0058    0.0000 N   0  0  0  0  0  0  0  0  0  0  0  0
   -0.8675    1.5033    0.0000 N   0  0  0  0  0  0  0  0  0  0  0  0
   -0.7940    2.5006    0.0000 C   0  0  0  0  0  0  0  0  0  0  0  0
   -1.5347    3.1828    0.0000 C   0  0  0  0  0  0  0  0  0  0  0  0
   -2.5291    3.0280    0.0000 C   0  0  0  0  0  0  0  0  0  0  0  0
   -3.0255    2.1532    0.0000 C   0  0  0  0  0  0  0  0  0  0  0  0
   -2.6578    1.2196    0.0000 C   0  0  0  0  0  0  0  0  0  0  0  0
   -1.6969    0.9322    0.0000 C   0  0  0  0  0  0  0  0  0  0  0  0
  1  2  1  0  0  0  0
  2  3  1  0  0  0  0
  2  4  1  0  0  0  0
  2  5  1  0  0  0  0
  5 13  1  0  0  0  0
  5  6  2  0  0  0  0
  6  7  1  0  0  0  0
  7  8  2  0  0  0  0
  8 13  1  0  0  0  0
  8  9  1  0  0  0  0
  9 10  2  0  0  0  0
 10 11  1  0  0  0  0
 11 12  2  0  0  0  0
 12 13  1  0  0  0  0
 11 14  1  0  0  0  0
 14 20  1  0  0  0  0
 14 15  1  0  0  0  0
 15 16  1  0  0  0  0
 16 17  1  0  0  0  0
 17 18  1  0  0  0  0
 18 19  1  0  0  0  0
 19 20  1  0  0  0  0
M  END
> <CMPD_CHEMBLID>
CHEMBL1426965

> <MOLREGNO>
850849

> <PARENT_CMPD_CHEMBLID>
CHEMBL1426965

> <PARENT_MOLREGNO>
850849

> <MOL_PREF_NAME>

> <COMPOUND_KEY>
1644

> <ACTIVITY_ID>
14759586

> <STANDARD_TYPE>
Solubility

> <STANDARD_VALUE>
131800

> <STANDARD_UNITS>
nM

> <ASSAY_ID>
1369279

> <ASSAY_CHEMBLID>
CHEMBL3301364

> <ASSAY_TYPE>
P

> <ASSAY_SRC_ID>
27

> <ASSAY_SRC_DESCRIPTION>
AstraZeneca Deposited Data

> <TARGET_CHEMBLID>
CHEMBL612558

> <DOC_ID>
84147

> <DOC_CHEMBLID>
CHEMBL3301361

$$$$
CHEMBL314260
  -OEChem-10291521012D

 43 48  0     1  0  0  0  0  0999 V2000
    3.9538   -0.9546    0.0000 C   0  0  0  0  0  0  0  0  0  0  0  0
    3.0028   -1.2636    0.0000 C   0  0  2  0  0  0  0  0  0  0  0  0
    2.0517   -1.5725    0.0000 H   0  0  0  0  0  0  0  0  0  0  0  0
    3.3117   -2.2146    0.0000 C   0  0  0  0  0  0  0  0  0  0  0  0
    4.2899   -2.4226    0.0000 N   0  0  0  0  0  0  0  0  0  0  0  0
    4.5989   -3.3737    0.0000 C   0  0  0  0  0  0  0  0  0  0  0  0
    5.5770   -3.5816    0.0000 C   0  0  0  0  0  0  0  0  0  0  0  0
    5.8860   -4.5327    0.0000 C   0  0  0  0  0  0  0  0  0  0  0  0
    6.8647   -4.7378    0.0000 C   0  0  0  0  0  0  0  0  0  0  0  0
    7.1753   -5.6938    0.0000 C   0  0  0  0  0  0  0  0  0  0  0  0
    6.5071   -6.4447    0.0000 N   0  0  0  0  0  0  0  0  0  0  0  0
    5.5252   -6.2299    0.0000 C   0  0  0  0  0  0  0  0  0  0  0  0
    5.2146   -5.2739    0.0000 C   0  0  0  0  0  0  0  0  0  0  0  0
    2.6938   -0.3125    0.0000 C   0  0  0  0  0  0  0  0  0  0  0  0
    3.2858    0.5023    0.0000 C   0  0  0  0  0  0  0  0  0  0  0  0
    2.6938    1.3169    0.0000 N   0  0  0  0  0  0  0  0  0  0  0  0
    1.7360    1.0058    0.0000 C   0  0  0  0  0  0  0  0  0  0  0  0
    0.8680    1.5138    0.0000 C   0  0  0  0  0  0  0  0  0  0  0  0
    0.0000    1.0058    0.0000 C   0  0  0  0  0  0  0  0  0  0  0  0
    0.0000    0.0000    0.0000 C   0  0  0  0  0  0  0  0  0  0  0  0
    0.8680   -0.4978    0.0000 C   0  0  0  0  0  0  0  0  0  0  0  0
    1.7360   -0.0012    0.0000 C   0  0  0  0  0  0  0  0  0  0  0  0
   -0.8653   -0.5013    0.0000 C   0  0  0  0  0  0  0  0  0  0  0  0
   -0.3641   -1.3666    0.0000 C   0  0  0  0  0  0  0  0  0  0  0  0
   -1.3666    0.3641    0.0000 C   0  0  0  0  0  0  0  0  0  0  0  0
   -1.7306   -1.0025    0.0000 C   0  0  0  0  0  0  0  0  0  0  0  0
   -2.5974   -0.5038    0.0000 O   0  0  0  0  0  0  0  0  0  0  0  0
   -1.7292   -2.0025    0.0000 N   0  0  0  0  0  0  0  0  0  0  0  0
   -0.5140   -2.7041    0.0000 C   0  0  0  0  0  0  0  0  0  0  0  0
   -0.5057   -4.1072    0.0000 C   0  0  0  0  0  0  0  0  0  0  0  0
   -1.5403   -4.4109    0.0000 C   0  0  0  0  0  0  0  0  0  0  0  0
   -2.7414   -3.6849    0.0000 C   0  0  0  0  0  0  0  0  0  0  0  0
   -2.9361   -2.7040    0.0000 C   0  0  0  0  0  0  0  0  0  0  0  0
   -2.9402   -4.1000    0.0000 C   0  0  0  0  0  0  0  0  0  0  0  0
   -1.7250   -4.8016    0.0000 C   0  0  0  0  0  0  0  0  0  0  0  0
    4.2858    0.5024    0.0000 C   0  0  0  0  0  0  0  0  0  0  0  0
    4.7859   -0.3696    0.0000 C   0  0  0  0  0  0  0  0  0  0  0  0
    5.7859   -0.3696    0.0000 C   0  0  0  0  0  0  0  0  0  0  0  0
    6.2834   -1.2371    0.0000 C   0  0  0  0  0  0  0  0  0  0  0  0
    6.2909    0.4935    0.0000 C   0  0  0  0  0  0  0  0  0  0  0  0
    5.7909    1.3655    0.0000 C   0  0  0  0  0  0  0  0  0  0  0  0
    6.2959    2.2286    0.0000 C   0  0  0  0  0  0  0  0  0  0  0  0
    4.7858    1.3743    0.0000 C   0  0  0  0  0  0  0  0  0  0  0  0
  1  2  1  0  0  0  0
  2  3  1  1  0  0  0
  2  4  1  0  0  0  0
  4  5  1  0  0  0  0
  5  6  1  0  0  0  0
  6  7  1  0  0  0  0
  7  8  1  0  0  0  0
  8 13  2  0  0  0  0
  8  9  1  0  0  0  0
  9 10  2  0  0  0  0
 10 11  1  0  0  0  0
 11 12  2  0  0  0  0
 12 13  1  0  0  0  0
  2 14  1  0  0  0  0
 14 22  1  0  0  0  0
 14 15  2  0  0  0  0
 15 16  1  0  0  0  0
 16 17  1  0  0  0  0
 17 22  2  0  0  0  0
 17 18  1  0  0  0  0
 18 19  2  0  0  0  0
 19 20  1  0  0  0  0
 20 21  2  0  0  0  0
 21 22  1  0  0  0  0
 20 23  1  0  0  0  0
 23 24  1  0  0  0  0
 23 25  1  0  0  0  0
 23 26  1  0  0  0  0
 26 27  2  0  0  0  0
 26 28  1  0  0  0  0
 28 33  1  0  0  0  0
 28 29  1  0  0  0  0
 29 30  1  0  0  0  0
 30 35  1  0  0  0  0
 30 31  1  0  0  0  0
 31 32  1  0  0  0  0
 32 33  1  0  0  0  0
 33 34  1  0  0  0  0
 34 35  1  0  0  0  0
 15 36  1  0  0  0  0
 36 43  2  0  0  0  0
 36 37  1  0  0  0  0
 37 38  2  0  0  0  0
 38 39  1  0  0  0  0
 38 40  1  0  0  0  0
 40 41  2  0  0  0  0
 41 42  1  0  0  0  0
 41 43  1  0  0  0  0
M  END
> <CMPD_CHEMBLID>
CHEMBL314260

> <MOLREGNO>
140162

> <PARENT_CMPD_CHEMBLID>
CHEMBL314260

> <PARENT_MOLREGNO>
140162

> <MOL_PREF_NAME>

> <COMPOUND_KEY>
1988

> <ACTIVITY_ID>
14759590

> <STANDARD_TYPE>
Solubility

> <STANDARD_VALUE>
131800

> <STANDARD_UNITS>
nM

> <ASSAY_ID>
1369279

> <ASSAY_CHEMBLID>
CHEMBL3301364

> <ASSAY_TYPE>
P

> <ASSAY_SRC_ID>
27

> <ASSAY_SRC_DESCRIPTION>
AstraZeneca Deposited Data

> <TARGET_CHEMBLID>
CHEMBL612558

> <DOC_ID>
84147

> <DOC_CHEMBLID>
CHEMBL3301361

$$$$
CHEMBL1200076
  -OEChem-10291521012D

 24 27  0     0  0  0  0  0  0999 V2000
    4.2885   -1.2327    0.0000 N   0  0  0  0  0  0  0  0  0  0  0  0
    4.7897   -0.3674    0.0000 C   0  0  0  0  0  0  0  0  0  0  0  0
    5.7948   -0.3718    0.0000 N   0  0  0  0  0  0  0  0  0  0  0  0
    6.2910    0.5024    0.0000 C   0  0  0  0  0  0  0  0  0  0  0  0
    5.7870    1.3721    0.0000 C   0  0  0  0  0  0  0  0  0  0  0  0
    4.7870    1.3677    0.0000 C   0  0  0  0  0  0  0  0  0  0  0  0
    4.2858    0.5024    0.0000 C   0  0  0  0  0  0  0  0  0  0  0  0
    3.2858    0.5023    0.0000 C   0  0  0  0  0  0  0  0  0  0  0  0
    2.6938    1.3169    0.0000 O   0  0  0  0  0  0  0  0  0  0  0  0
    1.7360    1.0058    0.0000 C   0  0  0  0  0  0  0  0  0  0  0  0
    0.8680    1.5138    0.0000 C   0  0  0  0  0  0  0  0  0  0  0  0
    0.0000    1.0058    0.0000 C   0  0  0  0  0  0  0  0  0  0  0  0
    0.0000    0.0000    0.0000 C   0  0  0  0  0  0  0  0  0  0  0  0
    0.8680   -0.4978    0.0000 C   0  0  0  0  0  0  0  0  0  0  0  0
    1.7360   -0.0012    0.0000 C   0  0  0  0  0  0  0  0  0  0  0  0
    2.6938   -0.3125    0.0000 N   0  0  0  0  0  0  0  0  0  0  0  0
    6.2845    2.2396    0.0000 C   0  0  0  0  0  0  0  0  0  0  0  0
    5.8762    3.1525    0.0000 C   0  0  0  0  0  0  0  0  0  0  0  0
    6.6145    3.8278    0.0000 N   0  0  0  0  0  0  0  0  0  0  0  0
    7.4864    3.3288    0.0000 N   0  0  0  0  0  0  0  0  0  0  0  0
    8.3988    3.7381    0.0000 C   0  0  0  0  0  0  0  0  0  0  0  0
    8.5005    4.7329    0.0000 C   0  0  0  0  0  0  0  0  0  0  0  0
    9.4129    5.1423    0.0000 O   0  0  0  0  0  0  0  0  0  0  0  0
    7.2800    2.3486    0.0000 C   0  0  0  0  0  0  0  0  0  0  0  0
  1  2  1  0  0  0  0
  2  7  2  0  0  0  0
  2  3  1  0  0  0  0
  3  4  2  0  0  0  0
  4  5  1  0  0  0  0
  5  6  2  0  0  0  0
  6  7  1  0  0  0  0
  7  8  1  0  0  0  0
  8 16  2  0  0  0  0
  8  9  1  0  0  0  0
  9 10  1  0  0  0  0
 10 15  2  0  0  0  0
 10 11  1  0  0  0  0
 11 12  2  0  0  0  0
 12 13  1  0  0  0  0
 13 14  2  0  0  0  0
 14 15  1  0  0  0  0
 15 16  1  0  0  0  0
  5 17  1  0  0  0  0
 17 24  2  0  0  0  0
 17 18  1  0  0  0  0
 18 19  2  0  0  0  0
 19 20  1  0  0  0  0
 20 21  1  0  0  0  0
 21 22  1  0  0  0  0
 22 23  1  0  0  0  0
 20 24  1  0  0  0  0
M  END
> <CMPD_CHEMBLID>
CHEMBL1200076

> <MOLREGNO>
674026

> <PARENT_CMPD_CHEMBLID>
CHEMBL1200076

> <PARENT_MOLREGNO>
674026

> <MOL_PREF_NAME>

> <COMPOUND_KEY>
4798

> <ACTIVITY_ID>
14768703

> <STANDARD_TYPE>
Solubility

> <STANDARD_VALUE>
3100

> <STANDARD_UNITS>
nM

> <ASSAY_ID>
1369279

> <ASSAY_CHEMBLID>
CHEMBL3301364

> <ASSAY_TYPE>
P

> <ASSAY_SRC_ID>
27

> <ASSAY_SRC_DESCRIPTION>
AstraZeneca Deposited Data

> <TARGET_CHEMBLID>
CHEMBL612558

> <DOC_ID>
84147

> <DOC_CHEMBLID>
CHEMBL3301361

$$$$
CHEMBL397688
  -OEChem-10291521012D

 29 32  0     1  0  0  0  0  0999 V2000
    4.3533    4.5074    0.0000 O   0  0  0  0  0  0  0  0  0  0  0  0
    3.4858    4.0100    0.0000 C   0  0  0  0  0  0  0  0  0  0  0  0
    3.4829    3.0100    0.0000 C   0  0  0  0  0  0  0  0  0  0  0  0
    4.3475    2.5074    0.0000 C   0  0  0  0  0  0  0  0  0  0  0  0
    5.2149    3.0049    0.0000 O   0  0  0  0  0  0  0  0  0  0  0  0
    2.6154    2.5125    0.0000 C   0  0  0  0  0  0  0  0  0  0  0  0
    2.6125    1.5125    0.0000 N   0  0  0  0  0  0  0  0  0  0  0  0
    3.4848    1.0014    0.0000 C   0  0  0  0  0  0  0  0  0  0  0  0
    4.3535    1.4968    0.0000 O   0  0  0  0  0  0  0  0  0  0  0  0
    3.4805   -0.0073    0.0000 C   0  0  3  0  0  0  0  0  0  0  0  0
    2.6039   -0.5053    0.0000 C   0  0  0  0  0  0  0  0  0  0  0  0
    1.7371   -0.0000    0.0000 C   0  0  0  0  0  0  0  0  0  0  0  0
    0.8707   -0.4993    0.0000 C   0  0  0  0  0  0  0  0  0  0  0  0
    0.0000    0.0000    0.0000 C   0  0  0  0  0  0  0  0  0  0  0  0
   -0.0000    1.0089    0.0000 C   0  0  0  0  0  0  0  0  0  0  0  0
    0.8707    1.5185    0.0000 C   0  0  0  0  0  0  0  0  0  0  0  0
    1.7414    1.0089    0.0000 C   0  0  0  0  0  0  0  0  0  0  0  0
    4.3437   -0.5122    0.0000 N   0  0  0  0  0  0  0  0  0  0  0  0
    5.2125   -0.0170    0.0000 C   0  0  0  0  0  0  0  0  0  0  0  0
    5.2181    0.9830    0.0000 O   0  0  0  0  0  0  0  0  0  0  0  0
    6.0757   -0.5219    0.0000 C   0  0  0  0  0  0  0  0  0  0  0  0
    6.1747   -1.5171    0.0000 C   0  0  0  0  0  0  0  0  0  0  0  0
    7.1517   -1.7305    0.0000 C   0  0  0  0  0  0  0  0  0  0  0  0
    7.8163   -2.4779    0.0000 C   0  0  0  0  0  0  0  0  0  0  0  0
    8.7324   -2.0767    0.0000 C   0  0  0  0  0  0  0  0  0  0  0  0
    9.5954   -2.5820    0.0000 Cl  0  0  0  0  0  0  0  0  0  0  0  0
    8.6338   -1.0816    0.0000 S   0  0  0  0  0  0  0  0  0  0  0  0
    7.6567   -0.8673    0.0000 C   0  0  0  0  0  0  0  0  0  0  0  0
    6.9916   -0.1202    0.0000 N   0  0  0  0  0  0  0  0  0  0  0  0
  1  2  1  0  0  0  0
  2  3  1  0  0  0  0
  3  4  1  0  0  0  0
  4  5  1  0  0  0  0
  3  6  1  0  0  0  0
  6  7  1  0  0  0  0
  7 17  1  0  0  0  0
  7  8  1  0  0  0  0
  8  9  2  0  0  0  0
  8 10  1  0  0  0  0
 10 11  1  0  0  0  0
 11 12  1  0  0  0  0
 12 17  2  0  0  0  0
 12 13  1  0  0  0  0
 13 14  2  0  0  0  0
 14 15  1  0  0  0  0
 15 16  2  0  0  0  0
 16 17  1  0  0  0  0
 10 18  1  0  0  0  0
 18 19  1  0  0  0  0
 19 20  2  0  0  0  0
 19 21  1  0  0  0  0
 21 29  1  0  0  0  0
 21 22  2  0  0  0  0
 22 23  1  0  0  0  0
 23 28  2  0  0  0  0
 23 24  1  0  0  0  0
 24 25  2  0  0  0  0
 25 26  1  0  0  0  0
 25 27  1  0  0  0  0
 27 28  1  0  0  0  0
 28 29  1  0  0  0  0
M  END
> <CMPD_CHEMBLID>
CHEMBL397688

> <MOLREGNO>
394050

> <PARENT_CMPD_CHEMBLID>
CHEMBL397688

> <PARENT_MOLREGNO>
394050

> <MOL_PREF_NAME>

> <COMPOUND_KEY>
2028

> <ACTIVITY_ID>
14768705

> <STANDARD_TYPE>
Solubility

> <STANDARD_VALUE>
3200

> <STANDARD_UNITS>
nM

> <ASSAY_ID>
1369279

> <ASSAY_CHEMBLID>
CHEMBL3301364

> <ASSAY_TYPE>
P

> <ASSAY_SRC_ID>
27

> <ASSAY_SRC_DESCRIPTION>
AstraZeneca Deposited Data

> <TARGET_CHEMBLID>
CHEMBL612558

> <DOC_ID>
84147

> <DOC_CHEMBLID>
CHEMBL3301361

$$$$
CHEMBL2036581
  -OEChem-10291521012D

 24 26  0     0  0  0  0  0  0999 V2000
    2.5995    1.4976    0.0000 C   0  0  0  0  0  0  0  0  0  0  0  0
    1.7350    2.0001    0.0000 O   0  0  0  0  0  0  0  0  0  0  0  0
    0.8675    1.5027    0.0000 C   0  0  0  0  0  0  0  0  0  0  0  0
    0.8675    0.4975    0.0000 C   0  0  0  0  0  0  0  0  0  0  0  0
    0.0000    0.0000    0.0000 C   0  0  0  0  0  0  0  0  0  0  0  0
   -0.8675    0.4975    0.0000 C   0  0  0  0  0  0  0  0  0  0  0  0
   -1.7328   -0.0038    0.0000 N   0  0  0  0  0  0  0  0  0  0  0  0
   -1.7313   -1.0038    0.0000 C   0  0  0  0  0  0  0  0  0  0  0  0
   -0.8646   -1.5025    0.0000 O   0  0  0  0  0  0  0  0  0  0  0  0
   -2.5966   -1.5050    0.0000 C   0  0  0  0  0  0  0  0  0  0  0  0
   -3.5154   -1.0987    0.0000 O   0  0  0  0  0  0  0  0  0  0  0  0
   -4.1801   -1.8463    0.0000 C   0  0  0  0  0  0  0  0  0  0  0  0
   -5.1749   -1.7450    0.0000 N   0  0  0  0  0  0  0  0  0  0  0  0
   -5.7601   -2.5560    0.0000 C   0  0  0  0  0  0  0  0  0  0  0  0
   -5.3517   -3.4688    0.0000 C   0  0  0  0  0  0  0  0  0  0  0  0
   -5.9333   -4.2823    0.0000 C   0  0  0  0  0  0  0  0  0  0  0  0
   -6.9335   -4.1819    0.0000 C   0  0  0  0  0  0  0  0  0  0  0  0
   -7.3520   -3.2681    0.0000 C   0  0  0  0  0  0  0  0  0  0  0  0
   -6.7603   -2.4556    0.0000 C   0  0  0  0  0  0  0  0  0  0  0  0
   -7.1686   -1.5428    0.0000 F   0  0  0  0  0  0  0  0  0  0  0  0
   -3.6799   -2.7122    0.0000 N   0  0  0  0  0  0  0  0  0  0  0  0
   -2.7009   -2.5011    0.0000 N   0  0  0  0  0  0  0  0  0  0  0  0
   -0.8675    1.5027    0.0000 C   0  0  0  0  0  0  0  0  0  0  0  0
    0.0000    2.0104    0.0000 N   0  0  0  0  0  0  0  0  0  0  0  0
  1  2  1  0  0  0  0
  2  3  1  0  0  0  0
  3 24  2  0  0  0  0
  3  4  1  0  0  0  0
  4  5  2  0  0  0  0
  5  6  1  0  0  0  0
  6  7  1  0  0  0  0
  7  8  1  0  0  0  0
  8  9  2  0  0  0  0
  8 10  1  0  0  0  0
 10 22  2  0  0  0  0
 10 11  1  0  0  0  0
 11 12  1  0  0  0  0
 12 13  1  0  0  0  0
 13 14  1  0  0  0  0
 14 19  2  0  0  0  0
 14 15  1  0  0  0  0
 15 16  2  0  0  0  0
 16 17  1  0  0  0  0
 17 18  2  0  0  0  0
 18 19  1  0  0  0  0
 19 20  1  0  0  0  0
 12 21  2  0  0  0  0
 21 22  1  0  0  0  0
  6 23  2  0  0  0  0
 23 24  1  0  0  0  0
M  END
> <CMPD_CHEMBLID>
CHEMBL2036581

> <MOLREGNO>
1346117

> <PARENT_CMPD_CHEMBLID>
CHEMBL2036581

> <PARENT_MOLREGNO>
1346117

> <MOL_PREF_NAME>

> <COMPOUND_KEY>
3468

> <ACTIVITY_ID>
14768711

> <STANDARD_TYPE>
Solubility

> <STANDARD_VALUE>
3300

> <STANDARD_UNITS>
nM

> <ASSAY_ID>
1369279

> <ASSAY_CHEMBLID>
CHEMBL3301364

> <ASSAY_TYPE>
P

> <ASSAY_SRC_ID>
27

> <ASSAY_SRC_DESCRIPTION>
AstraZeneca Deposited Data

> <TARGET_CHEMBLID>
CHEMBL612558

> <DOC_ID>
84147

> <DOC_CHEMBLID>
CHEMBL3301361

$$$$
CHEMBL551060
  -OEChem-10291521012D

 26 27  0     1  0  0  0  0  0999 V2000
    2.2646    1.2597    0.0000 C   0  0  0  0  0  0  0  0  0  0  0  0
    1.3131    0.9519    0.0000 C   0  0  0  0  0  0  0  0  0  0  0  0
    1.0014    0.0000    0.0000 N   0  0  0  0  0  0  0  0  0  0  0  0
    0.0000    0.0000    0.0000 C   0  0  0  0  0  0  0  0  0  0  0  0
   -0.5889   -0.8082    0.0000 C   0  0  0  0  0  0  0  0  0  0  0  0
   -0.3065    0.9519    0.0000 C   0  0  0  0  0  0  0  0  0  0  0  0
    0.5007    1.5426    0.0000 S   0  0  0  0  0  0  0  0  0  0  0  0
   -1.2577    1.2606    0.0000 C   0  0  0  0  0  0  0  0  0  0  0  0
   -2.0006    0.5911    0.0000 O   0  0  0  0  0  0  0  0  0  0  0  0
   -1.4660    2.2386    0.0000 N   0  0  0  0  0  0  0  0  0  0  0  0
   -2.4171    2.5473    0.0000 C   0  0  1  0  0  0  0  0  0  0  0  0
   -3.3683    2.8559    0.0000 H   0  0  0  0  0  0  0  0  0  0  0  0
   -2.7258    1.5961    0.0000 C   0  0  0  0  0  0  0  0  0  0  0  0
   -3.7039    1.3878    0.0000 C   0  0  0  0  0  0  0  0  0  0  0  0
   -4.0113    0.4308    0.0000 C   0  0  0  0  0  0  0  0  0  0  0  0
   -4.9894    0.2224    0.0000 C   0  0  0  0  0  0  0  0  0  0  0  0
   -5.6632    0.9614    0.0000 C   0  0  0  0  0  0  0  0  0  0  0  0
   -5.3557    1.9184    0.0000 C   0  0  0  0  0  0  0  0  0  0  0  0
   -6.0295    2.6574    0.0000 Cl  0  0  0  0  0  0  0  0  0  0  0  0
   -4.3745    2.1365    0.0000 C   0  0  0  0  0  0  0  0  0  0  0  0
   -2.1085    3.4984    0.0000 C   0  0  0  0  0  0  0  0  0  0  0  0
   -2.7779    4.2413    0.0000 O   0  0  0  0  0  0  0  0  0  0  0  0
   -1.1304    3.7067    0.0000 N   0  0  0  0  0  0  0  0  0  0  0  0
   -0.8218    4.6579    0.0000 C   0  0  0  0  0  0  0  0  0  0  0  0
    0.1563    4.8662    0.0000 C   0  0  0  0  0  0  0  0  0  0  0  0
    1.1344    5.0745    0.0000 N   0  0  0  0  0  0  0  0  0  0  0  0
  1  2  1  0  0  0  0
  2  7  1  0  0  0  0
  2  3  2  0  0  0  0
  3  4  1  0  0  0  0
  4  5  1  0  0  0  0
  4  6  2  0  0  0  0
  6  7  1  0  0  0  0
  6  8  1  0  0  0  0
  8  9  2  0  0  0  0
  8 10  1  0  0  0  0
 10 11  1  0  0  0  0
 11 12  1  6  0  0  0
 11 13  1  0  0  0  0
 13 14  1  0  0  0  0
 14 20  2  0  0  0  0
 14 15  1  0  0  0  0
 15 16  2  0  0  0  0
 16 17  1  0  0  0  0
 17 18  2  0  0  0  0
 18 19  1  0  0  0  0
 18 20  1  0  0  0  0
 11 21  1  0  0  0  0
 21 22  2  0  0  0  0
 21 23  1  0  0  0  0
 23 24  1  0  0  0  0
 24 25  1  0  0  0  0
 25 26  3  0  0  0  0
M  END
> <CMPD_CHEMBLID>
CHEMBL551060

> <MOLREGNO>
562297

> <PARENT_CMPD_CHEMBLID>
CHEMBL551060

> <PARENT_MOLREGNO>
562297

> <MOL_PREF_NAME>

> <COMPOUND_KEY>
4709

> <ACTIVITY_ID>
14770527

> <STANDARD_TYPE>
Solubility

> <STANDARD_VALUE>
57500

> <STANDARD_UNITS>
nM

> <ASSAY_ID>
1369279

> <ASSAY_CHEMBLID>
CHEMBL3301364

> <ASSAY_TYPE>
P

> <ASSAY_SRC_ID>
27

> <ASSAY_SRC_DESCRIPTION>
AstraZeneca Deposited Data

> <TARGET_CHEMBLID>
CHEMBL612558

> <DOC_ID>
84147

> <DOC_CHEMBLID>
CHEMBL3301361

$$$$
CHEMBL572823
  -OEChem-10291521012D

 27 29  0     0  0  0  0  0  0999 V2000
    6.0667    1.4977    0.0000 C   0  0  0  0  0  0  0  0  0  0  0  0
    5.2007    1.9977    0.0000 O   0  0  0  0  0  0  0  0  0  0  0  0
    4.3347    1.4977    0.0000 C   0  0  0  0  0  0  0  0  0  0  0  0
    3.4701    2.0002    0.0000 C   0  0  0  0  0  0  0  0  0  0  0  0
    2.5995    1.4976    0.0000 C   0  0  0  0  0  0  0  0  0  0  0  0
    1.7350    2.0001    0.0000 N   0  0  0  0  0  0  0  0  0  0  0  0
    0.8675    1.5027    0.0000 C   0  0  0  0  0  0  0  0  0  0  0  0
    0.8675    0.4975    0.0000 C   0  0  0  0  0  0  0  0  0  0  0  0
    0.0000    0.0000    0.0000 C   0  0  0  0  0  0  0  0  0  0  0  0
   -0.0000   -1.0000    0.0000 O   0  0  0  0  0  0  0  0  0  0  0  0
    0.8660   -1.5000    0.0000 C   0  0  0  0  0  0  0  0  0  0  0  0
    1.7328   -1.0012    0.0000 C   0  0  0  0  0  0  0  0  0  0  0  0
    2.6010   -1.4975    0.0000 C   0  0  0  0  0  0  0  0  0  0  0  0
    2.6025   -2.5027    0.0000 C   0  0  0  0  0  0  0  0  0  0  0  0
    1.7357   -3.0116    0.0000 N   0  0  0  0  0  0  0  0  0  0  0  0
    0.8675   -2.5052    0.0000 C   0  0  0  0  0  0  0  0  0  0  0  0
    0.0007   -3.0039    0.0000 C   0  0  0  0  0  0  0  0  0  0  0  0
   -0.8675    0.4975    0.0000 C   0  0  0  0  0  0  0  0  0  0  0  0
   -0.8675    1.5027    0.0000 C   0  0  0  0  0  0  0  0  0  0  0  0
    0.0000    2.0104    0.0000 N   0  0  0  0  0  0  0  0  0  0  0  0
    2.5936    0.4925    0.0000 C   0  0  0  0  0  0  0  0  0  0  0  0
    3.4670   -0.0050    0.0000 C   0  0  0  0  0  0  0  0  0  0  0  0
    3.4700   -1.0050    0.0000 O   0  0  0  0  0  0  0  0  0  0  0  0
    4.3375   -1.5024    0.0000 C   0  0  0  0  0  0  0  0  0  0  0  0
    4.3376    0.4976    0.0000 C   0  0  0  0  0  0  0  0  0  0  0  0
    5.2043   -0.0011    0.0000 O   0  0  0  0  0  0  0  0  0  0  0  0
    6.0696    0.5002    0.0000 C   0  0  0  0  0  0  0  0  0  0  0  0
  1  2  1  0  0  0  0
  2  3  1  0  0  0  0
  3 25  2  0  0  0  0
  3  4  1  0  0  0  0
  4  5  2  0  0  0  0
  5  6  1  0  0  0  0
  6  7  1  0  0  0  0
  7 20  2  0  0  0  0
  7  8  1  0  0  0  0
  8  9  2  0  0  0  0
  9 10  1  0  0  0  0
 10 11  1  0  0  0  0
 11 16  2  0  0  0  0
 11 12  1  0  0  0  0
 12 13  2  0  0  0  0
 13 14  1  0  0  0  0
 14 15  2  0  0  0  0
 15 16  1  0  0  0  0
 16 17  1  0  0  0  0
  9 18  1  0  0  0  0
 18 19  2  0  0  0  0
 19 20  1  0  0  0  0
  5 21  1  0  0  0  0
 21 22  2  0  0  0  0
 22 23  1  0  0  0  0
 23 24  1  0  0  0  0
 22 25  1  0  0  0  0
 25 26  1  0  0  0  0
 26 27  1  0  0  0  0
M  END
> <CMPD_CHEMBLID>
CHEMBL572823

> <MOLREGNO>
572909

> <PARENT_CMPD_CHEMBLID>
CHEMBL572823

> <PARENT_MOLREGNO>
572909

> <MOL_PREF_NAME>

> <COMPOUND_KEY>
4316

> <ACTIVITY_ID>
14770540

> <STANDARD_TYPE>
Solubility

> <STANDARD_VALUE>
60300

> <STANDARD_UNITS>
nM

> <ASSAY_ID>
1369279

> <ASSAY_CHEMBLID>
CHEMBL3301364

> <ASSAY_TYPE>
P

> <ASSAY_SRC_ID>
27

> <ASSAY_SRC_DESCRIPTION>
AstraZeneca Deposited Data

> <TARGET_CHEMBLID>
CHEMBL612558

> <DOC_ID>
84147

> <DOC_CHEMBLID>
CHEMBL3301361

$$$$
CHEMBL2086658
  -OEChem-10291521012D

 31 33  0     0  0  0  0  0  0999 V2000
   -0.8660    5.5104    0.0000 C   0  0  0  0  0  0  0  0  0  0  0  0
   -0.8660    4.5104    0.0000 C   0  0  0  0  0  0  0  0  0  0  0  0
    0.1340    4.5104    0.0000 C   0  0  0  0  0  0  0  0  0  0  0  0
   -1.8660    4.5104    0.0000 C   0  0  0  0  0  0  0  0  0  0  0  0
   -0.8660    3.5104    0.0000 O   0  0  0  0  0  0  0  0  0  0  0  0
   -0.0000    3.0104    0.0000 C   0  0  0  0  0  0  0  0  0  0  0  0
    0.8660    3.5104    0.0000 O   0  0  0  0  0  0  0  0  0  0  0  0
   -0.0000    2.0104    0.0000 N   0  0  0  0  0  0  0  0  0  0  0  0
   -0.8675    1.5027    0.0000 C   0  0  0  0  0  0  0  0  0  0  0  0
   -0.8675    0.4975    0.0000 C   0  0  0  0  0  0  0  0  0  0  0  0
    0.0000    0.0000    0.0000 C   0  0  0  0  0  0  0  0  0  0  0  0
    0.8675    0.4975    0.0000 C   0  0  0  0  0  0  0  0  0  0  0  0
    0.8675    1.5027    0.0000 C   0  0  0  0  0  0  0  0  0  0  0  0
    0.0000   -1.0000    0.0000 C   0  0  0  0  0  0  0  0  0  0  0  0
   -0.8720   -1.5000    0.0000 N   0  0  0  0  0  0  0  0  0  0  0  0
   -0.8631   -2.5051    0.0000 C   0  0  0  0  0  0  0  0  0  0  0  0
    0.0089   -3.0051    0.0000 C   0  0  0  0  0  0  0  0  0  0  0  0
    0.0133   -4.0051    0.0000 O   0  0  0  0  0  0  0  0  0  0  0  0
    0.8816   -4.5013    0.0000 C   0  0  0  0  0  0  0  0  0  0  0  0
    0.8860   -5.5013    0.0000 C   0  0  0  0  0  0  0  0  0  0  0  0
    1.7602   -5.9975    0.0000 C   0  0  0  0  0  0  0  0  0  0  0  0
    1.7646   -6.9975    0.0000 C   0  0  0  0  0  0  0  0  0  0  0  0
    0.9037   -7.5064    0.0000 C   0  0  0  0  0  0  0  0  0  0  0  0
    0.0295   -7.0102    0.0000 C   0  0  0  0  0  0  0  0  0  0  0  0
    0.0162   -6.0051    0.0000 C   0  0  0  0  0  0  0  0  0  0  0  0
    0.9125   -8.5063    0.0000 S   0  0  0  0  0  0  0  0  0  0  0  0
    1.9125   -8.4975    0.0000 O   0  0  0  0  0  0  0  0  0  0  0  0
   -0.0874   -8.5151    0.0000 O   0  0  0  0  0  0  0  0  0  0  0  0
    0.9213   -9.5063    0.0000 C   0  0  0  0  0  0  0  0  0  0  0  0
    0.8721   -2.5001    0.0000 C   0  0  0  0  0  0  0  0  0  0  0  0
    0.8720   -1.5000    0.0000 N   0  0  0  0  0  0  0  0  0  0  0  0
  1  2  1  0  0  0  0
  2  3  1  0  0  0  0
  2  4  1  0  0  0  0
  2  5  1  0  0  0  0
  5  6  1  0  0  0  0
  6  7  2  0  0  0  0
  6  8  1  0  0  0  0
  8 13  1  0  0  0  0
  8  9  1  0  0  0  0
  9 10  1  0  0  0  0
 10 11  1  0  0  0  0
 11 12  1  0  0  0  0
 12 13  1  0  0  0  0
 11 14  1  0  0  0  0
 14 31  2  0  0  0  0
 14 15  1  0  0  0  0
 15 16  2  0  0  0  0
 16 17  1  0  0  0  0
 17 18  1  0  0  0  0
 18 19  1  0  0  0  0
 19 20  1  0  0  0  0
 20 25  2  0  0  0  0
 20 21  1  0  0  0  0
 21 22  2  0  0  0  0
 22 23  1  0  0  0  0
 23 24  2  0  0  0  0
 24 25  1  0  0  0  0
 23 26  1  0  0  0  0
 26 27  2  0  0  0  0
 26 28  2  0  0  0  0
 26 29  1  0  0  0  0
 17 30  2  0  0  0  0
 30 31  1  0  0  0  0
M  END
> <CMPD_CHEMBLID>
CHEMBL2086658

> <MOLREGNO>
1364313

> <PARENT_CMPD_CHEMBLID>
CHEMBL2086658

> <PARENT_MOLREGNO>
1364313

> <MOL_PREF_NAME>

> <COMPOUND_KEY>
5390

> <ACTIVITY_ID>
14770546

> <STANDARD_TYPE>
Solubility

> <STANDARD_VALUE>
61700

> <STANDARD_UNITS>
nM

> <ASSAY_ID>
1369279

> <ASSAY_CHEMBLID>
CHEMBL3301364

> <ASSAY_TYPE>
P

> <ASSAY_SRC_ID>
27

> <ASSAY_SRC_DESCRIPTION>
AstraZeneca Deposited Data

> <TARGET_CHEMBLID>
CHEMBL612558

> <DOC_ID>
84147

> <DOC_CHEMBLID>
CHEMBL3301361

$$$$
CHEMBL1796293
  -OEChem-10291521012D

 25 27  0     0  0  0  0  0  0999 V2000
    0.0000   -3.0000    0.0000 O   0  0  0  0  0  0  0  0  0  0  0  0
    0.8660   -2.5000    0.0000 C   0  0  0  0  0  0  0  0  0  0  0  0
    0.8660   -1.5000    0.0000 N   0  0  0  0  0  0  0  0  0  0  0  0
   -0.0000   -1.0000    0.0000 C   0  0  0  0  0  0  0  0  0  0  0  0
    0.0000    0.0000    0.0000 C   0  0  0  0  0  0  0  0  0  0  0  0
   -0.8675    0.4975    0.0000 C   0  0  0  0  0  0  0  0  0  0  0  0
   -0.8675    1.5027    0.0000 C   0  0  0  0  0  0  0  0  0  0  0  0
    0.0000    2.0104    0.0000 N   0  0  0  0  0  0  0  0  0  0  0  0
    0.8675    1.5027    0.0000 C   0  0  0  0  0  0  0  0  0  0  0  0
    0.8675    0.4975    0.0000 C   0  0  0  0  0  0  0  0  0  0  0  0
    1.7321   -3.0000    0.0000 C   0  0  0  0  0  0  0  0  0  0  0  0
    2.6011   -2.4948    0.0000 C   0  0  0  0  0  0  0  0  0  0  0  0
    3.4672   -2.9948    0.0000 C   0  0  0  0  0  0  0  0  0  0  0  0
    3.4730   -3.9948    0.0000 C   0  0  0  0  0  0  0  0  0  0  0  0
    4.3412   -4.4910    0.0000 O   0  0  0  0  0  0  0  0  0  0  0  0
    5.2051   -3.9872    0.0000 C   0  0  0  0  0  0  0  0  0  0  0  0
    5.2021   -2.9872    0.0000 C   0  0  0  0  0  0  0  0  0  0  0  0
    6.0637   -2.4796    0.0000 C   0  0  0  0  0  0  0  0  0  0  0  0
    6.9372   -2.9771    0.0000 C   0  0  0  0  0  0  0  0  0  0  0  0
    6.9490   -3.9822    0.0000 C   0  0  0  0  0  0  0  0  0  0  0  0
    6.0785   -4.4847    0.0000 C   0  0  0  0  0  0  0  0  0  0  0  0
    6.0814   -5.4847    0.0000 C   0  0  0  0  0  0  0  0  0  0  0  0
    6.0843   -6.4847    0.0000 N   0  0  0  0  0  0  0  0  0  0  0  0
    2.6040   -4.5000    0.0000 C   0  0  0  0  0  0  0  0  0  0  0  0
    1.7291   -4.0051    0.0000 C   0  0  0  0  0  0  0  0  0  0  0  0
  1  2  2  0  0  0  0
  2  3  1  0  0  0  0
  3  4  1  0  0  0  0
  4  5  1  0  0  0  0
  5 10  2  0  0  0  0
  5  6  1  0  0  0  0
  6  7  2  0  0  0  0
  7  8  1  0  0  0  0
  8  9  2  0  0  0  0
  9 10  1  0  0  0  0
  2 11  1  0  0  0  0
 11 25  2  0  0  0  0
 11 12  1  0  0  0  0
 12 13  2  0  0  0  0
 13 14  1  0  0  0  0
 14 15  1  0  0  0  0
 15 16  1  0  0  0  0
 16 21  2  0  0  0  0
 16 17  1  0  0  0  0
 17 18  2  0  0  0  0
 18 19  1  0  0  0  0
 19 20  2  0  0  0  0
 20 21  1  0  0  0  0
 21 22  1  0  0  0  0
 22 23  3  0  0  0  0
 14 24  2  0  0  0  0
 24 25  1  0  0  0  0
M  END
> <CMPD_CHEMBLID>
CHEMBL1796293

> <MOLREGNO>
1159341

> <PARENT_CMPD_CHEMBLID>
CHEMBL1796293

> <PARENT_MOLREGNO>
1159341

> <MOL_PREF_NAME>

> <COMPOUND_KEY>
3832

> <ACTIVITY_ID>
14770613

> <STANDARD_TYPE>
Solubility

> <STANDARD_VALUE>
77600

> <STANDARD_UNITS>
nM

> <ASSAY_ID>
1369279

> <ASSAY_CHEMBLID>
CHEMBL3301364

> <ASSAY_TYPE>
P

> <ASSAY_SRC_ID>
27

> <ASSAY_SRC_DESCRIPTION>
AstraZeneca Deposited Data

> <TARGET_CHEMBLID>
CHEMBL612558

> <DOC_ID>
84147

> <DOC_CHEMBLID>
CHEMBL3301361

$$$$
CHEMBL208487
  -OEChem-10291521012D

 36 39  0     1  0  0  0  0  0999 V2000
    1.7340    4.0138    0.0000 C   0  0  0  0  0  0  0  0  0  0  0  0
    1.7340    3.0138    0.0000 C   0  0  0  0  0  0  0  0  0  0  0  0
    2.6001    2.5138    0.0000 C   0  0  0  0  0  0  0  0  0  0  0  0
    0.8680    2.5138    0.0000 C   0  0  0  0  0  0  0  0  0  0  0  0
    0.8680    1.5138    0.0000 N   0  0  0  0  0  0  0  0  0  0  0  0
    0.0000    1.0058    0.0000 C   0  0  0  0  0  0  0  0  0  0  0  0
   -0.8675    1.5032    0.0000 O   0  0  0  0  0  0  0  0  0  0  0  0
    0.0000    0.0000    0.0000 N   0  0  0  0  0  0  0  0  0  0  0  0
   -0.8653   -0.5013    0.0000 C   0  0  0  0  0  0  0  0  0  0  0  0
    0.8680   -0.4978    0.0000 C   0  0  0  0  0  0  0  0  0  0  0  0
    0.8675   -1.4978    0.0000 O   0  0  0  0  0  0  0  0  0  0  0  0
    1.7360   -0.0012    0.0000 C   0  0  0  0  0  0  0  0  0  0  0  0
    1.7360    1.0058    0.0000 C   0  0  0  0  0  0  0  0  0  0  0  0
    2.6938    1.3169    0.0000 S   0  0  0  0  0  0  0  0  0  0  0  0
    3.2858    0.5023    0.0000 C   0  0  0  0  0  0  0  0  0  0  0  0
    4.2858    0.5024    0.0000 C   0  0  0  0  0  0  0  0  0  0  0  0
    4.7858    1.3684    0.0000 C   0  0  0  0  0  0  0  0  0  0  0  0
    4.2869    2.2352    0.0000 C   0  0  0  0  0  0  0  0  0  0  0  0
    4.7831    3.1034    0.0000 C   0  0  0  0  0  0  0  0  0  0  0  0
    5.7883    3.1049    0.0000 C   0  0  0  0  0  0  0  0  0  0  0  0
    6.2973    2.2382    0.0000 C   0  0  0  0  0  0  0  0  0  0  0  0
    5.7909    1.3699    0.0000 C   0  0  0  0  0  0  0  0  0  0  0  0
    6.2897    0.5032    0.0000 C   0  0  0  0  0  0  0  0  0  0  0  0
    7.1564    1.0019    0.0000 F   0  0  0  0  0  0  0  0  0  0  0  0
    5.4230    0.0044    0.0000 F   0  0  0  0  0  0  0  0  0  0  0  0
    6.7885   -0.3636    0.0000 F   0  0  0  0  0  0  0  0  0  0  0  0
    2.6938   -0.3125    0.0000 C   0  0  0  0  0  0  0  0  0  0  0  0
    3.0028   -1.2636    0.0000 C   0  0  0  0  0  0  0  0  0  0  0  0
    2.3336   -2.0067    0.0000 O   0  0  0  0  0  0  0  0  0  0  0  0
    3.9809   -1.4715    0.0000 N   0  0  0  0  0  0  0  0  0  0  0  0
    4.7258   -0.8036    0.0000 C   0  0  0  0  0  0  0  0  0  0  0  0
    5.5939   -1.3001    0.0000 C   0  0  0  0  0  0  0  0  0  0  0  0
    5.3871   -2.2800    0.0000 C   0  0  1  0  0  0  0  0  0  0  0  0
    5.3902   -3.2800    0.0000 H   0  0  0  0  0  0  0  0  0  0  0  0
    6.3818   -2.3822    0.0000 O   0  0  0  0  0  0  0  0  0  0  0  0
    4.3913   -2.3885    0.0000 C   0  0  0  0  0  0  0  0  0  0  0  0
  1  2  1  0  0  0  0
  2  3  1  0  0  0  0
  2  4  1  0  0  0  0
  4  5  1  0  0  0  0
  5 13  1  0  0  0  0
  5  6  1  0  0  0  0
  6  7  2  0  0  0  0
  6  8  1  0  0  0  0
  8  9  1  0  0  0  0
  8 10  1  0  0  0  0
 10 11  2  0  0  0  0
 10 12  1  0  0  0  0
 12 27  1  0  0  0  0
 12 13  2  0  0  0  0
 13 14  1  0  0  0  0
 14 15  1  0  0  0  0
 15 16  1  0  0  0  0
 16 17  1  0  0  0  0
 17 22  2  0  0  0  0
 17 18  1  0  0  0  0
 18 19  2  0  0  0  0
 19 20  1  0  0  0  0
 20 21  2  0  0  0  0
 21 22  1  0  0  0  0
 22 23  1  0  0  0  0
 23 24  1  0  0  0  0
 23 25  1  0  0  0  0
 23 26  1  0  0  0  0
 15 27  2  0  0  0  0
 27 28  1  0  0  0  0
 28 29  2  0  0  0  0
 28 30  1  0  0  0  0
 30 36  1  0  0  0  0
 30 31  1  0  0  0  0
 31 32  1  0  0  0  0
 32 33  1  0  0  0  0
 33 34  1  6  0  0  0
 33 35  1  0  0  0  0
 33 36  1  0  0  0  0
M  END
> <CMPD_CHEMBLID>
CHEMBL208487

> <MOLREGNO>
345386

> <PARENT_CMPD_CHEMBLID>
CHEMBL208487

> <PARENT_MOLREGNO>
345386

> <MOL_PREF_NAME>

> <COMPOUND_KEY>
2522

> <ACTIVITY_ID>
14760981

> <STANDARD_TYPE>
Solubility

> <STANDARD_VALUE>
549500

> <STANDARD_UNITS>
nM

> <ASSAY_ID>
1369279

> <ASSAY_CHEMBLID>
CHEMBL3301364

> <ASSAY_TYPE>
P

> <ASSAY_SRC_ID>
27

> <ASSAY_SRC_DESCRIPTION>
AstraZeneca Deposited Data

> <TARGET_CHEMBLID>
CHEMBL612558

> <DOC_ID>
84147

> <DOC_CHEMBLID>
CHEMBL3301361

$$$$
CHEMBL379738
  -OEChem-10291521012D

 18 19  0     0  0  0  0  0  0999 V2000
    3.4641    0.9950    0.0000 O   0  0  0  0  0  0  0  0  0  0  0  0
    3.4670    1.9950    0.0000 C   0  0  0  0  0  0  0  0  0  0  0  0
    2.6025    2.4976    0.0000 C   0  0  0  0  0  0  0  0  0  0  0  0
    1.7350    2.0001    0.0000 S   0  0  0  0  0  0  0  0  0  0  0  0
    2.2324    1.1326    0.0000 O   0  0  0  0  0  0  0  0  0  0  0  0
    1.2376    2.8676    0.0000 O   0  0  0  0  0  0  0  0  0  0  0  0
    0.8675    1.5027    0.0000 C   0  0  0  0  0  0  0  0  0  0  0  0
    0.8675    0.4975    0.0000 C   0  0  0  0  0  0  0  0  0  0  0  0
    0.0000    0.0000    0.0000 C   0  0  0  0  0  0  0  0  0  0  0  0
   -0.8675    0.4975    0.0000 C   0  0  0  0  0  0  0  0  0  0  0  0
   -0.8675    1.5027    0.0000 C   0  0  0  0  0  0  0  0  0  0  0  0
    0.0000    2.0104    0.0000 C   0  0  0  0  0  0  0  0  0  0  0  0
    4.3345    2.4925    0.0000 C   0  0  0  0  0  0  0  0  0  0  0  0
    4.3345    3.4977    0.0000 C   0  0  0  0  0  0  0  0  0  0  0  0
    5.2020    3.9952    0.0000 C   0  0  0  0  0  0  0  0  0  0  0  0
    6.0695    3.4977    0.0000 C   0  0  0  0  0  0  0  0  0  0  0  0
    6.0695    2.4925    0.0000 C   0  0  0  0  0  0  0  0  0  0  0  0
    5.2020    1.9848    0.0000 C   0  0  0  0  0  0  0  0  0  0  0  0
  1  2  2  0  0  0  0
  2  3  1  0  0  0  0
  3  4  1  0  0  0  0
  4  5  2  0  0  0  0
  4  6  2  0  0  0  0
  4  7  1  0  0  0  0
  7 12  2  0  0  0  0
  7  8  1  0  0  0  0
  8  9  2  0  0  0  0
  9 10  1  0  0  0  0
 10 11  2  0  0  0  0
 11 12  1  0  0  0  0
  2 13  1  0  0  0  0
 13 18  2  0  0  0  0
 13 14  1  0  0  0  0
 14 15  2  0  0  0  0
 15 16  1  0  0  0  0
 16 17  2  0  0  0  0
 17 18  1  0  0  0  0
M  END
> <CMPD_CHEMBLID>
CHEMBL379738

> <MOLREGNO>
348031

> <PARENT_CMPD_CHEMBLID>
CHEMBL379738

> <PARENT_MOLREGNO>
348031

> <MOL_PREF_NAME>

> <COMPOUND_KEY>
743

> <ACTIVITY_ID>
14759745

> <STANDARD_TYPE>
Solubility

> <STANDARD_VALUE>
234400

> <STANDARD_UNITS>
nM

> <ASSAY_ID>
1369279

> <ASSAY_CHEMBLID>
CHEMBL3301364

> <ASSAY_TYPE>
P

> <ASSAY_SRC_ID>
27

> <ASSAY_SRC_DESCRIPTION>
AstraZeneca Deposited Data

> <TARGET_CHEMBLID>
CHEMBL612558

> <DOC_ID>
84147

> <DOC_CHEMBLID>
CHEMBL3301361

$$$$
CHEMBL212731
  -OEChem-10291521012D

 43 46  0     1  0  0  0  0  0999 V2000
   -1.7321   -1.0000    0.0000 C   0  0  0  0  0  0  0  0  0  0  0  0
   -0.8660   -1.5000    0.0000 C   0  0  0  0  0  0  0  0  0  0  0  0
   -0.0000   -1.0000    0.0000 N   0  0  0  0  0  0  0  0  0  0  0  0
    0.0000    0.0000    0.0000 C   0  0  0  0  0  0  0  0  0  0  0  0
   -0.8675    0.4975    0.0000 C   0  0  0  0  0  0  0  0  0  0  0  0
   -0.8675    1.5027    0.0000 C   0  0  0  0  0  0  0  0  0  0  0  0
    0.0000    2.0104    0.0000 N   0  0  0  0  0  0  0  0  0  0  0  0
    0.0000    3.0104    0.0000 C   0  0  0  0  0  0  0  0  0  0  0  0
   -0.8660    3.5104    0.0000 C   0  0  0  0  0  0  0  0  0  0  0  0
   -0.8660    4.5104    0.0000 C   0  0  2  0  0  0  0  0  0  0  0  0
   -0.8660    5.5104    0.0000 H   0  0  0  0  0  0  0  0  0  0  0  0
   -1.8660    4.5104    0.0000 C   0  0  0  0  0  0  0  0  0  0  0  0
   -2.3661    3.6384    0.0000 C   0  0  0  0  0  0  0  0  0  0  0  0
   -3.3661    3.6383    0.0000 C   0  0  0  0  0  0  0  0  0  0  0  0
   -3.8712    4.5015    0.0000 C   0  0  0  0  0  0  0  0  0  0  0  0
   -3.3711    5.3735    0.0000 C   0  0  0  0  0  0  0  0  0  0  0  0
   -2.3660    5.3824    0.0000 C   0  0  0  0  0  0  0  0  0  0  0  0
   -4.8712    4.4971    0.0000 S   0  0  0  0  0  0  0  0  0  0  0  0
   -4.8668    3.4971    0.0000 O   0  0  0  0  0  0  0  0  0  0  0  0
   -4.8756    5.4970    0.0000 O   0  0  0  0  0  0  0  0  0  0  0  0
   -5.8711    4.4927    0.0000 C   0  0  0  0  0  0  0  0  0  0  0  0
    0.8840    4.5104    0.0000 C   0  0  0  0  0  0  0  0  0  0  0  0
    1.3840    3.6384    0.0000 C   0  0  0  0  0  0  0  0  0  0  0  0
    2.3840    3.6383    0.0000 C   0  0  0  0  0  0  0  0  0  0  0  0
    2.8891    4.5015    0.0000 C   0  0  0  0  0  0  0  0  0  0  0  0
    2.3891    5.3735    0.0000 C   0  0  0  0  0  0  0  0  0  0  0  0
    2.8942    6.2365    0.0000 F   0  0  0  0  0  0  0  0  0  0  0  0
    1.3840    5.3824    0.0000 C   0  0  0  0  0  0  0  0  0  0  0  0
    0.8675    1.5027    0.0000 C   0  0  0  0  0  0  0  0  0  0  0  0
    0.8675    0.4975    0.0000 C   0  0  0  0  0  0  0  0  0  0  0  0
    0.8660   -1.5000    0.0000 C   0  0  0  0  0  0  0  0  0  0  0  0
    0.8660   -2.5000    0.0000 O   0  0  0  0  0  0  0  0  0  0  0  0
    1.7321   -1.0000    0.0000 C   0  0  0  0  0  0  0  0  0  0  0  0
    2.5981   -1.5000    0.0000 C   0  0  0  0  0  0  0  0  0  0  0  0
    3.4671   -0.9948    0.0000 C   0  0  0  0  0  0  0  0  0  0  0  0
    4.3332   -1.4948    0.0000 C   0  0  0  0  0  0  0  0  0  0  0  0
    4.3390   -2.4948    0.0000 C   0  0  0  0  0  0  0  0  0  0  0  0
    3.4700   -3.0000    0.0000 C   0  0  0  0  0  0  0  0  0  0  0  0
    2.5951   -2.5051    0.0000 C   0  0  0  0  0  0  0  0  0  0  0  0
    5.2073   -2.9910    0.0000 S   0  0  0  0  0  0  0  0  0  0  0  0
    5.7034   -2.1228    0.0000 O   0  0  0  0  0  0  0  0  0  0  0  0
    4.7111   -3.8592    0.0000 O   0  0  0  0  0  0  0  0  0  0  0  0
    6.0755   -3.4872    0.0000 C   0  0  0  0  0  0  0  0  0  0  0  0
  1  2  1  0  0  0  0
  2  3  1  0  0  0  0
  3  4  1  0  0  0  0
  4 30  1  0  0  0  0
  4  5  1  0  0  0  0
  5  6  1  0  0  0  0
  6  7  1  0  0  0  0
  7  8  1  0  0  0  0
  8  9  1  0  0  0  0
  9 10  1  0  0  0  0
 10 11  1  1  0  0  0
 10 12  1  0  0  0  0
 12 17  2  0  0  0  0
 12 13  1  0  0  0  0
 13 14  2  0  0  0  0
 14 15  1  0  0  0  0
 15 16  2  0  0  0  0
 16 17  1  0  0  0  0
 15 18  1  0  0  0  0
 18 19  2  0  0  0  0
 18 20  2  0  0  0  0
 18 21  1  0  0  0  0
 10 22  1  0  0  0  0
 22 28  2  0  0  0  0
 22 23  1  0  0  0  0
 23 24  2  0  0  0  0
 24 25  1  0  0  0  0
 25 26  2  0  0  0  0
 26 27  1  0  0  0  0
 26 28  1  0  0  0  0
  7 29  1  0  0  0  0
 29 30  1  0  0  0  0
  3 31  1  0  0  0  0
 31 32  2  0  0  0  0
 31 33  1  0  0  0  0
 33 34  1  0  0  0  0
 34 39  2  0  0  0  0
 34 35  1  0  0  0  0
 35 36  2  0  0  0  0
 36 37  1  0  0  0  0
 37 38  2  0  0  0  0
 38 39  1  0  0  0  0
 37 40  1  0  0  0  0
 40 41  2  0  0  0  0
 40 42  2  0  0  0  0
 40 43  1  0  0  0  0
M  END
> <CMPD_CHEMBLID>
CHEMBL212731

> <MOLREGNO>
351181

> <PARENT_CMPD_CHEMBLID>
CHEMBL212731

> <PARENT_MOLREGNO>
351181

> <MOL_PREF_NAME>

> <COMPOUND_KEY>
2048

> <ACTIVITY_ID>
14759747

> <STANDARD_TYPE>
Solubility

> <STANDARD_VALUE>
234400

> <STANDARD_UNITS>
nM

> <ASSAY_ID>
1369279

> <ASSAY_CHEMBLID>
CHEMBL3301364

> <ASSAY_TYPE>
P

> <ASSAY_SRC_ID>
27

> <ASSAY_SRC_DESCRIPTION>
AstraZeneca Deposited Data

> <TARGET_CHEMBLID>
CHEMBL612558

> <DOC_ID>
84147

> <DOC_CHEMBLID>
CHEMBL3301361

$$$$
CHEMBL215634
  -OEChem-10291521012D

 17 18  0     0  0  0  0  0  0999 V2000
    2.6003   -0.5013    0.0000 O   0  0  0  0  0  0  0  0  0  0  0  0
    1.7350    0.0000    0.0000 C   0  0  0  0  0  0  0  0  0  0  0  0
    0.8675   -0.4975    0.0000 C   0  0  0  0  0  0  0  0  0  0  0  0
    0.0000    0.0000    0.0000 C   0  0  0  0  0  0  0  0  0  0  0  0
   -0.0000    1.0052    0.0000 C   0  0  0  0  0  0  0  0  0  0  0  0
    0.8675    1.5129    0.0000 C   0  0  0  0  0  0  0  0  0  0  0  0
    1.7350    1.0052    0.0000 C   0  0  0  0  0  0  0  0  0  0  0  0
    2.6025    1.5026    0.0000 N   0  0  0  0  0  0  0  0  0  0  0  0
    2.6054    2.5026    0.0000 C   0  0  0  0  0  0  0  0  0  0  0  0
    1.7409    3.0052    0.0000 O   0  0  0  0  0  0  0  0  0  0  0  0
    3.4729    3.0001    0.0000 C   0  0  0  0  0  0  0  0  0  0  0  0
    3.4759    4.0001    0.0000 C   0  0  0  0  0  0  0  0  0  0  0  0
    2.6054    4.5027    0.0000 C   0  0  0  0  0  0  0  0  0  0  0  0
    2.6083    5.5027    0.0000 C   0  0  0  0  0  0  0  0  0  0  0  0
    3.4729    6.0052    0.0000 C   0  0  0  0  0  0  0  0  0  0  0  0
    4.3434    5.5026    0.0000 C   0  0  0  0  0  0  0  0  0  0  0  0
    4.3493    4.4975    0.0000 C   0  0  0  0  0  0  0  0  0  0  0  0
  1  2  1  0  0  0  0
  2  7  2  0  0  0  0
  2  3  1  0  0  0  0
  3  4  2  0  0  0  0
  4  5  1  0  0  0  0
  5  6  2  0  0  0  0
  6  7  1  0  0  0  0
  7  8  1  0  0  0  0
  8  9  1  0  0  0  0
  9 10  2  0  0  0  0
  9 11  1  0  0  0  0
 11 12  1  0  0  0  0
 12 17  2  0  0  0  0
 12 13  1  0  0  0  0
 13 14  2  0  0  0  0
 14 15  1  0  0  0  0
 15 16  2  0  0  0  0
 16 17  1  0  0  0  0
M  END
> <CMPD_CHEMBLID>
CHEMBL215634

> <MOLREGNO>
355767

> <PARENT_CMPD_CHEMBLID>
CHEMBL215634

> <PARENT_MOLREGNO>
355767

> <MOL_PREF_NAME>

> <COMPOUND_KEY>
437

> <ACTIVITY_ID>
14759755

> <STANDARD_TYPE>
Solubility

> <STANDARD_VALUE>
245500

> <STANDARD_UNITS>
nM

> <ASSAY_ID>
1369279

> <ASSAY_CHEMBLID>
CHEMBL3301364

> <ASSAY_TYPE>
P

> <ASSAY_SRC_ID>
27

> <ASSAY_SRC_DESCRIPTION>
AstraZeneca Deposited Data

> <TARGET_CHEMBLID>
CHEMBL612558

> <DOC_ID>
84147

> <DOC_CHEMBLID>
CHEMBL3301361

$$$$
CHEMBL2035040
  -OEChem-10291521012D

 26 29  0     0  0  0  0  0  0999 V2000
   -2.5995    0.4950    0.0000 N   0  0  0  0  0  0  0  0  0  0  0  0
   -1.7328   -0.0038    0.0000 C   0  0  0  0  0  0  0  0  0  0  0  0
   -1.7313   -1.0038    0.0000 O   0  0  0  0  0  0  0  0  0  0  0  0
   -0.8675    0.4975    0.0000 C   0  0  0  0  0  0  0  0  0  0  0  0
   -0.8675    1.5027    0.0000 C   0  0  0  0  0  0  0  0  0  0  0  0
    0.0000    2.0104    0.0000 N   0  0  0  0  0  0  0  0  0  0  0  0
    0.8675    1.5027    0.0000 C   0  0  0  0  0  0  0  0  0  0  0  0
    1.7350    2.0001    0.0000 C   0  0  0  0  0  0  0  0  0  0  0  0
    1.7350    3.0053    0.0000 C   0  0  0  0  0  0  0  0  0  0  0  0
    2.6025    3.5028    0.0000 C   0  0  0  0  0  0  0  0  0  0  0  0
    3.4700    3.0053    0.0000 C   0  0  0  0  0  0  0  0  0  0  0  0
    3.4700    2.0001    0.0000 C   0  0  0  0  0  0  0  0  0  0  0  0
    2.6025    1.4924    0.0000 C   0  0  0  0  0  0  0  0  0  0  0  0
    4.3353    3.5066    0.0000 C   0  0  0  0  0  0  0  0  0  0  0  0
    3.8340    4.3719    0.0000 N   0  0  0  0  0  0  0  0  0  0  0  0
    4.8366    2.6413    0.0000 C   0  0  0  0  0  0  0  0  0  0  0  0
    5.7019    3.1426    0.0000 C   0  0  0  0  0  0  0  0  0  0  0  0
    5.2006    4.0079    0.0000 C   0  0  0  0  0  0  0  0  0  0  0  0
    0.8675    0.4975    0.0000 C   0  0  0  0  0  0  0  0  0  0  0  0
    0.0000    0.0000    0.0000 C   0  0  0  0  0  0  0  0  0  0  0  0
    1.7328   -0.0038    0.0000 C   0  0  0  0  0  0  0  0  0  0  0  0
    2.6026    0.5001    0.0000 C   0  0  0  0  0  0  0  0  0  0  0  0
    3.4679   -0.0011    0.0000 C   0  0  0  0  0  0  0  0  0  0  0  0
    3.4723   -1.0011    0.0000 C   0  0  0  0  0  0  0  0  0  0  0  0
    2.6026   -1.5050    0.0000 C   0  0  0  0  0  0  0  0  0  0  0  0
    1.7284   -1.0089    0.0000 C   0  0  0  0  0  0  0  0  0  0  0  0
  1  2  1  0  0  0  0
  2  3  2  0  0  0  0
  2  4  1  0  0  0  0
  4 20  2  0  0  0  0
  4  5  1  0  0  0  0
  5  6  2  0  0  0  0
  6  7  1  0  0  0  0
  7  8  1  0  0  0  0
  8 13  2  0  0  0  0
  8  9  1  0  0  0  0
  9 10  2  0  0  0  0
 10 11  1  0  0  0  0
 11 12  2  0  0  0  0
 12 13  1  0  0  0  0
 11 14  1  0  0  0  0
 14 18  1  0  0  0  0
 14 15  1  0  0  0  0
 14 16  1  0  0  0  0
 16 17  1  0  0  0  0
 17 18  1  0  0  0  0
  7 19  2  0  0  0  0
 19 20  1  0  0  0  0
 19 21  1  0  0  0  0
 21 26  2  0  0  0  0
 21 22  1  0  0  0  0
 22 23  2  0  0  0  0
 23 24  1  0  0  0  0
 24 25  2  0  0  0  0
 25 26  1  0  0  0  0
M  END
> <CMPD_CHEMBLID>
CHEMBL2035040

> <MOLREGNO>
1344560

> <PARENT_CMPD_CHEMBLID>
CHEMBL2035040

> <PARENT_MOLREGNO>
1344560

> <MOL_PREF_NAME>

> <COMPOUND_KEY>
5517

> <ACTIVITY_ID>
14759769

> <STANDARD_TYPE>
Solubility

> <STANDARD_VALUE>
263000

> <STANDARD_UNITS>
nM

> <ASSAY_ID>
1369279

> <ASSAY_CHEMBLID>
CHEMBL3301364

> <ASSAY_TYPE>
P

> <ASSAY_SRC_ID>
27

> <ASSAY_SRC_DESCRIPTION>
AstraZeneca Deposited Data

> <TARGET_CHEMBLID>
CHEMBL612558

> <DOC_ID>
84147

> <DOC_CHEMBLID>
CHEMBL3301361

$$$$
CHEMBL133839
  -OEChem-10291521012D

 22 24  0     0  0  0  0  0  0999 V2000
    4.7859   -0.3636    0.0000 O   0  0  0  0  0  0  0  0  0  0  0  0
    4.2858    0.5024    0.0000 C   0  0  0  0  0  0  0  0  0  0  0  0
    4.7857    1.3684    0.0000 O   0  0  0  0  0  0  0  0  0  0  0  0
    3.2858    0.5023    0.0000 C   0  0  0  0  0  0  0  0  0  0  0  0
    2.6938   -0.3125    0.0000 C   0  0  0  0  0  0  0  0  0  0  0  0
    1.7360   -0.0012    0.0000 C   0  0  0  0  0  0  0  0  0  0  0  0
    0.8680   -0.4978    0.0000 C   0  0  0  0  0  0  0  0  0  0  0  0
    0.0000    0.0000    0.0000 C   0  0  0  0  0  0  0  0  0  0  0  0
   -0.8653   -0.5013    0.0000 Cl  0  0  0  0  0  0  0  0  0  0  0  0
    0.0000    1.0058    0.0000 C   0  0  0  0  0  0  0  0  0  0  0  0
    0.8680    1.5138    0.0000 C   0  0  0  0  0  0  0  0  0  0  0  0
    1.7360    1.0058    0.0000 C   0  0  0  0  0  0  0  0  0  0  0  0
    2.6938    1.3169    0.0000 N   0  0  0  0  0  0  0  0  0  0  0  0
    3.0028    2.2680    0.0000 C   0  0  0  0  0  0  0  0  0  0  0  0
    2.3337    3.0111    0.0000 C   0  0  0  0  0  0  0  0  0  0  0  0
    2.6471    3.9662    0.0000 C   0  0  0  0  0  0  0  0  0  0  0  0
    1.9780    4.7094    0.0000 C   0  0  0  0  0  0  0  0  0  0  0  0
    0.9986    4.5072    0.0000 C   0  0  0  0  0  0  0  0  0  0  0  0
    0.3327    5.2532    0.0000 Cl  0  0  0  0  0  0  0  0  0  0  0  0
    0.6852    3.5521    0.0000 C   0  0  0  0  0  0  0  0  0  0  0  0
   -0.2942    3.3499    0.0000 Cl  0  0  0  0  0  0  0  0  0  0  0  0
    1.3511    2.7992    0.0000 C   0  0  0  0  0  0  0  0  0  0  0  0
  1  2  1  0  0  0  0
  2  3  2  0  0  0  0
  2  4  1  0  0  0  0
  4 13  1  0  0  0  0
  4  5  2  0  0  0  0
  5  6  1  0  0  0  0
  6 12  2  0  0  0  0
  6  7  1  0  0  0  0
  7  8  2  0  0  0  0
  8  9  1  0  0  0  0
  8 10  1  0  0  0  0
 10 11  2  0  0  0  0
 11 12  1  0  0  0  0
 12 13  1  0  0  0  0
 13 14  1  0  0  0  0
 14 15  1  0  0  0  0
 15 22  2  0  0  0  0
 15 16  1  0  0  0  0
 16 17  2  0  0  0  0
 17 18  1  0  0  0  0
 18 19  1  0  0  0  0
 18 20  2  0  0  0  0
 20 21  1  0  0  0  0
 20 22  1  0  0  0  0
M  END
> <CMPD_CHEMBLID>
CHEMBL133839

> <MOLREGNO>
217385

> <PARENT_CMPD_CHEMBLID>
CHEMBL133839

> <PARENT_MOLREGNO>
217385

> <MOL_PREF_NAME>

> <COMPOUND_KEY>
1390

> <ACTIVITY_ID>
14759455

> <STANDARD_TYPE>
Solubility

> <STANDARD_VALUE>
81300

> <STANDARD_UNITS>
nM

> <ASSAY_ID>
1369279

> <ASSAY_CHEMBLID>
CHEMBL3301364

> <ASSAY_TYPE>
P

> <ASSAY_SRC_ID>
27

> <ASSAY_SRC_DESCRIPTION>
AstraZeneca Deposited Data

> <TARGET_CHEMBLID>
CHEMBL612558

> <DOC_ID>
84147

> <DOC_CHEMBLID>
CHEMBL3301361

$$$$
CHEMBL1809052
  -OEChem-10291521012D

 30 34  0     0  0  0  0  0  0999 V2000
    4.3335    0.7800    0.0000 C   0  0  0  0  0  0  0  0  0  0  0  0
    4.6468    1.7297    0.0000 O   0  0  0  0  0  0  0  0  0  0  0  0
    5.6259    1.9332    0.0000 C   0  0  0  0  0  0  0  0  0  0  0  0
    6.2929    1.1813    0.0000 C   0  0  0  0  0  0  0  0  0  0  0  0
    7.2751    1.3945    0.0000 C   0  0  0  0  0  0  0  0  0  0  0  0
    7.9453    0.6523    0.0000 O   0  0  0  0  0  0  0  0  0  0  0  0
    8.9232    0.8616    0.0000 C   0  0  0  0  0  0  0  0  0  0  0  0
    9.4666    1.7010    0.0000 C   0  0  0  0  0  0  0  0  0  0  0  0
   10.3059    1.1576    0.0000 N   0  0  0  0  0  0  0  0  0  0  0  0
    9.7625    0.3182    0.0000 C   0  0  0  0  0  0  0  0  0  0  0  0
    7.5872    2.3501    0.0000 C   0  0  0  0  0  0  0  0  0  0  0  0
    6.9171    3.0923    0.0000 C   0  0  0  0  0  0  0  0  0  0  0  0
    5.9380    2.8887    0.0000 C   0  0  0  0  0  0  0  0  0  0  0  0
    5.2711    3.6339    0.0000 N   0  0  0  0  0  0  0  0  0  0  0  0
    4.2923    3.4289    0.0000 C   0  0  0  0  0  0  0  0  0  0  0  0
    3.6242    4.1798    0.0000 N   0  0  0  0  0  0  0  0  0  0  0  0
    2.6422    3.9651    0.0000 C   0  0  0  0  0  0  0  0  0  0  0  0
    2.3316    3.0091    0.0000 C   0  0  0  0  0  0  0  0  0  0  0  0
    1.3537    2.7998    0.0000 Cl  0  0  0  0  0  0  0  0  0  0  0  0
    3.0029    2.2678    0.0000 C   0  0  0  0  0  0  0  0  0  0  0  0
    3.9816    2.4729    0.0000 N   0  0  0  0  0  0  0  0  0  0  0  0
    2.6938    1.3168    0.0000 C   0  0  0  0  0  0  0  0  0  0  0  0
    3.2858    0.5022    0.0000 C   0  0  0  0  0  0  0  0  0  0  0  0
    2.6938   -0.3126    0.0000 N   0  0  0  0  0  0  0  0  0  0  0  0
    1.7360   -0.0013    0.0000 C   0  0  0  0  0  0  0  0  0  0  0  0
    0.8680   -0.4979    0.0000 C   0  0  0  0  0  0  0  0  0  0  0  0
    0.0000    0.0000    0.0000 C   0  0  0  0  0  0  0  0  0  0  0  0
   -0.0000    1.0058    0.0000 C   0  0  0  0  0  0  0  0  0  0  0  0
    0.8680    1.5137    0.0000 C   0  0  0  0  0  0  0  0  0  0  0  0
    1.7360    1.0058    0.0000 N   0  0  0  0  0  0  0  0  0  0  0  0
  1  2  1  0  0  0  0
  2  3  1  0  0  0  0
  3 13  2  0  0  0  0
  3  4  1  0  0  0  0
  4  5  2  0  0  0  0
  5  6  1  0  0  0  0
  6  7  1  0  0  0  0
  7 10  1  0  0  0  0
  7  8  1  0  0  0  0
  8  9  1  0  0  0  0
  9 10  1  0  0  0  0
  5 11  1  0  0  0  0
 11 12  2  0  0  0  0
 12 13  1  0  0  0  0
 13 14  1  0  0  0  0
 14 15  1  0  0  0  0
 15 21  2  0  0  0  0
 15 16  1  0  0  0  0
 16 17  2  0  0  0  0
 17 18  1  0  0  0  0
 18 19  1  0  0  0  0
 18 20  2  0  0  0  0
 20 21  1  0  0  0  0
 20 22  1  0  0  0  0
 22 30  1  0  0  0  0
 22 23  2  0  0  0  0
 23 24  1  0  0  0  0
 24 25  2  0  0  0  0
 25 30  1  0  0  0  0
 25 26  1  0  0  0  0
 26 27  2  0  0  0  0
 27 28  1  0  0  0  0
 28 29  2  0  0  0  0
 29 30  1  0  0  0  0
M  END
> <CMPD_CHEMBLID>
CHEMBL1809052

> <MOLREGNO>
1166753

> <PARENT_CMPD_CHEMBLID>
CHEMBL1809052

> <PARENT_MOLREGNO>
1166753

> <MOL_PREF_NAME>

> <COMPOUND_KEY>
4597

> <ACTIVITY_ID>
14759456

> <STANDARD_TYPE>
Solubility

> <STANDARD_VALUE>
81300

> <STANDARD_UNITS>
nM

> <ASSAY_ID>
1369279

> <ASSAY_CHEMBLID>
CHEMBL3301364

> <ASSAY_TYPE>
P

> <ASSAY_SRC_ID>
27

> <ASSAY_SRC_DESCRIPTION>
AstraZeneca Deposited Data

> <TARGET_CHEMBLID>
CHEMBL612558

> <DOC_ID>
84147

> <DOC_CHEMBLID>
CHEMBL3301361

$$$$
CHEMBL113690
  -OEChem-10291521012D

 27 29  0     0  0  0  0  0  0999 V2000
    1.1054   -5.2147    0.0000 C   0  0  0  0  0  0  0  0  0  0  0  0
    1.7746   -4.4716    0.0000 C   0  0  0  0  0  0  0  0  0  0  0  0
    1.4656   -3.5205    0.0000 C   0  0  0  0  0  0  0  0  0  0  0  0
    2.1348   -2.7774    0.0000 C   0  0  0  0  0  0  0  0  0  0  0  0
    1.8258   -1.8263    0.0000 N   0  0  0  0  0  0  0  0  0  0  0  0
    2.4178   -1.0115    0.0000 C   0  0  0  0  0  0  0  0  0  0  0  0
    3.4178   -1.0114    0.0000 C   0  0  0  0  0  0  0  0  0  0  0  0
    3.9177   -0.1454    0.0000 C   0  0  0  0  0  0  0  0  0  0  0  0
    4.9229   -0.1483    0.0000 C   0  0  0  0  0  0  0  0  0  0  0  0
    5.4230    0.7178    0.0000 C   0  0  0  0  0  0  0  0  0  0  0  0
    6.4229    0.7149    0.0000 O   0  0  0  0  0  0  0  0  0  0  0  0
    6.9254    1.5794    0.0000 C   0  0  0  0  0  0  0  0  0  0  0  0
    4.9280    1.5867    0.0000 C   0  0  0  0  0  0  0  0  0  0  0  0
    5.4317    2.4505    0.0000 O   0  0  0  0  0  0  0  0  0  0  0  0
    4.9355    3.3187    0.0000 C   0  0  0  0  0  0  0  0  0  0  0  0
    3.9228    1.5896    0.0000 C   0  0  0  0  0  0  0  0  0  0  0  0
    3.4278    2.4585    0.0000 O   0  0  0  0  0  0  0  0  0  0  0  0
    2.4279    2.4644    0.0000 C   0  0  0  0  0  0  0  0  0  0  0  0
    3.4126    0.7236    0.0000 C   0  0  0  0  0  0  0  0  0  0  0  0
    1.8258   -0.1969    0.0000 N   0  0  0  0  0  0  0  0  0  0  0  0
    0.8680   -0.5079    0.0000 C   0  0  0  0  0  0  0  0  0  0  0  0
    0.0000    0.0000    0.0000 C   0  0  0  0  0  0  0  0  0  0  0  0
    0.0000    1.0000    0.0000 N   0  0  0  0  0  0  0  0  0  0  0  0
   -0.8680   -0.5079    0.0000 N   0  0  0  0  0  0  0  0  0  0  0  0
   -0.8680   -1.5137    0.0000 C   0  0  0  0  0  0  0  0  0  0  0  0
   -0.0000   -2.0116    0.0000 N   0  0  0  0  0  0  0  0  0  0  0  0
    0.8680   -1.5150    0.0000 C   0  0  0  0  0  0  0  0  0  0  0  0
  1  2  1  0  0  0  0
  2  3  1  0  0  0  0
  3  4  1  0  0  0  0
  4  5  1  0  0  0  0
  5 27  1  0  0  0  0
  5  6  1  0  0  0  0
  6  7  1  0  0  0  0
  7  8  1  0  0  0  0
  8 19  2  0  0  0  0
  8  9  1  0  0  0  0
  9 10  2  0  0  0  0
 10 11  1  0  0  0  0
 11 12  1  0  0  0  0
 10 13  1  0  0  0  0
 13 14  1  0  0  0  0
 14 15  1  0  0  0  0
 13 16  2  0  0  0  0
 16 17  1  0  0  0  0
 17 18  1  0  0  0  0
 16 19  1  0  0  0  0
  6 20  2  0  0  0  0
 20 21  1  0  0  0  0
 21 27  2  0  0  0  0
 21 22  1  0  0  0  0
 22 23  1  0  0  0  0
 22 24  2  0  0  0  0
 24 25  1  0  0  0  0
 25 26  2  0  0  0  0
 26 27  1  0  0  0  0
M  END
> <CMPD_CHEMBLID>
CHEMBL113690

> <MOLREGNO>
182874

> <PARENT_CMPD_CHEMBLID>
CHEMBL113690

> <PARENT_MOLREGNO>
182874

> <MOL_PREF_NAME>

> <COMPOUND_KEY>
2019

> <ACTIVITY_ID>
14759466

> <STANDARD_TYPE>
Solubility

> <STANDARD_VALUE>
85100

> <STANDARD_UNITS>
nM

> <ASSAY_ID>
1369279

> <ASSAY_CHEMBLID>
CHEMBL3301364

> <ASSAY_TYPE>
P

> <ASSAY_SRC_ID>
27

> <ASSAY_SRC_DESCRIPTION>
AstraZeneca Deposited Data

> <TARGET_CHEMBLID>
CHEMBL612558

> <DOC_ID>
84147

> <DOC_CHEMBLID>
CHEMBL3301361

$$$$
CHEMBL92623
  -OEChem-10291521012D

 21 24  0     0  0  0  0  0  0999 V2000
    3.6308   -4.1737    0.0000 C   0  0  0  0  0  0  0  0  0  0  0  0
    4.2956   -3.4267    0.0000 C   0  0  0  0  0  0  0  0  0  0  0  0
    3.9866   -2.4756    0.0000 C   0  0  0  0  0  0  0  0  0  0  0  0
    3.0028   -2.2695    0.0000 C   0  0  0  0  0  0  0  0  0  0  0  0
    2.3280   -3.0144    0.0000 C   0  0  0  0  0  0  0  0  0  0  0  0
    2.6470   -3.9676    0.0000 C   0  0  0  0  0  0  0  0  0  0  0  0
    2.6938   -1.3184    0.0000 C   0  0  0  0  0  0  0  0  0  0  0  0
    3.2858   -0.5036    0.0000 C   0  0  0  0  0  0  0  0  0  0  0  0
    2.6938    0.3110    0.0000 N   0  0  0  0  0  0  0  0  0  0  0  0
    1.7360   -0.0000    0.0000 N   0  0  0  0  0  0  0  0  0  0  0  0
    0.8680    0.5079    0.0000 C   0  0  0  0  0  0  0  0  0  0  0  0
    0.0000    0.0000    0.0000 C   0  0  0  0  0  0  0  0  0  0  0  0
   -0.0000   -1.0058    0.0000 C   0  0  0  0  0  0  0  0  0  0  0  0
    0.8680   -1.5037    0.0000 N   0  0  0  0  0  0  0  0  0  0  0  0
    1.7360   -1.0071    0.0000 C   0  0  0  0  0  0  0  0  0  0  0  0
   -0.8675    0.4975    0.0000 C   0  0  0  0  0  0  0  0  0  0  0  0
   -1.7306   -0.0076    0.0000 C   0  0  0  0  0  0  0  0  0  0  0  0
   -2.6026    0.4925    0.0000 C   0  0  0  0  0  0  0  0  0  0  0  0
   -2.6115    1.4976    0.0000 N   0  0  0  0  0  0  0  0  0  0  0  0
   -1.7395    1.9976    0.0000 C   0  0  0  0  0  0  0  0  0  0  0  0
   -0.8675    1.4975    0.0000 C   0  0  0  0  0  0  0  0  0  0  0  0
  1  6  2  0  0  0  0
  1  2  1  0  0  0  0
  2  3  2  0  0  0  0
  3  4  1  0  0  0  0
  4  5  2  0  0  0  0
  5  6  1  0  0  0  0
  4  7  1  0  0  0  0
  7 15  2  0  0  0  0
  7  8  1  0  0  0  0
  8  9  2  0  0  0  0
  9 10  1  0  0  0  0
 10 15  1  0  0  0  0
 10 11  1  0  0  0  0
 11 12  2  0  0  0  0
 12 13  1  0  0  0  0
 13 14  2  0  0  0  0
 14 15  1  0  0  0  0
 12 16  1  0  0  0  0
 16 21  2  0  0  0  0
 16 17  1  0  0  0  0
 17 18  2  0  0  0  0
 18 19  1  0  0  0  0
 19 20  2  0  0  0  0
 20 21  1  0  0  0  0
M  END
> <CMPD_CHEMBLID>
CHEMBL92623

> <MOLREGNO>
152310

> <PARENT_CMPD_CHEMBLID>
CHEMBL92623

> <PARENT_MOLREGNO>
152310

> <MOL_PREF_NAME>

> <COMPOUND_KEY>
2739

> <ACTIVITY_ID>
14768034

> <STANDARD_TYPE>
Solubility

> <STANDARD_VALUE>
900

> <STANDARD_UNITS>
nM

> <ASSAY_ID>
1369279

> <ASSAY_CHEMBLID>
CHEMBL3301364

> <ASSAY_TYPE>
P

> <ASSAY_SRC_ID>
27

> <ASSAY_SRC_DESCRIPTION>
AstraZeneca Deposited Data

> <TARGET_CHEMBLID>
CHEMBL612558

> <DOC_ID>
84147

> <DOC_CHEMBLID>
CHEMBL3301361

$$$$
CHEMBL237830
  -OEChem-10291521012D

 22 24  0     0  0  0  0  0  0999 V2000
    2.5995    1.4976    0.0000 C   0  0  0  0  0  0  0  0  0  0  0  0
    1.7350    2.0001    0.0000 N   0  0  0  0  0  0  0  0  0  0  0  0
    0.8675    1.5027    0.0000 C   0  0  0  0  0  0  0  0  0  0  0  0
    0.8675    0.4975    0.0000 C   0  0  0  0  0  0  0  0  0  0  0  0
    0.0000    0.0000    0.0000 C   0  0  0  0  0  0  0  0  0  0  0  0
   -0.8675    0.4975    0.0000 C   0  0  0  0  0  0  0  0  0  0  0  0
   -0.8675    1.5027    0.0000 C   0  0  0  0  0  0  0  0  0  0  0  0
    0.0000    2.0104    0.0000 N   0  0  0  0  0  0  0  0  0  0  0  0
    3.4670    1.9950    0.0000 C   0  0  0  0  0  0  0  0  0  0  0  0
    3.4670    3.0002    0.0000 C   0  0  0  0  0  0  0  0  0  0  0  0
    4.3345    3.4977    0.0000 C   0  0  0  0  0  0  0  0  0  0  0  0
    5.2020    3.0002    0.0000 C   0  0  0  0  0  0  0  0  0  0  0  0
    6.0673    3.5015    0.0000 C   0  0  0  0  0  0  0  0  0  0  0  0
    6.0659    4.5015    0.0000 N   0  0  0  0  0  0  0  0  0  0  0  0
    6.9312    5.0027    0.0000 C   0  0  0  0  0  0  0  0  0  0  0  0
    6.9268    6.0079    0.0000 C   0  0  0  0  0  0  0  0  0  0  0  0
    7.7921    6.5092    0.0000 C   0  0  0  0  0  0  0  0  0  0  0  0
    8.6617    6.0156    0.0000 C   0  0  0  0  0  0  0  0  0  0  0  0
    8.6662    5.0104    0.0000 C   0  0  0  0  0  0  0  0  0  0  0  0
    7.8009    4.4989    0.0000 N   0  0  0  0  0  0  0  0  0  0  0  0
    5.2020    1.9950    0.0000 C   0  0  0  0  0  0  0  0  0  0  0  0
    4.3345    1.4873    0.0000 C   0  0  0  0  0  0  0  0  0  0  0  0
  1  2  1  0  0  0  0
  2  3  1  0  0  0  0
  3  8  2  0  0  0  0
  3  4  1  0  0  0  0
  4  5  2  0  0  0  0
  5  6  1  0  0  0  0
  6  7  2  0  0  0  0
  7  8  1  0  0  0  0
  1  9  1  0  0  0  0
  9 22  2  0  0  0  0
  9 10  1  0  0  0  0
 10 11  2  0  0  0  0
 11 12  1  0  0  0  0
 12 13  1  0  0  0  0
 13 14  1  0  0  0  0
 14 15  1  0  0  0  0
 15 20  2  0  0  0  0
 15 16  1  0  0  0  0
 16 17  2  0  0  0  0
 17 18  1  0  0  0  0
 18 19  2  0  0  0  0
 19 20  1  0  0  0  0
 12 21  2  0  0  0  0
 21 22  1  0  0  0  0
M  END
> <CMPD_CHEMBLID>
CHEMBL237830

> <MOLREGNO>
403120

> <PARENT_CMPD_CHEMBLID>
CHEMBL237830

> <PARENT_MOLREGNO>
403120

> <MOL_PREF_NAME>

> <COMPOUND_KEY>
4804

> <ACTIVITY_ID>
14768041

> <STANDARD_TYPE>
Solubility

> <STANDARD_VALUE>
900

> <STANDARD_UNITS>
nM

> <ASSAY_ID>
1369279

> <ASSAY_CHEMBLID>
CHEMBL3301364

> <ASSAY_TYPE>
P

> <ASSAY_SRC_ID>
27

> <ASSAY_SRC_DESCRIPTION>
AstraZeneca Deposited Data

> <TARGET_CHEMBLID>
CHEMBL612558

> <DOC_ID>
84147

> <DOC_CHEMBLID>
CHEMBL3301361

$$$$
CHEMBL1944690
  -OEChem-10291521012D

 35 38  0     1  0  0  0  0  0999 V2000
   -0.1320    2.5138    0.0000 O   0  0  0  0  0  0  0  0  0  0  0  0
    0.8680    2.5138    0.0000 C   0  0  1  0  0  0  0  0  0  0  0  0
    1.8680    2.5138    0.0000 H   0  0  0  0  0  0  0  0  0  0  0  0
    0.8680    3.5138    0.0000 C   0  0  0  0  0  0  0  0  0  0  0  0
    0.0020    4.0138    0.0000 N   0  0  0  0  0  0  0  0  0  0  0  0
    0.0020    5.0138    0.0000 C   0  0  0  0  0  0  0  0  0  0  0  0
   -0.8640    5.5138    0.0000 C   0  0  0  0  0  0  0  0  0  0  0  0
   -0.8640    6.5138    0.0000 C   0  0  0  0  0  0  0  0  0  0  0  0
    0.0080    7.0138    0.0000 C   0  0  0  0  0  0  0  0  0  0  0  0
    0.0080    8.0139    0.0000 C   0  0  0  0  0  0  0  0  0  0  0  0
   -0.8551    8.5189    0.0000 C   0  0  0  0  0  0  0  0  0  0  0  0
   -1.7271    8.0189    0.0000 C   0  0  0  0  0  0  0  0  0  0  0  0
   -2.5902    8.5240    0.0000 C   0  0  0  0  0  0  0  0  0  0  0  0
   -3.4591    8.0291    0.0000 N   0  0  0  0  0  0  0  0  0  0  0  0
   -4.3222    8.5342    0.0000 C   0  0  0  0  0  0  0  0  0  0  0  0
   -5.1912    8.0394    0.0000 C   0  0  0  0  0  0  0  0  0  0  0  0
   -6.0542    8.5445    0.0000 C   0  0  0  0  0  0  0  0  0  0  0  0
   -6.9239    8.0508    0.0000 C   0  0  0  0  0  0  0  0  0  0  0  0
   -7.7892    8.5522    0.0000 C   0  0  0  0  0  0  0  0  0  0  0  0
   -7.7847    9.5574    0.0000 C   0  0  0  0  0  0  0  0  0  0  0  0
   -6.9150   10.0612    0.0000 C   0  0  0  0  0  0  0  0  0  0  0  0
   -6.0497    9.5496    0.0000 C   0  0  0  0  0  0  0  0  0  0  0  0
   -5.1800   10.0432    0.0000 Cl  0  0  0  0  0  0  0  0  0  0  0  0
   -1.7360    7.0138    0.0000 C   0  0  0  0  0  0  0  0  0  0  0  0
    0.8680    1.5138    0.0000 C   0  0  0  0  0  0  0  0  0  0  0  0
    0.0000    1.0058    0.0000 C   0  0  0  0  0  0  0  0  0  0  0  0
    0.0000    0.0000    0.0000 C   0  0  0  0  0  0  0  0  0  0  0  0
    0.8680   -0.4978    0.0000 C   0  0  0  0  0  0  0  0  0  0  0  0
    0.8675   -1.4978    0.0000 O   0  0  0  0  0  0  0  0  0  0  0  0
    1.7360   -0.0012    0.0000 C   0  0  0  0  0  0  0  0  0  0  0  0
    2.6938   -0.3125    0.0000 N   0  0  0  0  0  0  0  0  0  0  0  0
    3.2858    0.5023    0.0000 C   0  0  0  0  0  0  0  0  0  0  0  0
    4.2858    0.5024    0.0000 O   0  0  0  0  0  0  0  0  0  0  0  0
    2.6938    1.3169    0.0000 S   0  0  0  0  0  0  0  0  0  0  0  0
    1.7360    1.0058    0.0000 C   0  0  0  0  0  0  0  0  0  0  0  0
  1  2  1  0  0  0  0
  2  3  1  6  0  0  0
  2  4  1  0  0  0  0
  4  5  1  0  0  0  0
  5  6  1  0  0  0  0
  6  7  1  0  0  0  0
  7  8  1  0  0  0  0
  8 24  2  0  0  0  0
  8  9  1  0  0  0  0
  9 10  2  0  0  0  0
 10 11  1  0  0  0  0
 11 12  2  0  0  0  0
 12 13  1  0  0  0  0
 13 14  1  0  0  0  0
 14 15  1  0  0  0  0
 15 16  1  0  0  0  0
 16 17  1  0  0  0  0
 17 22  2  0  0  0  0
 17 18  1  0  0  0  0
 18 19  2  0  0  0  0
 19 20  1  0  0  0  0
 20 21  2  0  0  0  0
 21 22  1  0  0  0  0
 22 23  1  0  0  0  0
 12 24  1  0  0  0  0
  2 25  1  0  0  0  0
 25 35  2  0  0  0  0
 25 26  1  0  0  0  0
 26 27  2  0  0  0  0
 27 28  1  0  0  0  0
 28 29  1  0  0  0  0
 28 30  2  0  0  0  0
 30 35  1  0  0  0  0
 30 31  1  0  0  0  0
 31 32  1  0  0  0  0
 32 33  2  0  0  0  0
 32 34  1  0  0  0  0
 34 35  1  0  0  0  0
M  END
> <CMPD_CHEMBLID>
CHEMBL1944690

> <MOLREGNO>
1276058

> <PARENT_CMPD_CHEMBLID>
CHEMBL1944690

> <PARENT_MOLREGNO>
1276058

> <MOL_PREF_NAME>

> <COMPOUND_KEY>
3868

> <ACTIVITY_ID>
14759557

> <STANDARD_TYPE>
Solubility

> <STANDARD_VALUE>
117500

> <STANDARD_UNITS>
nM

> <ASSAY_ID>
1369279

> <ASSAY_CHEMBLID>
CHEMBL3301364

> <ASSAY_TYPE>
P

> <ASSAY_SRC_ID>
27

> <ASSAY_SRC_DESCRIPTION>
AstraZeneca Deposited Data

> <TARGET_CHEMBLID>
CHEMBL612558

> <DOC_ID>
84147

> <DOC_CHEMBLID>
CHEMBL3301361

$$$$
CHEMBL2088093
  -OEChem-10291521012D

 26 28  0     0  0  0  0  0  0999 V2000
   -5.7425   -3.6296    0.0000 C   0  0  0  0  0  0  0  0  0  0  0  0
   -4.7482   -3.7357    0.0000 O   0  0  0  0  0  0  0  0  0  0  0  0
   -4.1591   -2.9277    0.0000 C   0  0  0  0  0  0  0  0  0  0  0  0
   -3.1647   -3.0338    0.0000 C   0  0  0  0  0  0  0  0  0  0  0  0
   -2.5756   -2.2258    0.0000 C   0  0  0  0  0  0  0  0  0  0  0  0
   -1.5813   -2.3319    0.0000 C   0  0  0  0  0  0  0  0  0  0  0  0
   -0.9108   -1.5879    0.0000 C   0  0  0  0  0  0  0  0  0  0  0  0
    0.0015   -1.9975    0.0000 C   0  0  0  0  0  0  0  0  0  0  0  0
    0.8675   -1.4975    0.0000 N   0  0  0  0  0  0  0  0  0  0  0  0
    0.8675   -0.4975    0.0000 C   0  0  0  0  0  0  0  0  0  0  0  0
    1.7350    0.0000    0.0000 N   0  0  0  0  0  0  0  0  0  0  0  0
    1.7350    1.0052    0.0000 C   0  0  0  0  0  0  0  0  0  0  0  0
    2.6025    1.5026    0.0000 N   0  0  0  0  0  0  0  0  0  0  0  0
    2.6054    2.5026    0.0000 C   0  0  0  0  0  0  0  0  0  0  0  0
    3.4729    3.0001    0.0000 C   0  0  0  0  0  0  0  0  0  0  0  0
    3.5774    3.9951    0.0000 O   0  0  0  0  0  0  0  0  0  0  0  0
    4.5609    4.2001    0.0000 N   0  0  0  0  0  0  0  0  0  0  0  0
    5.0567    3.3298    0.0000 C   0  0  0  0  0  0  0  0  0  0  0  0
    6.0507    3.2207    0.0000 C   0  0  0  0  0  0  0  0  0  0  0  0
    4.3840    2.5878    0.0000 C   0  0  0  0  0  0  0  0  0  0  0  0
    0.8675    1.5129    0.0000 N   0  0  0  0  0  0  0  0  0  0  0  0
    0.0000    1.0052    0.0000 C   0  0  0  0  0  0  0  0  0  0  0  0
    0.0000    0.0000    0.0000 C   0  0  0  0  0  0  0  0  0  0  0  0
   -0.8653   -0.5013    0.0000 Br  0  0  0  0  0  0  0  0  0  0  0  0
   -0.1000   -2.9928    0.0000 N   0  0  0  0  0  0  0  0  0  0  0  0
   -1.0829   -3.2008    0.0000 N   0  0  0  0  0  0  0  0  0  0  0  0
  1  2  1  0  0  0  0
  2  3  1  0  0  0  0
  3  4  1  0  0  0  0
  4  5  1  0  0  0  0
  5  6  1  0  0  0  0
  6 26  1  0  0  0  0
  6  7  2  0  0  0  0
  7  8  1  0  0  0  0
  8  9  1  0  0  0  0
  9 10  1  0  0  0  0
 10 23  2  0  0  0  0
 10 11  1  0  0  0  0
 11 12  2  0  0  0  0
 12 13  1  0  0  0  0
 13 14  1  0  0  0  0
 14 15  1  0  0  0  0
 15 20  2  0  0  0  0
 15 16  1  0  0  0  0
 16 17  1  0  0  0  0
 17 18  2  0  0  0  0
 18 19  1  0  0  0  0
 18 20  1  0  0  0  0
 12 21  1  0  0  0  0
 21 22  2  0  0  0  0
 22 23  1  0  0  0  0
 23 24  1  0  0  0  0
  8 25  2  0  0  0  0
 25 26  1  0  0  0  0
M  END
> <CMPD_CHEMBLID>
CHEMBL2088093

> <MOLREGNO>
1365762

> <PARENT_CMPD_CHEMBLID>
CHEMBL2088093

> <PARENT_MOLREGNO>
1365762

> <MOL_PREF_NAME>

> <COMPOUND_KEY>
1248

> <ACTIVITY_ID>
14759564

> <STANDARD_TYPE>
Solubility

> <STANDARD_VALUE>
120200

> <STANDARD_UNITS>
nM

> <ASSAY_ID>
1369279

> <ASSAY_CHEMBLID>
CHEMBL3301364

> <ASSAY_TYPE>
P

> <ASSAY_SRC_ID>
27

> <ASSAY_SRC_DESCRIPTION>
AstraZeneca Deposited Data

> <TARGET_CHEMBLID>
CHEMBL612558

> <DOC_ID>
84147

> <DOC_CHEMBLID>
CHEMBL3301361

$$$$
CHEMBL27759
  -OEChem-10291521012D

 28 30  0     0  0  0  0  0  0999 V2000
    6.0449   -8.5253    0.0000 N   0  0  0  0  0  0  0  0  0  0  0  0
    5.1767   -9.0216    0.0000 C   0  0  0  0  0  0  0  0  0  0  0  0
    5.1709  -10.0216    0.0000 C   0  0  0  0  0  0  0  0  0  0  0  0
    4.3048  -10.5216    0.0000 C   0  0  0  0  0  0  0  0  0  0  0  0
    3.4358  -10.0165    0.0000 C   0  0  0  0  0  0  0  0  0  0  0  0
    3.4328   -9.0113    0.0000 C   0  0  0  0  0  0  0  0  0  0  0  0
    4.3076   -8.5164    0.0000 C   0  0  0  0  0  0  0  0  0  0  0  0
    4.3135   -7.5165    0.0000 N   0  0  0  0  0  0  0  0  0  0  0  0
    3.4504   -7.0114    0.0000 C   0  0  0  0  0  0  0  0  0  0  0  0
    2.5815   -7.5063    0.0000 O   0  0  0  0  0  0  0  0  0  0  0  0
    3.4563   -6.0114    0.0000 C   0  0  0  0  0  0  0  0  0  0  0  0
    2.5872   -5.5063    0.0000 C   0  0  0  0  0  0  0  0  0  0  0  0
    2.5930   -4.5063    0.0000 C   0  0  0  0  0  0  0  0  0  0  0  0
    3.4590   -4.0063    0.0000 C   0  0  0  0  0  0  0  0  0  0  0  0
    3.4605   -3.0063    0.0000 C   0  0  0  0  0  0  0  0  0  0  0  0
    2.5952   -2.5050    0.0000 N   0  0  0  0  0  0  0  0  0  0  0  0
    2.5966   -1.5050    0.0000 C   0  0  0  0  0  0  0  0  0  0  0  0
    3.4634   -1.0063    0.0000 O   0  0  0  0  0  0  0  0  0  0  0  0
    1.7313   -1.0038    0.0000 O   0  0  0  0  0  0  0  0  0  0  0  0
    1.7328   -0.0038    0.0000 C   0  0  0  0  0  0  0  0  0  0  0  0
    0.8675    0.4975    0.0000 C   0  0  0  0  0  0  0  0  0  0  0  0
    0.0000    0.0000    0.0000 C   0  0  0  0  0  0  0  0  0  0  0  0
   -0.8675    0.4975    0.0000 C   0  0  0  0  0  0  0  0  0  0  0  0
   -0.8675    1.5027    0.0000 C   0  0  0  0  0  0  0  0  0  0  0  0
    0.0000    2.0104    0.0000 N   0  0  0  0  0  0  0  0  0  0  0  0
    0.8675    1.5027    0.0000 C   0  0  0  0  0  0  0  0  0  0  0  0
    4.3281   -4.5114    0.0000 C   0  0  0  0  0  0  0  0  0  0  0  0
    4.3311   -5.5165    0.0000 C   0  0  0  0  0  0  0  0  0  0  0  0
  1  2  1  0  0  0  0
  2  7  2  0  0  0  0
  2  3  1  0  0  0  0
  3  4  2  0  0  0  0
  4  5  1  0  0  0  0
  5  6  2  0  0  0  0
  6  7  1  0  0  0  0
  7  8  1  0  0  0  0
  8  9  1  0  0  0  0
  9 10  2  0  0  0  0
  9 11  1  0  0  0  0
 11 28  2  0  0  0  0
 11 12  1  0  0  0  0
 12 13  2  0  0  0  0
 13 14  1  0  0  0  0
 14 15  1  0  0  0  0
 15 16  1  0  0  0  0
 16 17  1  0  0  0  0
 17 18  2  0  0  0  0
 17 19  1  0  0  0  0
 19 20  1  0  0  0  0
 20 21  1  0  0  0  0
 21 26  2  0  0  0  0
 21 22  1  0  0  0  0
 22 23  2  0  0  0  0
 23 24  1  0  0  0  0
 24 25  2  0  0  0  0
 25 26  1  0  0  0  0
 14 27  2  0  0  0  0
 27 28  1  0  0  0  0
M  END
> <CMPD_CHEMBLID>
CHEMBL27759

> <MOLREGNO>
36237

> <PARENT_CMPD_CHEMBLID>
CHEMBL27759

> <PARENT_MOLREGNO>
36237

> <MOL_PREF_NAME>
ENTINOSTAT

> <COMPOUND_KEY>
631

> <ACTIVITY_ID>
14759572

> <STANDARD_TYPE>
Solubility

> <STANDARD_VALUE>
125900

> <STANDARD_UNITS>
nM

> <ASSAY_ID>
1369279

> <ASSAY_CHEMBLID>
CHEMBL3301364

> <ASSAY_TYPE>
P

> <ASSAY_SRC_ID>
27

> <ASSAY_SRC_DESCRIPTION>
AstraZeneca Deposited Data

> <TARGET_CHEMBLID>
CHEMBL612558

> <DOC_ID>
84147

> <DOC_CHEMBLID>
CHEMBL3301361

$$$$
CHEMBL1645501
  -OEChem-10291521012D

 20 22  0     0  0  0  0  0  0999 V2000
   -1.7320   -0.0025    0.0000 C   0  0  0  0  0  0  0  0  0  0  0  0
   -0.8653   -0.5013    0.0000 C   0  0  0  0  0  0  0  0  0  0  0  0
   -0.8638   -1.5013    0.0000 O   0  0  0  0  0  0  0  0  0  0  0  0
    0.0000    0.0000    0.0000 C   0  0  0  0  0  0  0  0  0  0  0  0
   -0.0000    1.0089    0.0000 C   0  0  0  0  0  0  0  0  0  0  0  0
    0.8707    1.5185    0.0000 C   0  0  0  0  0  0  0  0  0  0  0  0
    1.7414    1.0089    0.0000 C   0  0  0  0  0  0  0  0  0  0  0  0
    2.6125    1.5125    0.0000 N   0  0  0  0  0  0  0  0  0  0  0  0
    3.4848    1.0014    0.0000 C   0  0  0  0  0  0  0  0  0  0  0  0
    3.4805   -0.0073    0.0000 C   0  0  0  0  0  0  0  0  0  0  0  0
    2.6039   -0.5053    0.0000 C   0  0  0  0  0  0  0  0  0  0  0  0
    2.5983   -1.5053    0.0000 O   0  0  0  0  0  0  0  0  0  0  0  0
    1.7371   -0.0000    0.0000 C   0  0  0  0  0  0  0  0  0  0  0  0
    0.8707   -0.4993    0.0000 C   0  0  0  0  0  0  0  0  0  0  0  0
    4.3535    1.4968    0.0000 C   0  0  0  0  0  0  0  0  0  0  0  0
    4.3603    2.4968    0.0000 C   0  0  0  0  0  0  0  0  0  0  0  0
    5.2268    2.9959    0.0000 C   0  0  0  0  0  0  0  0  0  0  0  0
    6.0954    2.4900    0.0000 C   0  0  0  0  0  0  0  0  0  0  0  0
    6.0974    1.4848    0.0000 N   0  0  0  0  0  0  0  0  0  0  0  0
    5.2221    0.9908    0.0000 C   0  0  0  0  0  0  0  0  0  0  0  0
  1  2  1  0  0  0  0
  2  3  2  0  0  0  0
  2  4  1  0  0  0  0
  4 14  2  0  0  0  0
  4  5  1  0  0  0  0
  5  6  2  0  0  0  0
  6  7  1  0  0  0  0
  7 13  2  0  0  0  0
  7  8  1  0  0  0  0
  8  9  1  0  0  0  0
  9 10  2  0  0  0  0
 10 11  1  0  0  0  0
 11 12  2  0  0  0  0
 11 13  1  0  0  0  0
 13 14  1  0  0  0  0
  9 15  1  0  0  0  0
 15 20  2  0  0  0  0
 15 16  1  0  0  0  0
 16 17  2  0  0  0  0
 17 18  1  0  0  0  0
 18 19  2  0  0  0  0
 19 20  1  0  0  0  0
M  END
> <CMPD_CHEMBLID>
CHEMBL1645501

> <MOLREGNO>
1060624

> <PARENT_CMPD_CHEMBLID>
CHEMBL1645501

> <PARENT_MOLREGNO>
1060624

> <MOL_PREF_NAME>

> <COMPOUND_KEY>
5114

> <ACTIVITY_ID>
14759573

> <STANDARD_TYPE>
Solubility

> <STANDARD_VALUE>
125900

> <STANDARD_UNITS>
nM

> <ASSAY_ID>
1369279

> <ASSAY_CHEMBLID>
CHEMBL3301364

> <ASSAY_TYPE>
P

> <ASSAY_SRC_ID>
27

> <ASSAY_SRC_DESCRIPTION>
AstraZeneca Deposited Data

> <TARGET_CHEMBLID>
CHEMBL612558

> <DOC_ID>
84147

> <DOC_CHEMBLID>
CHEMBL3301361

$$$$
CHEMBL998
  -OEChem-10291521012D

 27 30  0     0  0  0  0  0  0999 V2000
   -4.5223   -7.0761    0.0000 C   0  0  0  0  0  0  0  0  0  0  0  0
   -3.6584   -6.5723    0.0000 C   0  0  0  0  0  0  0  0  0  0  0  0
   -3.6628   -5.5724    0.0000 O   0  0  0  0  0  0  0  0  0  0  0  0
   -2.7990   -5.0686    0.0000 C   0  0  0  0  0  0  0  0  0  0  0  0
   -1.9308   -5.5648    0.0000 O   0  0  0  0  0  0  0  0  0  0  0  0
   -2.8034   -4.0686    0.0000 N   0  0  0  0  0  0  0  0  0  0  0  0
   -1.9381   -3.5571    0.0000 C   0  0  0  0  0  0  0  0  0  0  0  0
   -1.9425   -2.5519    0.0000 C   0  0  0  0  0  0  0  0  0  0  0  0
   -2.8122   -2.0582    0.0000 C   0  0  0  0  0  0  0  0  0  0  0  0
   -2.8166   -1.0582    0.0000 C   0  0  0  0  0  0  0  0  0  0  0  0
   -1.9095   -0.6200    0.0000 C   0  0  0  0  0  0  0  0  0  0  0  0
   -1.1671   -1.2900    0.0000 C   0  0  0  0  0  0  0  0  0  0  0  0
   -0.2102   -0.9833    0.0000 C   0  0  0  0  0  0  0  0  0  0  0  0
    0.0000    0.0000    0.0000 C   0  0  0  0  0  0  0  0  0  0  0  0
    0.9517    0.3069    0.0000 Cl  0  0  0  0  0  0  0  0  0  0  0  0
   -0.7466    0.6767    0.0000 C   0  0  0  0  0  0  0  0  0  0  0  0
   -1.6992    0.3634    0.0000 C   0  0  0  0  0  0  0  0  0  0  0  0
   -2.3279    1.1516    0.0000 C   0  0  0  0  0  0  0  0  0  0  0  0
   -3.3320    1.1502    0.0000 C   0  0  0  0  0  0  0  0  0  0  0  0
   -3.9613    0.3569    0.0000 C   0  0  0  0  0  0  0  0  0  0  0  0
   -4.9235    0.6470    0.0000 C   0  0  0  0  0  0  0  0  0  0  0  0
   -5.6612   -0.0428    0.0000 C   0  0  0  0  0  0  0  0  0  0  0  0
   -5.4299   -1.0265    0.0000 C   0  0  0  0  0  0  0  0  0  0  0  0
   -4.4609   -1.3206    0.0000 N   0  0  0  0  0  0  0  0  0  0  0  0
   -3.7300   -0.6268    0.0000 C   0  0  0  0  0  0  0  0  0  0  0  0
   -3.6775   -2.5595    0.0000 C   0  0  0  0  0  0  0  0  0  0  0  0
   -3.6731   -3.5647    0.0000 C   0  0  0  0  0  0  0  0  0  0  0  0
  1  2  1  0  0  0  0
  2  3  1  0  0  0  0
  3  4  1  0  0  0  0
  4  5  2  0  0  0  0
  4  6  1  0  0  0  0
  6 27  1  0  0  0  0
  6  7  1  0  0  0  0
  7  8  1  0  0  0  0
  8  9  1  0  0  0  0
  9 10  2  0  0  0  0
 10 25  1  0  0  0  0
 10 11  1  0  0  0  0
 11 17  2  0  0  0  0
 11 12  1  0  0  0  0
 12 13  2  0  0  0  0
 13 14  1  0  0  0  0
 14 15  1  0  0  0  0
 14 16  2  0  0  0  0
 16 17  1  0  0  0  0
 17 18  1  0  0  0  0
 18 19  1  0  0  0  0
 19 20  1  0  0  0  0
 20 25  2  0  0  0  0
 20 21  1  0  0  0  0
 21 22  2  0  0  0  0
 22 23  1  0  0  0  0
 23 24  2  0  0  0  0
 24 25  1  0  0  0  0
  9 26  1  0  0  0  0
 26 27  1  0  0  0  0
M  END
> <CMPD_CHEMBLID>
CHEMBL998

> <MOLREGNO>
110803

> <PARENT_CMPD_CHEMBLID>
CHEMBL998

> <PARENT_MOLREGNO>
110803

> <MOL_PREF_NAME>
LORATADINE

> <COMPOUND_KEY>
1885

> <ACTIVITY_ID>
14768721

> <STANDARD_TYPE>
Solubility

> <STANDARD_VALUE>
3500

> <STANDARD_UNITS>
nM

> <ASSAY_ID>
1369279

> <ASSAY_CHEMBLID>
CHEMBL3301364

> <ASSAY_TYPE>
P

> <ASSAY_SRC_ID>
27

> <ASSAY_SRC_DESCRIPTION>
AstraZeneca Deposited Data

> <TARGET_CHEMBLID>
CHEMBL612558

> <DOC_ID>
84147

> <DOC_CHEMBLID>
CHEMBL3301361

$$$$
CHEMBL1796283
  -OEChem-10291521012D

 25 27  0     0  0  0  0  0  0999 V2000
   -1.7517   -8.9887    0.0000 C   0  0  0  0  0  0  0  0  0  0  0  0
   -0.8813   -8.4964    0.0000 C   0  0  0  0  0  0  0  0  0  0  0  0
   -0.8754   -7.4912    0.0000 C   0  0  0  0  0  0  0  0  0  0  0  0
   -0.0050   -6.9988    0.0000 C   0  0  0  0  0  0  0  0  0  0  0  0
    0.8596   -7.5013    0.0000 C   0  0  0  0  0  0  0  0  0  0  0  0
    1.7278   -7.0051    0.0000 O   0  0  0  0  0  0  0  0  0  0  0  0
    1.7322   -6.0052    0.0000 C   0  0  0  0  0  0  0  0  0  0  0  0
    0.8624   -5.5013    0.0000 C   0  0  0  0  0  0  0  0  0  0  0  0
    0.8667   -4.5013    0.0000 C   0  0  0  0  0  0  0  0  0  0  0  0
    1.7321   -4.0000    0.0000 C   0  0  0  0  0  0  0  0  0  0  0  0
    2.6018   -4.5039    0.0000 C   0  0  0  0  0  0  0  0  0  0  0  0
    2.6063   -5.5090    0.0000 C   0  0  0  0  0  0  0  0  0  0  0  0
    1.7321   -3.0000    0.0000 C   0  0  0  0  0  0  0  0  0  0  0  0
    2.5981   -2.5000    0.0000 O   0  0  0  0  0  0  0  0  0  0  0  0
    0.8660   -2.5000    0.0000 N   0  0  0  0  0  0  0  0  0  0  0  0
    0.8660   -1.5000    0.0000 C   0  0  0  0  0  0  0  0  0  0  0  0
   -0.0000   -1.0000    0.0000 C   0  0  0  0  0  0  0  0  0  0  0  0
    0.0000    0.0000    0.0000 C   0  0  0  0  0  0  0  0  0  0  0  0
   -0.8675    0.4975    0.0000 C   0  0  0  0  0  0  0  0  0  0  0  0
   -0.8675    1.5027    0.0000 C   0  0  0  0  0  0  0  0  0  0  0  0
    0.0000    2.0104    0.0000 N   0  0  0  0  0  0  0  0  0  0  0  0
    0.8675    1.5027    0.0000 C   0  0  0  0  0  0  0  0  0  0  0  0
    0.8675    0.4975    0.0000 C   0  0  0  0  0  0  0  0  0  0  0  0
    0.8537   -8.5065    0.0000 C   0  0  0  0  0  0  0  0  0  0  0  0
   -0.0168   -9.0091    0.0000 C   0  0  0  0  0  0  0  0  0  0  0  0
  1  2  1  0  0  0  0
  2 25  2  0  0  0  0
  2  3  1  0  0  0  0
  3  4  2  0  0  0  0
  4  5  1  0  0  0  0
  5  6  1  0  0  0  0
  6  7  1  0  0  0  0
  7 12  2  0  0  0  0
  7  8  1  0  0  0  0
  8  9  2  0  0  0  0
  9 10  1  0  0  0  0
 10 11  2  0  0  0  0
 11 12  1  0  0  0  0
 10 13  1  0  0  0  0
 13 14  2  0  0  0  0
 13 15  1  0  0  0  0
 15 16  1  0  0  0  0
 16 17  1  0  0  0  0
 17 18  1  0  0  0  0
 18 23  2  0  0  0  0
 18 19  1  0  0  0  0
 19 20  2  0  0  0  0
 20 21  1  0  0  0  0
 21 22  2  0  0  0  0
 22 23  1  0  0  0  0
  5 24  2  0  0  0  0
 24 25  1  0  0  0  0
M  END
> <CMPD_CHEMBLID>
CHEMBL1796283

> <MOLREGNO>
1159331

> <PARENT_CMPD_CHEMBLID>
CHEMBL1796283

> <PARENT_MOLREGNO>
1159331

> <MOL_PREF_NAME>

> <COMPOUND_KEY>
3821

> <ACTIVITY_ID>
14768723

> <STANDARD_TYPE>
Solubility

> <STANDARD_VALUE>
3500

> <STANDARD_UNITS>
nM

> <ASSAY_ID>
1369279

> <ASSAY_CHEMBLID>
CHEMBL3301364

> <ASSAY_TYPE>
P

> <ASSAY_SRC_ID>
27

> <ASSAY_SRC_DESCRIPTION>
AstraZeneca Deposited Data

> <TARGET_CHEMBLID>
CHEMBL612558

> <DOC_ID>
84147

> <DOC_CHEMBLID>
CHEMBL3301361

$$$$
CHEMBL2059909
  -OEChem-10291521012D

 24 26  0     0  0  0  0  0  0999 V2000
   -6.0549   -1.5302    0.0000 C   0  0  0  0  0  0  0  0  0  0  0  0
   -5.1918   -1.0252    0.0000 C   0  0  0  0  0  0  0  0  0  0  0  0
   -5.6968   -0.1621    0.0000 C   0  0  0  0  0  0  0  0  0  0  0  0
   -4.6867   -1.8883    0.0000 C   0  0  0  0  0  0  0  0  0  0  0  0
   -4.3287   -0.5201    0.0000 N   0  0  0  0  0  0  0  0  0  0  0  0
   -3.4656   -0.0151    0.0000 S   0  0  0  0  0  0  0  0  0  0  0  0
   -3.9706    0.8480    0.0000 O   0  0  0  0  0  0  0  0  0  0  0  0
   -2.9605   -0.8782    0.0000 O   0  0  0  0  0  0  0  0  0  0  0  0
   -2.6025    0.4899    0.0000 C   0  0  0  0  0  0  0  0  0  0  0  0
   -2.6068    1.4951    0.0000 C   0  0  0  0  0  0  0  0  0  0  0  0
   -1.7416    2.0066    0.0000 N   0  0  0  0  0  0  0  0  0  0  0  0
   -0.8719    1.5027    0.0000 C   0  0  0  0  0  0  0  0  0  0  0  0
   -0.8675    0.4975    0.0000 C   0  0  0  0  0  0  0  0  0  0  0  0
   -1.7328   -0.0038    0.0000 C   0  0  0  0  0  0  0  0  0  0  0  0
    0.0000    0.0000    0.0000 C   0  0  0  0  0  0  0  0  0  0  0  0
   -0.0000   -1.0058    0.0000 C   0  0  0  0  0  0  0  0  0  0  0  0
    0.8680   -1.5037    0.0000 C   0  0  0  0  0  0  0  0  0  0  0  0
    1.7360   -1.0071    0.0000 C   0  0  0  0  0  0  0  0  0  0  0  0
    2.6938   -1.3184    0.0000 N   0  0  0  0  0  0  0  0  0  0  0  0
    3.2858   -0.5036    0.0000 C   0  0  0  0  0  0  0  0  0  0  0  0
    4.2858   -0.5035    0.0000 N   0  0  0  0  0  0  0  0  0  0  0  0
    2.6938    0.3110    0.0000 N   0  0  0  0  0  0  0  0  0  0  0  0
    1.7360   -0.0000    0.0000 N   0  0  0  0  0  0  0  0  0  0  0  0
    0.8680    0.5079    0.0000 C   0  0  0  0  0  0  0  0  0  0  0  0
  1  2  1  0  0  0  0
  2  3  1  0  0  0  0
  2  4  1  0  0  0  0
  2  5  1  0  0  0  0
  5  6  1  0  0  0  0
  6  7  2  0  0  0  0
  6  8  2  0  0  0  0
  6  9  1  0  0  0  0
  9 14  2  0  0  0  0
  9 10  1  0  0  0  0
 10 11  2  0  0  0  0
 11 12  1  0  0  0  0
 12 13  2  0  0  0  0
 13 14  1  0  0  0  0
 13 15  1  0  0  0  0
 15 24  2  0  0  0  0
 15 16  1  0  0  0  0
 16 17  2  0  0  0  0
 17 18  1  0  0  0  0
 18 23  1  0  0  0  0
 18 19  2  0  0  0  0
 19 20  1  0  0  0  0
 20 21  1  0  0  0  0
 20 22  2  0  0  0  0
 22 23  1  0  0  0  0
 23 24  1  0  0  0  0
M  END
> <CMPD_CHEMBLID>
CHEMBL2059909

> <MOLREGNO>
1355685

> <PARENT_CMPD_CHEMBLID>
CHEMBL2059909

> <PARENT_MOLREGNO>
1355685

> <MOL_PREF_NAME>

> <COMPOUND_KEY>
5671

> <ACTIVITY_ID>
14770551

> <STANDARD_TYPE>
Solubility

> <STANDARD_VALUE>
63100

> <STANDARD_UNITS>
nM

> <ASSAY_ID>
1369279

> <ASSAY_CHEMBLID>
CHEMBL3301364

> <ASSAY_TYPE>
P

> <ASSAY_SRC_ID>
27

> <ASSAY_SRC_DESCRIPTION>
AstraZeneca Deposited Data

> <TARGET_CHEMBLID>
CHEMBL612558

> <DOC_ID>
84147

> <DOC_CHEMBLID>
CHEMBL3301361

$$$$
CHEMBL2086692
  -OEChem-10291521012D

 30 33  0     1  0  0  0  0  0999 V2000
    0.3456    1.9435    0.0000 C   0  0  0  0  0  0  0  0  0  0  0  0
    0.0000    1.0051    0.0000 C   0  0  2  0  0  0  0  0  0  0  0  0
    0.9845    0.8296    0.0000 H   0  0  0  0  0  0  0  0  0  0  0  0
    0.0000    0.0000    0.0000 C   0  0  0  0  0  0  0  0  0  0  0  0
   -0.8674   -0.4976    0.0000 N   0  0  3  0  0  0  0  0  0  0  0  0
   -1.7348   -0.0000    0.0000 C   0  0  0  0  0  0  0  0  0  0  0  0
   -1.7348    1.0051    0.0000 C   0  0  0  0  0  0  0  0  0  0  0  0
   -0.8674    1.5126    0.0000 N   0  0  3  0  0  0  0  0  0  0  0  0
   -0.8674    2.5126    0.0000 C   0  0  0  0  0  0  0  0  0  0  0  0
    0.0046    3.0126    0.0000 N   0  0  0  0  0  0  0  0  0  0  0  0
   -0.0043    4.0177    0.0000 C   0  0  0  0  0  0  0  0  0  0  0  0
   -0.8763    4.5177    0.0000 C   0  0  0  0  0  0  0  0  0  0  0  0
   -0.8807    5.5177    0.0000 O   0  0  0  0  0  0  0  0  0  0  0  0
   -1.7490    6.0139    0.0000 C   0  0  0  0  0  0  0  0  0  0  0  0
   -1.7534    7.0139    0.0000 C   0  0  0  0  0  0  0  0  0  0  0  0
   -2.6231    7.5076    0.0000 C   0  0  0  0  0  0  0  0  0  0  0  0
   -2.6275    8.5128    0.0000 C   0  0  0  0  0  0  0  0  0  0  0  0
   -1.7622    9.0243    0.0000 N   0  0  0  0  0  0  0  0  0  0  0  0
   -0.8925    8.5204    0.0000 C   0  0  0  0  0  0  0  0  0  0  0  0
   -0.8881    7.5152    0.0000 C   0  0  0  0  0  0  0  0  0  0  0  0
   -0.0206    7.0178    0.0000 C   0  0  0  0  0  0  0  0  0  0  0  0
    0.8469    6.5203    0.0000 N   0  0  0  0  0  0  0  0  0  0  0  0
   -1.7395    4.0127    0.0000 C   0  0  0  0  0  0  0  0  0  0  0  0
   -1.7394    3.0126    0.0000 N   0  0  0  0  0  0  0  0  0  0  0  0
   -0.8674   -1.4976    0.0000 C   0  0  0  0  0  0  0  0  0  0  0  0
   -1.6784   -2.0853    0.0000 N   0  0  0  0  0  0  0  0  0  0  0  0
   -1.3672   -3.0405    0.0000 O   0  0  0  0  0  0  0  0  0  0  0  0
   -0.3668   -3.0358    0.0000 C   0  0  0  0  0  0  0  0  0  0  0  0
    0.2223   -3.8439    0.0000 C   0  0  0  0  0  0  0  0  0  0  0  0
   -0.0565   -2.0853    0.0000 N   0  0  0  0  0  0  0  0  0  0  0  0
  1  2  1  0  0  0  0
  2  3  1  1  0  0  0
  2  8  1  0  0  0  0
  2  4  1  0  0  0  0
  4  5  1  0  0  0  0
  5  6  1  0  0  0  0
  6  7  1  0  0  0  0
  7  8  1  0  0  0  0
  8  9  1  0  0  0  0
  9 24  2  0  0  0  0
  9 10  1  0  0  0  0
 10 11  2  0  0  0  0
 11 12  1  0  0  0  0
 12 13  1  0  0  0  0
 13 14  1  0  0  0  0
 14 15  1  0  0  0  0
 15 20  2  0  0  0  0
 15 16  1  0  0  0  0
 16 17  2  0  0  0  0
 17 18  1  0  0  0  0
 18 19  2  0  0  0  0
 19 20  1  0  0  0  0
 20 21  1  0  0  0  0
 21 22  3  0  0  0  0
 12 23  2  0  0  0  0
 23 24  1  0  0  0  0
  5 25  1  0  0  0  0
 25 30  1  0  0  0  0
 25 26  2  0  0  0  0
 26 27  1  0  0  0  0
 27 28  1  0  0  0  0
 28 29  1  0  0  0  0
 28 30  2  0  0  0  0
M  END
> <CMPD_CHEMBLID>
CHEMBL2086692

> <MOLREGNO>
1364347

> <PARENT_CMPD_CHEMBLID>
CHEMBL2086692

> <PARENT_MOLREGNO>
1364347

> <MOL_PREF_NAME>

> <COMPOUND_KEY>
5475

> <ACTIVITY_ID>
14770556

> <STANDARD_TYPE>
Solubility

> <STANDARD_VALUE>
63100

> <STANDARD_UNITS>
nM

> <ASSAY_ID>
1369279

> <ASSAY_CHEMBLID>
CHEMBL3301364

> <ASSAY_TYPE>
P

> <ASSAY_SRC_ID>
27

> <ASSAY_SRC_DESCRIPTION>
AstraZeneca Deposited Data

> <TARGET_CHEMBLID>
CHEMBL612558

> <DOC_ID>
84147

> <DOC_CHEMBLID>
CHEMBL3301361

$$$$
CHEMBL1221659
  -OEChem-10291521012D

 21 22  0     0  0  0  0  0  0999 V2000
   -0.0000   -1.0000    0.0000 C   0  0  0  0  0  0  0  0  0  0  0  0
    0.0000    0.0000    0.0000 C   0  0  0  0  0  0  0  0  0  0  0  0
   -0.8675    0.4975    0.0000 C   0  0  0  0  0  0  0  0  0  0  0  0
   -0.8675    1.5027    0.0000 C   0  0  0  0  0  0  0  0  0  0  0  0
   -1.7350    2.0001    0.0000 N   0  0  0  0  0  0  0  0  0  0  0  0
    0.0000    2.0104    0.0000 N   0  0  0  0  0  0  0  0  0  0  0  0
    0.8675    1.5027    0.0000 C   0  0  0  0  0  0  0  0  0  0  0  0
    1.7350    2.0001    0.0000 C   0  0  0  0  0  0  0  0  0  0  0  0
    1.7379    3.0001    0.0000 C   0  0  0  0  0  0  0  0  0  0  0  0
    2.6054    3.4976    0.0000 N   0  0  0  0  0  0  0  0  0  0  0  0
    2.6084    4.4976    0.0000 C   0  0  0  0  0  0  0  0  0  0  0  0
    1.7438    5.0001    0.0000 O   0  0  0  0  0  0  0  0  0  0  0  0
    3.4759    4.9950    0.0000 C   0  0  0  0  0  0  0  0  0  0  0  0
    3.4759    6.0002    0.0000 C   0  0  0  0  0  0  0  0  0  0  0  0
    4.3434    6.4977    0.0000 C   0  0  0  0  0  0  0  0  0  0  0  0
    5.2109    6.0002    0.0000 C   0  0  0  0  0  0  0  0  0  0  0  0
    5.2109    4.9950    0.0000 C   0  0  0  0  0  0  0  0  0  0  0  0
    4.3434    4.4873    0.0000 C   0  0  0  0  0  0  0  0  0  0  0  0
    6.0762    6.5015    0.0000 C   0  0  0  0  0  0  0  0  0  0  0  0
    6.9415    7.0027    0.0000 N   0  0  0  0  0  0  0  0  0  0  0  0
    0.8675    0.4975    0.0000 C   0  0  0  0  0  0  0  0  0  0  0  0
  1  2  1  0  0  0  0
  2 21  2  0  0  0  0
  2  3  1  0  0  0  0
  3  4  2  0  0  0  0
  4  5  1  0  0  0  0
  4  6  1  0  0  0  0
  6  7  2  0  0  0  0
  7  8  1  0  0  0  0
  8  9  1  0  0  0  0
  9 10  1  0  0  0  0
 10 11  1  0  0  0  0
 11 12  2  0  0  0  0
 11 13  1  0  0  0  0
 13 18  2  0  0  0  0
 13 14  1  0  0  0  0
 14 15  2  0  0  0  0
 15 16  1  0  0  0  0
 16 17  2  0  0  0  0
 17 18  1  0  0  0  0
 16 19  1  0  0  0  0
 19 20  3  0  0  0  0
  7 21  1  0  0  0  0
M  END
> <CMPD_CHEMBLID>
CHEMBL1221659

> <MOLREGNO>
688087

> <PARENT_CMPD_CHEMBLID>
CHEMBL1221659

> <PARENT_MOLREGNO>
688087

> <MOL_PREF_NAME>

> <COMPOUND_KEY>
1633

> <ACTIVITY_ID>
14770559

> <STANDARD_TYPE>
Solubility

> <STANDARD_VALUE>
64600

> <STANDARD_UNITS>
nM

> <ASSAY_ID>
1369279

> <ASSAY_CHEMBLID>
CHEMBL3301364

> <ASSAY_TYPE>
P

> <ASSAY_SRC_ID>
27

> <ASSAY_SRC_DESCRIPTION>
AstraZeneca Deposited Data

> <TARGET_CHEMBLID>
CHEMBL612558

> <DOC_ID>
84147

> <DOC_CHEMBLID>
CHEMBL3301361

$$$$
CHEMBL2336331
  -OEChem-10291521012D

 34 38  0     1  0  0  0  0  0999 V2000
    1.0873    3.7734    0.0000 C   0  0  0  0  0  0  0  0  0  0  0  0
    1.7318    3.0088    0.0000 C   0  0  2  0  0  0  0  0  0  0  0  0
    2.3714    3.7775    0.0000 H   0  0  0  0  0  0  0  0  0  0  0  0
    0.8614    2.5060    0.0000 C   0  0  0  0  0  0  0  0  0  0  0  0
    0.8646    1.5059    0.0000 N   0  0  0  0  0  0  0  0  0  0  0  0
    1.7293    1.0036    0.0000 C   0  0  0  0  0  0  0  0  0  0  0  0
    2.5997    1.5065    0.0000 C   0  0  2  0  0  0  0  0  0  0  0  0
    3.5852    1.6765    0.0000 H   0  0  0  0  0  0  0  0  0  0  0  0
    2.9401    0.5662    0.0000 C   0  0  0  0  0  0  0  0  0  0  0  0
    2.6054    2.5116    0.0000 O   0  0  0  0  0  0  0  0  0  0  0  0
   -0.0013    1.0057    0.0000 C   0  0  0  0  0  0  0  0  0  0  0  0
    0.0000    0.0000    0.0000 N   0  0  0  0  0  0  0  0  0  0  0  0
   -0.8710   -0.5011    0.0000 C   0  0  0  0  0  0  0  0  0  0  0  0
   -0.8711   -1.5011    0.0000 N   0  0  3  0  0  0  0  0  0  0  0  0
   -1.7387   -1.9985    0.0000 C   0  0  0  0  0  0  0  0  0  0  0  0
   -1.7388   -3.0037    0.0000 C   0  0  0  0  0  0  0  0  0  0  0  0
   -0.8714   -3.5115    0.0000 O   0  0  0  0  0  0  0  0  0  0  0  0
   -0.0038   -3.0039    0.0000 C   0  0  0  0  0  0  0  0  0  0  0  0
   -0.0037   -1.9987    0.0000 C   0  0  2  0  0  0  0  0  0  0  0  0
    0.9813   -2.1715    0.0000 H   0  0  0  0  0  0  0  0  0  0  0  0
    0.3366   -1.0584    0.0000 C   0  0  0  0  0  0  0  0  0  0  0  0
   -1.7377   -0.0022    0.0000 C   0  0  0  0  0  0  0  0  0  0  0  0
   -2.6069   -0.5000    0.0000 C   0  0  0  0  0  0  0  0  0  0  0  0
   -3.4748   -0.0022    0.0000 C   0  0  0  0  0  0  0  0  0  0  0  0
   -3.4748    1.0035    0.0000 C   0  0  0  0  0  0  0  0  0  0  0  0
   -2.6069    1.5113    0.0000 N   0  0  0  0  0  0  0  0  0  0  0  0
   -1.7390    1.0035    0.0000 C   0  0  0  0  0  0  0  0  0  0  0  0
   -0.8736    1.5102    0.0000 N   0  0  0  0  0  0  0  0  0  0  0  0
   -4.3423    1.5010    0.0000 C   0  0  0  0  0  0  0  0  0  0  0  0
   -5.2098    0.9933    0.0000 C   0  0  0  0  0  0  0  0  0  0  0  0
   -6.0774    1.4908    0.0000 C   0  0  0  0  0  0  0  0  0  0  0  0
   -6.0861    2.4908    0.0000 C   0  0  0  0  0  0  0  0  0  0  0  0
   -5.2185    2.9985    0.0000 C   0  0  0  0  0  0  0  0  0  0  0  0
   -4.3422    2.5061    0.0000 C   0  0  0  0  0  0  0  0  0  0  0  0
  1  2  1  0  0  0  0
  2  3  1  6  0  0  0
  2 10  1  0  0  0  0
  2  4  1  0  0  0  0
  4  5  1  0  0  0  0
  5  6  1  0  0  0  0
  6  7  1  0  0  0  0
  7  8  1  6  0  0  0
  7  9  1  0  0  0  0
  7 10  1  0  0  0  0
  5 11  1  0  0  0  0
 11 28  2  0  0  0  0
 11 12  1  0  0  0  0
 12 13  2  0  0  0  0
 13 14  1  0  0  0  0
 14 19  1  0  0  0  0
 14 15  1  0  0  0  0
 15 16  1  0  0  0  0
 16 17  1  0  0  0  0
 17 18  1  0  0  0  0
 18 19  1  0  0  0  0
 19 20  1  6  0  0  0
 19 21  1  0  0  0  0
 13 22  1  0  0  0  0
 22 27  2  0  0  0  0
 22 23  1  0  0  0  0
 23 24  2  0  0  0  0
 24 25  1  0  0  0  0
 25 26  2  0  0  0  0
 26 27  1  0  0  0  0
 27 28  1  0  0  0  0
 25 29  1  0  0  0  0
 29 34  2  0  0  0  0
 29 30  1  0  0  0  0
 30 31  2  0  0  0  0
 31 32  1  0  0  0  0
 32 33  2  0  0  0  0
 33 34  1  0  0  0  0
M  END
> <CMPD_CHEMBLID>
CHEMBL2336331

> <MOLREGNO>
1525999

> <PARENT_CMPD_CHEMBLID>
CHEMBL2336331

> <PARENT_MOLREGNO>
1525999

> <MOL_PREF_NAME>

> <COMPOUND_KEY>
4098

> <ACTIVITY_ID>
14770567

> <STANDARD_TYPE>
Solubility

> <STANDARD_VALUE>
66100

> <STANDARD_UNITS>
nM

> <ASSAY_ID>
1369279

> <ASSAY_CHEMBLID>
CHEMBL3301364

> <ASSAY_TYPE>
P

> <ASSAY_SRC_ID>
27

> <ASSAY_SRC_DESCRIPTION>
AstraZeneca Deposited Data

> <TARGET_CHEMBLID>
CHEMBL612558

> <DOC_ID>
84147

> <DOC_CHEMBLID>
CHEMBL3301361

$$$$
CHEMBL2164676
  -OEChem-10291521012D

 28 30  0     1  0  0  0  0  0999 V2000
    2.0723    5.4903    0.0000 O   0  0  0  0  0  0  0  0  0  0  0  0
    2.7167    4.7255    0.0000 C   0  0  0  0  0  0  0  0  0  0  0  0
    3.7011    4.9012    0.0000 N   0  0  0  0  0  0  0  0  0  0  0  0
    4.0413    5.8415    0.0000 C   0  0  0  0  0  0  0  0  0  0  0  0
    5.0257    6.0171    0.0000 C   0  0  0  0  0  0  0  0  0  0  0  0
    6.0102    6.1928    0.0000 N   0  0  0  0  0  0  0  0  0  0  0  0
    2.3765    3.7852    0.0000 C   0  0  2  0  0  0  0  0  0  0  0  0
    0.8584    4.6557    0.0000 H   0  0  0  0  0  0  0  0  0  0  0  0
    3.3615    3.6125    0.0000 C   0  0  0  0  0  0  0  0  0  0  0  0
    3.7100    2.6752    0.0000 C   0  0  0  0  0  0  0  0  0  0  0  0
    3.0669    1.9026    0.0000 C   0  0  0  0  0  0  0  0  0  0  0  0
    2.0753    2.0674    0.0000 C   0  0  0  0  0  0  0  0  0  0  0  0
    1.7334    3.0126    0.0000 C   0  0  1  0  0  0  0  0  0  0  0  0
    1.0891    3.7774    0.0000 H   0  0  0  0  0  0  0  0  0  0  0  0
    0.8674    2.5126    0.0000 C   0  0  0  0  0  0  0  0  0  0  0  0
    0.0014    3.0126    0.0000 O   0  0  0  0  0  0  0  0  0  0  0  0
    0.8674    1.5126    0.0000 N   0  0  0  0  0  0  0  0  0  0  0  0
    0.0000    1.0051    0.0000 C   0  0  0  0  0  0  0  0  0  0  0  0
    0.0000    0.0000    0.0000 C   0  0  0  0  0  0  0  0  0  0  0  0
    0.8674   -0.4976    0.0000 N   0  0  0  0  0  0  0  0  0  0  0  0
    1.7348    0.0000    0.0000 C   0  0  0  0  0  0  0  0  0  0  0  0
    1.7348    1.0051    0.0000 C   0  0  0  0  0  0  0  0  0  0  0  0
    0.8674   -1.4976    0.0000 C   0  0  0  0  0  0  0  0  0  0  0  0
    1.7394   -1.9976    0.0000 C   0  0  0  0  0  0  0  0  0  0  0  0
    1.7395   -2.9977    0.0000 C   0  0  0  0  0  0  0  0  0  0  0  0
    0.8763   -3.5027    0.0000 C   0  0  0  0  0  0  0  0  0  0  0  0
    0.0043   -3.0027    0.0000 C   0  0  0  0  0  0  0  0  0  0  0  0
   -0.0046   -1.9976    0.0000 C   0  0  0  0  0  0  0  0  0  0  0  0
  1  2  2  0  0  0  0
  2  3  1  0  0  0  0
  3  4  1  0  0  0  0
  4  5  1  0  0  0  0
  5  6  3  0  0  0  0
  2  7  1  0  0  0  0
  7  8  1  1  0  0  0
  7 13  1  0  0  0  0
  7  9  1  0  0  0  0
  9 10  1  0  0  0  0
 10 11  1  0  0  0  0
 11 12  1  0  0  0  0
 12 13  1  0  0  0  0
 13 14  1  6  0  0  0
 13 15  1  0  0  0  0
 15 16  2  0  0  0  0
 15 17  1  0  0  0  0
 17 22  1  0  0  0  0
 17 18  1  0  0  0  0
 18 19  1  0  0  0  0
 19 20  1  0  0  0  0
 20 21  1  0  0  0  0
 21 22  1  0  0  0  0
 20 23  1  0  0  0  0
 23 28  2  0  0  0  0
 23 24  1  0  0  0  0
 24 25  2  0  0  0  0
 25 26  1  0  0  0  0
 26 27  2  0  0  0  0
 27 28  1  0  0  0  0
M  END
> <CMPD_CHEMBLID>
CHEMBL2164676

> <MOLREGNO>
1428106

> <PARENT_CMPD_CHEMBLID>
CHEMBL2164676

> <PARENT_MOLREGNO>
1428106

> <MOL_PREF_NAME>

> <COMPOUND_KEY>
3661

> <ACTIVITY_ID>
14761001

> <STANDARD_TYPE>
Solubility

> <STANDARD_VALUE>
631000

> <STANDARD_UNITS>
nM

> <ASSAY_ID>
1369279

> <ASSAY_CHEMBLID>
CHEMBL3301364

> <ASSAY_TYPE>
P

> <ASSAY_SRC_ID>
27

> <ASSAY_SRC_DESCRIPTION>
AstraZeneca Deposited Data

> <TARGET_CHEMBLID>
CHEMBL612558

> <DOC_ID>
84147

> <DOC_CHEMBLID>
CHEMBL3301361

$$$$
CHEMBL49739
  -OEChem-10291521012D

 26 27  0     1  0  0  0  0  0999 V2000
    4.3316    1.4925    0.0000 N   0  0  0  0  0  0  0  0  0  0  0  0
    3.4670    1.9950    0.0000 C   0  0  0  0  0  0  0  0  0  0  0  0
    3.4700    2.9950    0.0000 O   0  0  0  0  0  0  0  0  0  0  0  0
    2.5995    1.4976    0.0000 C   0  0  0  0  0  0  0  0  0  0  0  0
    1.7350    2.0001    0.0000 O   0  0  0  0  0  0  0  0  0  0  0  0
    0.8675    1.5027    0.0000 C   0  0  0  0  0  0  0  0  0  0  0  0
    0.8675    0.4975    0.0000 C   0  0  0  0  0  0  0  0  0  0  0  0
    0.0000    0.0000    0.0000 C   0  0  0  0  0  0  0  0  0  0  0  0
   -0.8675    0.4975    0.0000 C   0  0  0  0  0  0  0  0  0  0  0  0
   -1.7328   -0.0038    0.0000 O   0  0  0  0  0  0  0  0  0  0  0  0
   -1.7313   -1.0038    0.0000 C   0  0  0  0  0  0  0  0  0  0  0  0
   -2.5966   -1.5050    0.0000 C   0  0  0  0  0  0  0  0  0  0  0  0
   -2.5952   -2.5050    0.0000 N   0  0  0  0  0  0  0  0  0  0  0  0
   -3.4605   -3.0063    0.0000 C   0  0  0  0  0  0  0  0  0  0  0  0
   -3.4590   -4.0063    0.0000 C   0  0  3  0  0  0  0  0  0  0  0  0
   -2.5923   -4.5050    0.0000 O   0  0  0  0  0  0  0  0  0  0  0  0
   -4.3243   -4.5075    0.0000 C   0  0  0  0  0  0  0  0  0  0  0  0
   -4.3229   -5.5075    0.0000 O   0  0  0  0  0  0  0  0  0  0  0  0
   -5.1882   -6.0088    0.0000 C   0  0  0  0  0  0  0  0  0  0  0  0
   -5.1838   -7.0140    0.0000 C   0  0  0  0  0  0  0  0  0  0  0  0
   -6.0491   -7.5153    0.0000 C   0  0  0  0  0  0  0  0  0  0  0  0
   -6.9188   -7.0216    0.0000 C   0  0  0  0  0  0  0  0  0  0  0  0
   -6.9232   -6.0164    0.0000 C   0  0  0  0  0  0  0  0  0  0  0  0
   -6.0579   -5.5049    0.0000 C   0  0  0  0  0  0  0  0  0  0  0  0
   -0.8675    1.5027    0.0000 C   0  0  0  0  0  0  0  0  0  0  0  0
    0.0000    2.0104    0.0000 C   0  0  0  0  0  0  0  0  0  0  0  0
  1  2  1  0  0  0  0
  2  3  2  0  0  0  0
  2  4  1  0  0  0  0
  4  5  1  0  0  0  0
  5  6  1  0  0  0  0
  6 26  2  0  0  0  0
  6  7  1  0  0  0  0
  7  8  2  0  0  0  0
  8  9  1  0  0  0  0
  9 10  1  0  0  0  0
 10 11  1  0  0  0  0
 11 12  1  0  0  0  0
 12 13  1  0  0  0  0
 13 14  1  0  0  0  0
 14 15  1  0  0  0  0
 15 16  1  0  0  0  0
 15 17  1  0  0  0  0
 17 18  1  0  0  0  0
 18 19  1  0  0  0  0
 19 24  2  0  0  0  0
 19 20  1  0  0  0  0
 20 21  2  0  0  0  0
 21 22  1  0  0  0  0
 22 23  2  0  0  0  0
 23 24  1  0  0  0  0
  9 25  2  0  0  0  0
 25 26  1  0  0  0  0
M  END
> <CMPD_CHEMBLID>
CHEMBL49739

> <MOLREGNO>
75269

> <PARENT_CMPD_CHEMBLID>
CHEMBL49739

> <PARENT_MOLREGNO>
75269

> <MOL_PREF_NAME>

> <COMPOUND_KEY>
2568

> <ACTIVITY_ID>
14761008

> <STANDARD_TYPE>
Solubility

> <STANDARD_VALUE>
660700

> <STANDARD_UNITS>
nM

> <ASSAY_ID>
1369279

> <ASSAY_CHEMBLID>
CHEMBL3301364

> <ASSAY_TYPE>
P

> <ASSAY_SRC_ID>
27

> <ASSAY_SRC_DESCRIPTION>
AstraZeneca Deposited Data

> <TARGET_CHEMBLID>
CHEMBL612558

> <DOC_ID>
84147

> <DOC_CHEMBLID>
CHEMBL3301361

$$$$
CHEMBL486504
  -OEChem-10291521012D

 27 29  0     1  0  0  0  0  0999 V2000
   -1.6142    0.6281    0.0000 C   0  0  0  0  0  0  0  0  0  0  0  0
   -0.9884   -0.1519    0.0000 O   0  0  0  0  0  0  0  0  0  0  0  0
    0.0000    0.0000    0.0000 C   0  0  0  0  0  0  0  0  0  0  0  0
    0.3664    0.9377    0.0000 C   0  0  0  0  0  0  0  0  0  0  0  0
    1.3564    1.0913    0.0000 C   0  0  0  0  0  0  0  0  0  0  0  0
    1.5722    2.0747    0.0000 C   0  0  0  0  0  0  0  0  0  0  0  0
    2.4789    2.5129    0.0000 C   0  0  0  0  0  0  0  0  0  0  0  0
    3.3918    2.0816    0.0000 C   0  0  2  0  0  0  0  0  0  0  0  0
    3.6079    3.0580    0.0000 H   0  0  0  0  0  0  0  0  0  0  0  0
    4.3918    2.0873    0.0000 N   0  0  0  0  0  0  0  0  0  0  0  0
    4.8869    2.9561    0.0000 C   0  0  0  0  0  0  0  0  0  0  0  0
    4.3819    3.8193    0.0000 O   0  0  0  0  0  0  0  0  0  0  0  0
    5.8868    2.9618    0.0000 C   0  0  0  0  0  0  0  0  0  0  0  0
    3.6213    1.0979    0.0000 C   0  0  0  0  0  0  0  0  0  0  0  0
    4.6233    0.9516    0.0000 C   0  0  0  0  0  0  0  0  0  0  0  0
    4.9928    0.0036    0.0000 C   0  0  0  0  0  0  0  0  0  0  0  0
    5.9814   -0.1468    0.0000 O   0  0  0  0  0  0  0  0  0  0  0  0
    4.3594   -0.7901    0.0000 C   0  0  0  0  0  0  0  0  0  0  0  0
    3.3566   -0.6357    0.0000 C   0  0  0  0  0  0  0  0  0  0  0  0
    2.9881    0.3042    0.0000 C   0  0  0  0  0  0  0  0  0  0  0  0
    1.9881    0.3064    0.0000 C   0  0  0  0  0  0  0  0  0  0  0  0
    1.6296   -0.6322    0.0000 C   0  0  0  0  0  0  0  0  0  0  0  0
    2.2576   -1.4104    0.0000 O   0  0  0  0  0  0  0  0  0  0  0  0
    1.8977   -2.3434    0.0000 C   0  0  0  0  0  0  0  0  0  0  0  0
    0.6317   -0.7851    0.0000 C   0  0  0  0  0  0  0  0  0  0  0  0
    0.2695   -1.7172    0.0000 O   0  0  0  0  0  0  0  0  0  0  0  0
    0.8957   -2.4969    0.0000 C   0  0  0  0  0  0  0  0  0  0  0  0
  1  2  1  0  0  0  0
  2  3  1  0  0  0  0
  3 25  2  0  0  0  0
  3  4  1  0  0  0  0
  4  5  2  0  0  0  0
  5 21  1  0  0  0  0
  5  6  1  0  0  0  0
  6  7  1  0  0  0  0
  7  8  1  0  0  0  0
  8  9  1  1  0  0  0
  8 10  1  0  0  0  0
 10 11  1  0  0  0  0
 11 12  2  0  0  0  0
 11 13  1  0  0  0  0
  8 14  1  0  0  0  0
 14 20  2  0  0  0  0
 14 15  1  0  0  0  0
 15 16  2  0  0  0  0
 16 17  1  0  0  0  0
 16 18  1  0  0  0  0
 18 19  2  0  0  0  0
 19 20  1  0  0  0  0
 20 21  1  0  0  0  0
 21 22  2  0  0  0  0
 22 23  1  0  0  0  0
 23 24  1  0  0  0  0
 22 25  1  0  0  0  0
 25 26  1  0  0  0  0
 26 27  1  0  0  0  0
M  END
> <CMPD_CHEMBLID>
CHEMBL486504

> <MOLREGNO>
508588

> <PARENT_CMPD_CHEMBLID>
CHEMBL486504

> <PARENT_MOLREGNO>
508588

> <MOL_PREF_NAME>

> <COMPOUND_KEY>
1027

> <ACTIVITY_ID>
14761045

> <STANDARD_TYPE>
Solubility

> <STANDARD_VALUE>
812800

> <STANDARD_UNITS>
nM

> <ASSAY_ID>
1369279

> <ASSAY_CHEMBLID>
CHEMBL3301364

> <ASSAY_TYPE>
P

> <ASSAY_SRC_ID>
27

> <ASSAY_SRC_DESCRIPTION>
AstraZeneca Deposited Data

> <TARGET_CHEMBLID>
CHEMBL612558

> <DOC_ID>
84147

> <DOC_CHEMBLID>
CHEMBL3301361

$$$$
CHEMBL457888
  -OEChem-10291521012D

 34 37  0     0  0  0  0  0  0999 V2000
    2.8360   -0.7945    0.0000 C   0  0  0  0  0  0  0  0  0  0  0  0
    2.6292   -1.7729    0.0000 C   0  0  0  0  0  0  0  0  0  0  0  0
    3.3731   -2.4411    0.0000 C   0  0  0  0  0  0  0  0  0  0  0  0
    1.6785   -2.0830    0.0000 N   0  0  0  0  0  0  0  0  0  0  0  0
    1.3674   -3.0380    0.0000 C   0  0  0  0  0  0  0  0  0  0  0  0
    1.9538   -3.8480    0.0000 C   0  0  0  0  0  0  0  0  0  0  0  0
    0.3658   -3.0353    0.0000 N   0  0  0  0  0  0  0  0  0  0  0  0
    0.0567   -2.0828    0.0000 C   0  0  0  0  0  0  0  0  0  0  0  0
    0.8675   -1.4975    0.0000 C   0  0  0  0  0  0  0  0  0  0  0  0
    0.8675   -0.4975    0.0000 C   0  0  0  0  0  0  0  0  0  0  0  0
    0.0000    0.0000    0.0000 C   0  0  0  0  0  0  0  0  0  0  0  0
   -0.0000    1.0052    0.0000 C   0  0  0  0  0  0  0  0  0  0  0  0
    0.8675    1.5129    0.0000 N   0  0  0  0  0  0  0  0  0  0  0  0
    1.7350    1.0052    0.0000 C   0  0  0  0  0  0  0  0  0  0  0  0
    2.6025    1.5026    0.0000 N   0  0  0  0  0  0  0  0  0  0  0  0
    2.6054    2.5026    0.0000 C   0  0  0  0  0  0  0  0  0  0  0  0
    1.7349    3.0052    0.0000 C   0  0  0  0  0  0  0  0  0  0  0  0
    1.7378    4.0053    0.0000 C   0  0  0  0  0  0  0  0  0  0  0  0
    2.6024    4.5078    0.0000 C   0  0  0  0  0  0  0  0  0  0  0  0
    3.4729    4.0052    0.0000 C   0  0  0  0  0  0  0  0  0  0  0  0
    3.4789    3.0001    0.0000 C   0  0  0  0  0  0  0  0  0  0  0  0
    2.6010    5.5078    0.0000 S   0  0  0  0  0  0  0  0  0  0  0  0
    1.6010    5.5063    0.0000 O   0  0  0  0  0  0  0  0  0  0  0  0
    3.6010    5.5092    0.0000 O   0  0  0  0  0  0  0  0  0  0  0  0
    2.5995    6.5078    0.0000 C   0  0  0  0  0  0  0  0  0  0  0  0
    1.7328    7.0065    0.0000 C   0  0  0  0  0  0  0  0  0  0  0  0
    1.7313    8.0065    0.0000 C   0  0  0  0  0  0  0  0  0  0  0  0
    0.8646    8.5053    0.0000 N   0  0  0  0  0  0  0  0  0  0  0  0
    0.0007    8.0015    0.0000 C   0  0  0  0  0  0  0  0  0  0  0  0
   -0.8706    8.5028    0.0000 C   0  0  0  0  0  0  0  0  0  0  0  0
   -0.8779    9.5079    0.0000 O   0  0  0  0  0  0  0  0  0  0  0  0
   -0.0052   10.0066    0.0000 C   0  0  0  0  0  0  0  0  0  0  0  0
    0.8660    9.5053    0.0000 C   0  0  0  0  0  0  0  0  0  0  0  0
    1.7350    0.0000    0.0000 N   0  0  0  0  0  0  0  0  0  0  0  0
  1  2  1  0  0  0  0
  2  3  1  0  0  0  0
  2  4  1  0  0  0  0
  4  9  1  0  0  0  0
  4  5  1  0  0  0  0
  5  6  1  0  0  0  0
  5  7  2  0  0  0  0
  7  8  1  0  0  0  0
  8  9  2  0  0  0  0
  9 10  1  0  0  0  0
 10 34  2  0  0  0  0
 10 11  1  0  0  0  0
 11 12  2  0  0  0  0
 12 13  1  0  0  0  0
 13 14  2  0  0  0  0
 14 15  1  0  0  0  0
 15 16  1  0  0  0  0
 16 21  2  0  0  0  0
 16 17  1  0  0  0  0
 17 18  2  0  0  0  0
 18 19  1  0  0  0  0
 19 20  2  0  0  0  0
 20 21  1  0  0  0  0
 19 22  1  0  0  0  0
 22 23  2  0  0  0  0
 22 24  2  0  0  0  0
 22 25  1  0  0  0  0
 25 26  1  0  0  0  0
 26 27  1  0  0  0  0
 27 28  1  0  0  0  0
 28 33  1  0  0  0  0
 28 29  1  0  0  0  0
 29 30  1  0  0  0  0
 30 31  1  0  0  0  0
 31 32  1  0  0  0  0
 32 33  1  0  0  0  0
 14 34  1  0  0  0  0
M  END
> <CMPD_CHEMBLID>
CHEMBL457888

> <MOLREGNO>
514965

> <PARENT_CMPD_CHEMBLID>
CHEMBL457888

> <PARENT_MOLREGNO>
514965

> <MOL_PREF_NAME>

> <COMPOUND_KEY>
2112

> <ACTIVITY_ID>
14761057

> <STANDARD_TYPE>
Solubility

> <STANDARD_VALUE>
851100

> <STANDARD_UNITS>
nM

> <ASSAY_ID>
1369279

> <ASSAY_CHEMBLID>
CHEMBL3301364

> <ASSAY_TYPE>
P

> <ASSAY_SRC_ID>
27

> <ASSAY_SRC_DESCRIPTION>
AstraZeneca Deposited Data

> <TARGET_CHEMBLID>
CHEMBL612558

> <DOC_ID>
84147

> <DOC_CHEMBLID>
CHEMBL3301361

$$$$
CHEMBL1084327
  -OEChem-10291521012D

 31 34  0     1  0  0  0  0  0999 V2000
   -6.4226    2.5821    0.0000 O   0  0  0  0  0  0  0  0  0  0  0  0
   -5.5110    2.1711    0.0000 C   0  0  0  0  0  0  0  0  0  0  0  0
   -4.6993    2.7551    0.0000 O   0  0  0  0  0  0  0  0  0  0  0  0
   -5.4111    1.1761    0.0000 C   0  0  0  0  0  0  0  0  0  0  0  0
   -4.4995    0.7651    0.0000 C   0  0  0  0  0  0  0  0  0  0  0  0
   -3.6877    1.3491    0.0000 O   0  0  0  0  0  0  0  0  0  0  0  0
   -4.3996   -0.2299    0.0000 N   0  0  0  0  0  0  0  0  0  0  0  0
   -3.4880   -0.6409    0.0000 C   0  0  1  0  0  0  0  0  0  0  0  0
   -3.1746    0.3087    0.0000 H   0  0  0  0  0  0  0  0  0  0  0  0
   -2.5039   -0.8547    0.0000 C   0  0  1  0  0  0  0  0  0  0  0  0
   -2.3949    0.1394    0.0000 H   0  0  0  0  0  0  0  0  0  0  0  0
   -2.4032   -1.8568    0.0000 C   0  0  0  0  0  0  0  0  0  0  0  0
   -3.3252   -2.2621    0.0000 C   0  0  0  0  0  0  0  0  0  0  0  0
   -3.6423   -3.2105    0.0000 C   0  0  0  0  0  0  0  0  0  0  0  0
   -4.6214   -3.4168    0.0000 C   0  0  0  0  0  0  0  0  0  0  0  0
   -5.2910   -2.6663    0.0000 C   0  0  0  0  0  0  0  0  0  0  0  0
   -4.9814   -1.7095    0.0000 C   0  0  0  0  0  0  0  0  0  0  0  0
   -3.9956   -1.5106    0.0000 C   0  0  0  0  0  0  0  0  0  0  0  0
   -1.5039   -0.8592    0.0000 N   0  0  0  0  0  0  0  0  0  0  0  0
   -1.0000    0.0045    0.0000 C   0  0  0  0  0  0  0  0  0  0  0  0
   -1.4961    0.8728    0.0000 O   0  0  0  0  0  0  0  0  0  0  0  0
    0.0000    0.0000    0.0000 C   0  0  0  0  0  0  0  0  0  0  0  0
    0.5915    0.8064    0.0000 C   0  0  0  0  0  0  0  0  0  0  0  0
    1.5413    0.4930    0.0000 C   0  0  0  0  0  0  0  0  0  0  0  0
    2.4944    0.7970    0.0000 S   0  0  0  0  0  0  0  0  0  0  0  0
    3.0782   -0.0149    0.0000 C   0  0  0  0  0  0  0  0  0  0  0  0
    4.0782   -0.0199    0.0000 Cl  0  0  0  0  0  0  0  0  0  0  0  0
    2.4863   -0.8210    0.0000 C   0  0  0  0  0  0  0  0  0  0  0  0
    2.7905   -1.7736    0.0000 Cl  0  0  0  0  0  0  0  0  0  0  0  0
    1.5367   -0.5071    0.0000 C   0  0  0  0  0  0  0  0  0  0  0  0
    0.5842   -0.8118    0.0000 N   0  0  0  0  0  0  0  0  0  0  0  0
  1  2  1  0  0  0  0
  2  3  2  0  0  0  0
  2  4  1  0  0  0  0
  4  5  1  0  0  0  0
  5  6  2  0  0  0  0
  5  7  1  0  0  0  0
  7  8  1  0  0  0  0
  8  9  1  6  0  0  0
  8 18  1  0  0  0  0
  8 10  1  0  0  0  0
 10 11  1  1  0  0  0
 10 12  1  0  0  0  0
 12 13  1  0  0  0  0
 13 18  2  0  0  0  0
 13 14  1  0  0  0  0
 14 15  2  0  0  0  0
 15 16  1  0  0  0  0
 16 17  2  0  0  0  0
 17 18  1  0  0  0  0
 10 19  1  0  0  0  0
 19 20  1  0  0  0  0
 20 21  2  0  0  0  0
 20 22  1  0  0  0  0
 22 31  1  0  0  0  0
 22 23  2  0  0  0  0
 23 24  1  0  0  0  0
 24 30  2  0  0  0  0
 24 25  1  0  0  0  0
 25 26  1  0  0  0  0
 26 27  1  0  0  0  0
 26 28  2  0  0  0  0
 28 29  1  0  0  0  0
 28 30  1  0  0  0  0
 30 31  1  0  0  0  0
M  END
> <CMPD_CHEMBLID>
CHEMBL1084327

> <MOLREGNO>
632697

> <PARENT_CMPD_CHEMBLID>
CHEMBL1084327

> <PARENT_MOLREGNO>
632697

> <MOL_PREF_NAME>

> <COMPOUND_KEY>
2637

> <ACTIVITY_ID>
14761108

> <STANDARD_TYPE>
Solubility

> <STANDARD_VALUE>
1174900

> <STANDARD_UNITS>
nM

> <ASSAY_ID>
1369279

> <ASSAY_CHEMBLID>
CHEMBL3301364

> <ASSAY_TYPE>
P

> <ASSAY_SRC_ID>
27

> <ASSAY_SRC_DESCRIPTION>
AstraZeneca Deposited Data

> <TARGET_CHEMBLID>
CHEMBL612558

> <DOC_ID>
84147

> <DOC_CHEMBLID>
CHEMBL3301361

$$$$
CHEMBL1886726
  -OEChem-10291521012D

 21 23  0     1  0  0  0  0  0999 V2000
   -1.0000    0.0007    0.0000 C   0  0  0  0  0  0  0  0  0  0  0  0
    0.0000    0.0000    0.0000 C   0  0  3  0  0  0  0  0  0  0  0  0
    0.4360   -0.9143    0.0000 C   0  0  0  0  0  0  0  0  0  0  0  0
    1.4241   -1.1362    0.0000 N   0  0  0  0  0  0  0  0  0  0  0  0
    1.6481   -2.1108    0.0000 C   0  0  0  0  0  0  0  0  0  0  0  0
    2.6042   -2.4040    0.0000 O   0  0  0  0  0  0  0  0  0  0  0  0
    0.9162   -2.7921    0.0000 C   0  0  0  0  0  0  0  0  0  0  0  0
   -0.0440   -2.4945    0.0000 C   0  0  0  0  0  0  0  0  0  0  0  0
   -0.7760   -3.1758    0.0000 C   0  0  0  0  0  0  0  0  0  0  0  0
   -0.5577   -4.1517    0.0000 C   0  0  0  0  0  0  0  0  0  0  0  0
    0.4025   -4.4493    0.0000 C   0  0  0  0  0  0  0  0  0  0  0  0
    1.1442   -3.7710    0.0000 C   0  0  0  0  0  0  0  0  0  0  0  0
    2.2192   -0.5026    0.0000 C   0  0  0  0  0  0  0  0  0  0  0  0
    3.0837   -1.0052    0.0000 C   0  0  0  0  0  0  0  0  0  0  0  0
    3.9567   -0.5076    0.0000 C   0  0  0  0  0  0  0  0  0  0  0  0
    3.9596    0.4979    0.0000 C   0  0  0  0  0  0  0  0  0  0  0  0
    3.0895    1.0060    0.0000 C   0  0  0  0  0  0  0  0  0  0  0  0
    2.2220    0.5029    0.0000 C   0  0  0  0  0  0  0  0  0  0  0  0
    1.4290    1.1418    0.0000 N   0  0  0  0  0  0  0  0  0  0  0  0
    0.4384    0.9159    0.0000 C   0  0  0  0  0  0  0  0  0  0  0  0
   -0.1859    1.6971    0.0000 O   0  0  0  0  0  0  0  0  0  0  0  0
  1  2  1  0  0  0  0
  2 20  1  0  0  0  0
  2  3  1  0  0  0  0
  3  4  1  0  0  0  0
  4  5  1  0  0  0  0
  5  6  2  0  0  0  0
  5  7  1  0  0  0  0
  7 12  2  0  0  0  0
  7  8  1  0  0  0  0
  8  9  2  0  0  0  0
  9 10  1  0  0  0  0
 10 11  2  0  0  0  0
 11 12  1  0  0  0  0
  4 13  1  0  0  0  0
 13 18  2  0  0  0  0
 13 14  1  0  0  0  0
 14 15  2  0  0  0  0
 15 16  1  0  0  0  0
 16 17  2  0  0  0  0
 17 18  1  0  0  0  0
 18 19  1  0  0  0  0
 19 20  1  0  0  0  0
 20 21  2  0  0  0  0
M  END
> <CMPD_CHEMBLID>
CHEMBL1886726

> <MOLREGNO>
1227297

> <PARENT_CMPD_CHEMBLID>
CHEMBL1886726

> <PARENT_MOLREGNO>
1227297

> <MOL_PREF_NAME>

> <COMPOUND_KEY>
1640

> <ACTIVITY_ID>
14761112

> <STANDARD_TYPE>
Solubility

> <STANDARD_VALUE>
1202300

> <STANDARD_UNITS>
nM

> <ASSAY_ID>
1369279

> <ASSAY_CHEMBLID>
CHEMBL3301364

> <ASSAY_TYPE>
P

> <ASSAY_SRC_ID>
27

> <ASSAY_SRC_DESCRIPTION>
AstraZeneca Deposited Data

> <TARGET_CHEMBLID>
CHEMBL612558

> <DOC_ID>
84147

> <DOC_CHEMBLID>
CHEMBL3301361

$$$$
CHEMBL384054
  -OEChem-10291521012D

 43 47  0     0  0  0  0  0  0999 V2000
   -1.7320   -0.0025    0.0000 C   0  0  0  0  0  0  0  0  0  0  0  0
   -0.8653   -0.5013    0.0000 O   0  0  0  0  0  0  0  0  0  0  0  0
    0.0000    0.0000    0.0000 C   0  0  0  0  0  0  0  0  0  0  0  0
    0.8679   -0.4977    0.0000 C   0  0  0  0  0  0  0  0  0  0  0  0
    1.7371    0.0000    0.0000 C   0  0  0  0  0  0  0  0  0  0  0  0
    2.6038   -0.4989    0.0000 C   0  0  0  0  0  0  0  0  0  0  0  0
    2.6037   -1.4989    0.0000 N   0  0  0  0  0  0  0  0  0  0  0  0
    3.4697   -1.9990    0.0000 C   0  0  0  0  0  0  0  0  0  0  0  0
    4.3842   -1.5906    0.0000 C   0  0  0  0  0  0  0  0  0  0  0  0
    5.0522   -2.3348    0.0000 C   0  0  0  0  0  0  0  0  0  0  0  0
    6.0465   -2.2287    0.0000 C   0  0  0  0  0  0  0  0  0  0  0  0
    6.4519   -1.3145    0.0000 C   0  0  0  0  0  0  0  0  0  0  0  0
    5.8628   -0.5064    0.0000 O   0  0  0  0  0  0  0  0  0  0  0  0
    7.4462   -1.2085    0.0000 N   0  0  0  0  0  0  0  0  0  0  0  0
    7.8515   -0.2943    0.0000 C   0  0  0  0  0  0  0  0  0  0  0  0
    8.8514   -0.1906    0.0000 C   0  0  0  0  0  0  0  0  0  0  0  0
    9.2567    0.7236    0.0000 C   0  0  0  0  0  0  0  0  0  0  0  0
    8.6724    1.5351    0.0000 C   0  0  0  0  0  0  0  0  0  0  0  0
    7.6726    1.4314    0.0000 C   0  0  0  0  0  0  0  0  0  0  0  0
    7.0883    2.2430    0.0000 F   0  0  0  0  0  0  0  0  0  0  0  0
    7.2571    0.5162    0.0000 C   0  0  0  0  0  0  0  0  0  0  0  0
    6.2624    0.4131    0.0000 F   0  0  0  0  0  0  0  0  0  0  0  0
    4.5560   -3.2035    0.0000 N   0  0  0  0  0  0  0  0  0  0  0  0
    3.5732   -2.9953    0.0000 N   0  0  0  0  0  0  0  0  0  0  0  0
    3.4748    0.0023    0.0000 N   0  0  0  0  0  0  0  0  0  0  0  0
    3.4735    1.0079    0.0000 C   0  0  0  0  0  0  0  0  0  0  0  0
    2.6012    1.5123    0.0000 N   0  0  0  0  0  0  0  0  0  0  0  0
    1.7358    1.0056    0.0000 C   0  0  0  0  0  0  0  0  0  0  0  0
    0.8679    1.5135    0.0000 C   0  0  0  0  0  0  0  0  0  0  0  0
    0.0000    1.0056    0.0000 C   0  0  0  0  0  0  0  0  0  0  0  0
   -0.8675    1.5031    0.0000 O   0  0  0  0  0  0  0  0  0  0  0  0
[truncated: 5,430,143 more chars]
