# Supplementary material for: chemalot and chemalot_knime: Command line programs as workflow tools for drug discovery
Source: J Cheminform. 2017 Jun 12;9:38. doi: 10.1186/s13321-017-0228-9 (PMC5468363; doi:10.1186/s13321-017-0228-9)
Supplement: Supplementary file 3 — Additional file 3. Contains the KNIME workflow shown in Fig. 10. [file 13321_2017_228_MOESM3_ESM.txt]

1a8i
1am6
1azm
1bcd
1bn1
1bn4
1bnt
1bv3
1cb2
1cim
1ckp
1cra
1czm
1dm2
1dzk
1e1v
1egn
1elg
1f0r
1f0s
1f2w
1fd7
1fju
1g1d
1g45
1g46
1g48
1g4j
1g4o
1g52
1g53
1g54
1gii
1gz8
1h0v
1h0w
1h1p
1h1r
1h1s
1hgw
1i8z
1i90
1i91
1i9l
1i9m
1i9n
1i9o
1i9p
1i9q
1ian
1if4
1if5
1if6
1if7
1if8
1if9
1j1q
1jd0
1jj9
1jpa
1jsv
1jvp
1kgx
1l5s
1oc6
1oi9
1oim
1oiu
1okl
1opk
1oq5
1os2
1oyn
1ppa
1pxi
1pxo
1q2b
1qcf
1rkp
1ro6
1s17
1tbb
1tlm
1ux0
1uy7
1uy9
1uyg
1uyk
1uz1
1v08
1vjy
1vmk
1w2g
1w3j
1w6r
1w8c
1w8l
1wbs
1wbt
1wbu
1wbv
1x71
1x8b
1xoi
1xon
1xor
1xoz
1xuc
1xud
1xur
1y2b
1y2c
1y2d
1y2e
1y8y
1y93
1yda
1ydb
1ydd
1ykr
1yvm
1z57
1zfq
1zge
1zkl
1zkn
1zp5
1zsb
1zyj
1zzl
2ai8
2aw1
2b53
2b54
2b7a
2brc
2brg
2bsm
2bt0
2bts
2byh
2byi
2bz5
2c1p
2c5n
2c5o
2c6i
2c6k
2c6m
2c6o
2cbu
2cdd
2cel
2cji
2e5d
2eu2
2eu3
2eva
2exm
2fou
2fv5
2fvd
2g24
2g2h
2geh
2gtm
2gyi
2h15
2h4n
2hnc
2hzi
2ihq
2iko
2iw9
2j2u
2j34
2j38
2j4z
2j51
2j75
2j77
2j7b
2j7c
2j7h
2jdz
2je7
2jec
2jhk
2nnd
2nnv
2no9
2noa
2o05
2o06
2o07
2o4z
2o8h
2ofv
2oj9
2orj
2owb
2oxy
2p5a
2p93
2p94
2pgf
2pgz
2pou
2pov
2pow
2pu4
2pvj
2pvk
2pvl
2pvm
2pvn
2pyi
2q1q
2q6m
2qgc
2qge
2qlm
2qln
2qn3
2qn7
2qn9
2qnb
2qoh
2qrg
2qrh
2qrp
2qrq
2qvn
2r3f
2r3g
2r3h
2r3i
2r3j
2r3k
2r3l
2r3m
2r3n
2r3o
2r3r
2r8q
2r9m
2rth
2uwl
2uwo
2v00
2vba
2vgo
2vgp
2vta
2vth
2vti
2vtl
2vto
2vtp
2vtr
2vv9
2vwx
2vwy
2vwz
2vx0
2vx1
2w06
2w1h
2w26
2w4o
2yel
2ykn
2z60
2zb0
2zd8
3b5r
3b65
3b7p
3b8z
3bcs
3bd7
3bd8
3bda
3bgq
3bht
3bjc
3bl0
3c4e
3c4f
3c4h
3ce6
3cen
3cho
3czv
3d9z
3da2
3da6
3dc3
3dcc
3dcw
3dd0
3ddw
3dhy
3dk3
3dk7
3dko
3dng
3e3w
3e62
3e63
3e64
3e92
3ecn
3eyg
3eyh
3ezv
3f4x
3f66
3fhr
3fkt
3fxw
3gcs
3h9u
3hmi
3hvc
3i7g
3jvr
3l14
3lxk
3lxl
3lxp
3m1j
3max
3mfr
3mpa
3msf
3msn
3my5
3nz0
3o8p
3o8t
3o8u
3oy1
3p1c
3p1d
3p1f
3p5o
3qgo
3rxc
3smj
3svf
3svg
3sxs
3tku
3u5j
3u5k
3u5l
3v2j
3v2m
3vo3
3zs5
3zyu
4a9k
4aaa
4ajf
4asd
4bck
4bcn
4bgq
4don
4dsu
4dvi
4dz7
4dz9
4e96
4ek4
4ek5
4ek6
4fki
4fkl
4fko
4fl7
4g0c
4g7a
4ht0
4hu1
4hvs
4hxk
4hxo
4hxp
4i4e
4ilx
4j0s
4joo
4jp9
4jpc
4jpe
830c
8rsa
966c
STRUCID
