# Supplementary material for: chemalot and chemalot_knime: Command line programs as workflow tools for drug discovery
Source: J Cheminform. 2017 Jun 12;9:38. doi: 10.1186/s13321-017-0228-9 (PMC5468363; doi:10.1186/s13321-017-0228-9)
Supplement: Supplementary file 4 — Additional file 4. Contains the PDB identifiers used to create Fig. 11. [file 13321_2017_228_MOESM4_ESM.knwf]

Archive with 18 entries (18 files):
- DemoSolubility/.project
- DemoSolubility/Java Edit Variable (#2)/settings.xml
- DemoSolubility/Remote SDF Reader (#1)/settings.xml
- DemoSolubility/Remote SDF Reader (#13)/settings.xml
- DemoSolubility/Remote SDF Reader (#9)/settings.xml
- DemoSolubility/Remote SDF Writer (#8)/settings.xml
- DemoSolubility/Scatter Plot _JFreeChart_ (#17)/settings.xml
- DemoSolubility/Scatter Plot _JFreeChart_ (#18)/settings.xml
- DemoSolubility/sdf CalcProps (#19)/settings.xml
- DemoSolubility/sdf CalcProps (#20)/settings.xml
- DemoSolubility/sdf Groovy (#6)/settings.xml
- DemoSolubility/sdf Groovy (#7)/settings.xml
- DemoSolubility/SDF Port To KNIME (#10)/settings.xml
- DemoSolubility/SDF Port To KNIME (#14)/settings.xml
- DemoSolubility/sdf R Model Predictor (#16)/settings.xml
- DemoSolubility/sdf R RandomForest Creator (#5)/settings.xml
- DemoSolubility/workflow.knime
- DemoSolubility/workflow.svg
