# Supplementary material for: chemalot and chemalot_knime: Command line programs as workflow tools for drug discovery
Source: J Cheminform. 2017 Jun 12;9:38. doi: 10.1186/s13321-017-0228-9 (PMC5468363; doi:10.1186/s13321-017-0228-9)
Supplement: Supplementary file 4 — Additional file 4. Contains the PDB identifiers used to create Fig. 11. [file 13321_2017_228_MOESM4_ESM.knwf › DemoSolubility/sdf Groovy (#7)/settings.xml]

<?xml version="1.0" encoding="UTF-8"?>
<config xmlns="http://www.knime.org/2008/09/XMLConfig" xmlns:xsi="http://www.w3.org/2001/XMLSchema-instance" xsi:schemaLocation="http://www.knime.org/2008/09/XMLConfig http://www.knime.org/XMLConfig_2008_09.xsd" key="settings.xml">
<entry key="node_file" type="xstring" value="settings.xml"/>
<config key="flow_stack"/>
<config key="internal_node_subsettings">
<entry key="memory_policy" type="xstring" value="CacheSmallInMemory"/>
</config>
<config key="model">
<config key="cmdConfiguration">
<entry key="userOptions" type="xstring" value="-falseOut testSet.sdf -c 'return Math.random() &lt;0.75'"/>
</config>
</config>
<config key="nodeAnnotation">
<entry key="text" type="xstring" value="N 7%%00013%%00010Split out%%00013%%00010testSet.sdf"/>
<entry key="bgcolor" type="xint" value="16777215"/>
<entry key="x-coordinate" type="xint" value="315"/>
<entry key="y-coordinate" type="xint" value="171"/>
<entry key="width" type="xint" value="75"/>
<entry key="height" type="xint" value="36"/>
<entry key="alignment" type="xstring" value="CENTER"/>
<entry key="borderSize" type="xint" value="0"/>
<entry key="borderColor" type="xint" value="0"/>
<entry key="defFontSize" type="xint" value="-1"/>
<entry key="annotation-version" type="xint" value="-1"/>
<config key="styles"/>
</config>
<entry key="customDescription" type="xstring" isnull="true" value=""/>
<entry key="state" type="xstring" value="EXECUTED"/>
<entry key="factory" type="xstring" value="com.genentech.knime.dynamicNode.processor.ProcessorCmdSdfNodeFactory"/>
<entry key="node-name" type="xstring" value="sdf Groovy"/>
<entry key="node-bundle-name" type="xstring" value="Genentech extensions for KNIME Workbench"/>
<entry key="node-bundle-symbolic-name" type="xstring" value="com.genentech.knime"/>
<entry key="node-bundle-vendor" type="xstring" value="Genentech"/>
<entry key="node-bundle-version" type="xstring" value="1.0.43"/>
<entry key="node-feature-name" type="xstring" value="Genentech Knime Features"/>
<entry key="node-feature-symbolic-name" type="xstring" value="com.genentech.knime.feature.feature.group"/>
<entry key="node-feature-vendor" type="xstring" value="GENENTECH"/>
<entry key="node-feature-version" type="xstring" value="1.0.43"/>
<config key="factory_settings">
<entry key="programName" type="xstring" value="sdfGroovy"/>
</config>
<entry key="name" type="xstring" value="sdf Groovy"/>
<entry key="hasContent" type="xboolean" value="true"/>
<entry key="isInactive" type="xboolean" value="false"/>
<config key="ports">
<config key="port_1">
<entry key="index" type="xint" value="1"/>
<entry key="port_spec_class" type="xstring" value="com.genentech.knime.commandLine.SDFCmdPortObjectSpec"/>
<entry key="port_object_class" type="xstring" value="com.genentech.knime.commandLine.SDFCmdPortObject"/>
<entry key="port_object_summary" type="xstring" value="SDF command line"/>
<entry key="port_spec_location" type="xstring" value="spec/spec.zip"/>
<entry key="port_object_location" type="xstring" value="object/portobject.zip"/>
<entry key="port_dir_location" type="xstring" value="port_1"/>
</config>
</config>
<config key="filestores">
<entry key="file_store_location" type="xstring" isnull="true" value=""/>
<entry key="file_store_id" type="xstring" value="0a46500c-9d4d-49b9-a22b-46d226590081"/>
</config>
</config>
